# Supplementary material for: Phylogenetic detection of horizontal gene transfer during the step-wise genesis of Mycobacterium tuberculosis
Source: BMC Evol Biol. 2009 Aug 10;9:196. doi: 10.1186/1471-2148-9-196 (PMC3087520; doi:10.1186/1471-2148-9-196)
Supplement: Additional file 2 — Potential M. tuberculosis genes deletion. The file provided the protocol and the results to detect genes potentially deleted from the M. tuberculosis ancestor at each strata of its evolution (Lists Bd, Cd, Dd). [file 1471-2148-9-196-S2.xls]

## Sheet: original
nr	protein	M. sp. JLS	M. sp. KMS	M. abscessus	M. sp. MCS	M. guilvum	M. smegmatis	M. vanbaalenii	rhodococcus	M. avium avium	M. avium hominisuis	M. avium paratuberculosis	M. intracellulare	M. kansasii	M. marinum	M. tuberculosis	M. ulcerans	productName	geneID	locus	length		protein	Fredtoo
2	MMAR_0023	0	0	0	0	0	0	0	0	0	0	0	0	0	1	0	0	killer suppression protein	http://www.ncbi.nlm.nih.gov/sites/entrez?db=gene&cmd=Retrieve&dopt=full_report&list_uids=6224550	-	126		MUL_0025
3	MMAR_0024	0	0	0	0	0	0	0	0	0	0	0	0	0	1	0	0	plasmid maintenance system antidote protein	http://www.ncbi.nlm.nih.gov/sites/entrez?db=gene&cmd=Retrieve&dopt=full_report&list_uids=6224551	-	358		MUL_0027
4	MMAR_0025	0	0	0	0	0	0	0	0	0	0	0	0	0	1	0	0	hypothetical protein MMAR_0025	http://www.ncbi.nlm.nih.gov/sites/entrez?db=gene&cmd=Retrieve&dopt=full_report&list_uids=6224552	-	312		MUL_0028
5	MMAR_0026	0	0	0	0	0	0	0	0	0	0	0	0	0	1	0	0	hypothetical protein MMAR_0026	http://www.ncbi.nlm.nih.gov/sites/entrez?db=gene&cmd=Retrieve&dopt=full_report&list_uids=6224553	-	263		MUL_0029
6	MMAR_0028	0	0	0	0	0	0	0	0	0	0	0	0	0	1	0	0	hypothetical protein MMAR_0028	http://www.ncbi.nlm.nih.gov/sites/entrez?db=gene&cmd=Retrieve&dopt=full_report&list_uids=6224555	-	118		MUL_0033
7	MMAR_0029	0	0	0	0	0	0	0	0	0	0	0	0	0	1	0	0	hypothetical protein MMAR_0029	http://www.ncbi.nlm.nih.gov/sites/entrez?db=gene&cmd=Retrieve&dopt=full_report&list_uids=6224556	-	158		MUL_0034
9	MMAR_0036	0	0	0	0	0	0	0	0	0	0	0	0	0	1	0	0.99	DNA-binding protein	http://www.ncbi.nlm.nih.gov/sites/entrez?db=gene&cmd=Retrieve&dopt=full_report&list_uids=6224254	-	135		MUL_0041
11	MMAR_0050	0	0	0	0	0	0	0	0	0	0	0	0	0	1	0	0.99	hypothetical protein MMAR_0050	http://www.ncbi.nlm.nih.gov/sites/entrez?db=gene&cmd=Retrieve&dopt=full_report&list_uids=6224268	-	107		MUL_0055
15	MMAR_0079	0	0	0	0	0	0	0	0	0	0	0	0	0	1	0	0	hypothetical protein MMAR_0079	http://www.ncbi.nlm.nih.gov/sites/entrez?db=gene&cmd=Retrieve&dopt=full_report&list_uids=6224297	-	67		MUL_0092
16	MMAR_0084	0	0	0	0	0	0	0	0	0	0	0	0	0	1	0	0	putative short-chain dehydrogenase	http://www.ncbi.nlm.nih.gov/sites/entrez?db=gene&cmd=Retrieve&dopt=full_report&list_uids=6224302	-	202		MUL_0098
20	MMAR_0096	0	0	0	0	0	0	0	0	0	0	0	0	0	1	0	0	hypothetical protein MMAR_0096	http://www.ncbi.nlm.nih.gov/sites/entrez?db=gene&cmd=Retrieve&dopt=full_report&list_uids=6224314	-	128		MUL_0115
23	MMAR_0113	0	0	0	0	0	0	0	0	0	0	0	0	0	1	0	0	hypothetical protein MMAR_0113	http://www.ncbi.nlm.nih.gov/sites/entrez?db=gene&cmd=Retrieve&dopt=full_report&list_uids=6224331	-	101		MUL_0135
24	MMAR_0118	0	0	0	0	0	0	0	0	0	0	0	0	0	1	0	0	regulatory protein	http://www.ncbi.nlm.nih.gov/sites/entrez?db=gene&cmd=Retrieve&dopt=full_report&list_uids=6224335	-	191		MUL_0139
25	MMAR_0119	0	0	0	0	0	0	0	0	0	0	0	0	0	1	0	0	hypothetical protein MMAR_0119	http://www.ncbi.nlm.nih.gov/sites/entrez?db=gene&cmd=Retrieve&dopt=full_report&list_uids=6224336	-	395		MUL_0140
26	MMAR_0125	0	0	0	0	0	0	0	0	0	0	0	0	0	1	0	0	MarR family transcriptional regulator	http://www.ncbi.nlm.nih.gov/sites/entrez?db=gene&cmd=Retrieve&dopt=full_report&list_uids=6224342	-	148		MUL_0147
28	MMAR_0129	0	0	0	0	0	0	0	0	0	0	0	0	0	1	0	0	monooxygenase effector
31	MMAR_0134	0	0	0	0	0	0	0	0	0	0	0	0	0	1	0	0.98	hypothetical protein MMAR_0134	http://www.ncbi.nlm.nih.gov/sites/entrez?db=gene&cmd=Retrieve&dopt=full_report&list_uids=6224351	-	119		MUL_0157
32	MMAR_0143	0	0	0	0	0	0	0	0	0	0	0	0	0	1	0	0.99	hypothetical protein MMAR_0143	http://www.ncbi.nlm.nih.gov/sites/entrez?db=gene&cmd=Retrieve&dopt=full_report&list_uids=6224360	-	132		MUL_0169
43	MMAR_0190	0	0	0	0	0	0	0	0	0	0	0	0	0	1	0	0	hypothetical protein MMAR_0190	http://www.ncbi.nlm.nih.gov/sites/entrez?db=gene&cmd=Retrieve&dopt=full_report&list_uids=6224407	-	59		MUL_0223
44	MMAR_0193	0	0	0	0	0	0	0	0	0	0	0	0	0	1	0	0	hypothetical protein MMAR_0193	http://www.ncbi.nlm.nih.gov/sites/entrez?db=gene&cmd=Retrieve&dopt=full_report&list_uids=6224409	-	73		MUL_0225
45	MMAR_0194	0	0	0	0	0	0	0	0	0	0	0	0	0	1	0	0	hypothetical protein MMAR_0194	http://www.ncbi.nlm.nih.gov/sites/entrez?db=gene&cmd=Retrieve&dopt=full_report&list_uids=6224410	-	42		MUL_0226
46	MMAR_0198	0	0	0	0	0	0	0	0	0	0	0	0	0	1	0	0	hypothetical protein MMAR_0198	http://www.ncbi.nlm.nih.gov/sites/entrez?db=gene&cmd=Retrieve&dopt=full_report&list_uids=6224414	-	123		MUL_0232
47	MMAR_0201	0	0	0	0	0	0	0	0	0	0	0	0	0	1	0	0	hypothetical protein MMAR_0201	http://www.ncbi.nlm.nih.gov/sites/entrez?db=gene&cmd=Retrieve&dopt=full_report&list_uids=6224417	-	91		MUL_0236
51	MMAR_0235	0	0	0	0	0	0	0	0	0.92	0.92	0	0.91	0	1	0	0.97	pyridoxamine 5-phosphate oxidase	http://www.ncbi.nlm.nih.gov/sites/entrez?db=gene&cmd=Retrieve&dopt=full_report&list_uids=6224451	-	187		MUL_0278
53	MMAR_0278	0	0	0	0	0	0	0	0	0	0	0	0	0	1	0	0	hypothetical protein MMAR_0278	http://www.ncbi.nlm.nih.gov/sites/entrez?db=gene&cmd=Retrieve&dopt=full_report&list_uids=6224492	-	338		MUL_0326
54	MMAR_0279	0	0	0	0	0	0	0	0	0	0	0	0	0	1	0	0	hypothetical protein MMAR_0279	http://www.ncbi.nlm.nih.gov/sites/entrez?db=gene&cmd=Retrieve&dopt=full_report&list_uids=6224493	-	247		MUL_0327
55	MMAR_0280	0	0	0	0	0	0	0	0	0	0	0	0	0	1	0	0	non-plant terpene cyclase (C1 class)	http://www.ncbi.nlm.nih.gov/sites/entrez?db=gene&cmd=Retrieve&dopt=full_report&list_uids=6224494	-	331		MUL_0328
57	MMAR_0314	0	0	0	0	0	0	0	0	0.71	0.67	0.67	0.62	0	1	0	0.97	hypothetical protein MMAR_0314	http://www.ncbi.nlm.nih.gov/sites/entrez?db=gene&cmd=Retrieve&dopt=full_report&list_uids=6224562	-	71		MUL_0368
59	MMAR_0362	0	0	0	0	0	0	0	0	0	0	0	0	0	1	0	0.99	hypothetical protein MMAR_0362	http://www.ncbi.nlm.nih.gov/sites/entrez?db=gene&cmd=Retrieve&dopt=full_report&list_uids=6224610	-	126		MUL_0426
60	MMAR_0363	0	0	0	0	0	0	0	0	0	0	0	0	0	1	0	0.98	hypothetical protein MMAR_0363	http://www.ncbi.nlm.nih.gov/sites/entrez?db=gene&cmd=Retrieve&dopt=full_report&list_uids=6224611	-	191		MUL_0429
61	MMAR_0364	0	0	0	0	0	0	0	0	0	0	0	0	0	1	0	1	hypothetical protein MMAR_0364	http://www.ncbi.nlm.nih.gov/sites/entrez?db=gene&cmd=Retrieve&dopt=full_report&list_uids=6224612	-	72		MUL_0430
65	MMAR_0425	0	0	0	0	0	0	0	0	0.82	0.82	0.82	0.83	0	1	0	0.98	hypothetical protein MMAR_0425	http://www.ncbi.nlm.nih.gov/sites/entrez?db=gene&cmd=Retrieve&dopt=full_report&list_uids=6224673	-	475		MUL_0499
66	MMAR_0495	0	0	0	0	0	0	0	0	0	0	0	0	0	1	0	1	hypothetical protein MMAR_0495	http://www.ncbi.nlm.nih.gov/sites/entrez?db=gene&cmd=Retrieve&dopt=full_report&list_uids=6224742	-	185		MUL_0588
67	MMAR_0498	0	0	0	0	0	0	0	0	0.59	0.59	0	0.7	0	1	0	0.98	putative small secreted protein	http://www.ncbi.nlm.nih.gov/sites/entrez?db=gene&cmd=Retrieve&dopt=full_report&list_uids=6224745	-	85		MUL_0594
68	MMAR_0507	0	0	0	0	0	0	0	0	0	0	0	0	0	1	0	0	hypothetical protein MMAR_0507	http://www.ncbi.nlm.nih.gov/sites/entrez?db=gene&cmd=Retrieve&dopt=full_report&list_uids=6224754	-	102		MUL_0608
69	MMAR_0540	0	0	0	0	0	0	0	0	0	0	0	0	0	1	0	1	hypothetical protein MMAR_0540	http://www.ncbi.nlm.nih.gov/sites/entrez?db=gene&cmd=Retrieve&dopt=full_report&list_uids=6224787	-	49		MUL_0649
72	MMAR_0573	0	0	0	0	0	0	0	0	0	0	0	0	0	1	0	0	hypothetical protein MMAR_0573	http://www.ncbi.nlm.nih.gov/sites/entrez?db=gene&cmd=Retrieve&dopt=full_report&list_uids=6224821	-	360
75	MMAR_0581	0	0	0	0	0	0	0	0	0	0	0	0	0	1	0	0.99	glucose kinase	http://www.ncbi.nlm.nih.gov/sites/entrez?db=gene&cmd=Retrieve&dopt=full_report&list_uids=6224829	-	333
76	MMAR_0582	0	0	0	0	0	0	0	0	0	0	0	0	0	1	0	0.99	dehydrogenase	http://www.ncbi.nlm.nih.gov/sites/entrez?db=gene&cmd=Retrieve&dopt=full_report&list_uids=6224830	-	369
77	MMAR_0583	0	0	0	0	0	0	0	0	0	0	0	0	0	1	0	0.99	epimerase	http://www.ncbi.nlm.nih.gov/sites/entrez?db=gene&cmd=Retrieve&dopt=full_report&list_uids=6224831	-	261
78	MMAR_0584	0	0	0	0	0	0	0	0	0	0	0	0	0	1	0	0.97	hypothetical protein MMAR_0584	http://www.ncbi.nlm.nih.gov/sites/entrez?db=gene&cmd=Retrieve&dopt=full_report&list_uids=6224832	-	268
79	MMAR_0585	0	0	0	0	0	0	0	0	0	0	0	0	0	1	0	0.98	hypothetical protein MMAR_0585	http://www.ncbi.nlm.nih.gov/sites/entrez?db=gene&cmd=Retrieve&dopt=full_report&list_uids=6224833	-	69
81	MMAR_0588	0	0	0	0	0	0	0	0	0	0	0	0	0	1	0	0	hypothetical protein MMAR_0588	http://www.ncbi.nlm.nih.gov/sites/entrez?db=gene&cmd=Retrieve&dopt=full_report&list_uids=6224836	-	53
84	MMAR_0593	0	0	0	0	0	0	0	0	0	0	0	0	0	1	0	0	hypothetical protein MMAR_0593	http://www.ncbi.nlm.nih.gov/sites/entrez?db=gene&cmd=Retrieve&dopt=full_report&list_uids=6224842	-	433
85	MMAR_0594	0	0	0	0	0	0	0	0	0	0	0	0	0	1	0	0	hypothetical protein MMAR_0594	http://www.ncbi.nlm.nih.gov/sites/entrez?db=gene&cmd=Retrieve&dopt=full_report&list_uids=6224843	-	220
86	MMAR_0597	0	0	0	0	0	0	0	0	0	0	0	0	0	1	0	0.99	hypothetical protein MMAR_0597	http://www.ncbi.nlm.nih.gov/sites/entrez?db=gene&cmd=Retrieve&dopt=full_report&list_uids=6224847	-	138
90	MMAR_0674	0	0	0	0	0	0	0	0	0	0	0	0	0	1	0	0.96	hypothetical protein MMAR_0674	http://www.ncbi.nlm.nih.gov/sites/entrez?db=gene&cmd=Retrieve&dopt=full_report&list_uids=6224923	-	86
91	MMAR_0675	0	0	0	0	0	0	0	0	0	0	0	0	0	1	0	0.97	hypothetical protein MMAR_0675	http://www.ncbi.nlm.nih.gov/sites/entrez?db=gene&cmd=Retrieve&dopt=full_report&list_uids=6224924	-	45
92	MMAR_0691	0	0	0	0	0	0	0	0	0	0	0	0	0	1	0	0	hypothetical protein MMAR_0691	http://www.ncbi.nlm.nih.gov/sites/entrez?db=gene&cmd=Retrieve&dopt=full_report&list_uids=6224940	-	657
93	MMAR_0692	0	0	0	0	0	0	0	0	0	0	0	0	0	1	0	0	gamma-butyrobetaine hydroxylase
95	MMAR_0723	0	0	0	0	0	0	0	0	0	0	0	0	0	1	0	1	hypothetical protein MMAR_0723	http://www.ncbi.nlm.nih.gov/sites/entrez?db=gene&cmd=Retrieve&dopt=full_report&list_uids=6224972	-	39
99	MMAR_0838	0	0	0	0	0	0	0	0	0	0	0	0	0	1	0	0	hypothetical protein MMAR_0838	http://www.ncbi.nlm.nih.gov/sites/entrez?db=gene&cmd=Retrieve&dopt=full_report&list_uids=6225088	-	264
100	MMAR_0896	0	0	0	0	0	0	0	0	0	0	0	0	0	1	0	0.99	hypothetical protein MMAR_0896	http://www.ncbi.nlm.nih.gov/sites/entrez?db=gene&cmd=Retrieve&dopt=full_report&list_uids=6225144	-	233
103	MMAR_0931	0	0	0	0	0	0	0	0	0	0	0	0	0	1	0	0	hypothetical protein MMAR_0931	http://www.ncbi.nlm.nih.gov/sites/entrez?db=gene&cmd=Retrieve&dopt=full_report&list_uids=6225180	-	239
104	MMAR_0933	0	0	0	0	0	0	0	0	0	0	0	0	0	1	0	0.97	hypothetical protein MMAR_0933	http://www.ncbi.nlm.nih.gov/sites/entrez?db=gene&cmd=Retrieve&dopt=full_report&list_uids=6225182	-	121
106	MMAR_0951	0	0	0	0	0	0	0	0	0	0	0	0	0	1	0	1	hypothetical protein MMAR_0951	http://www.ncbi.nlm.nih.gov/sites/entrez?db=gene&cmd=Retrieve&dopt=full_report&list_uids=6225200	-	49
107	MMAR_0959	0	0	0	0	0	0	0	0	0.88	0.88	0.89	0.91	0	1	0	1	nitroreductase	http://www.ncbi.nlm.nih.gov/sites/entrez?db=gene&cmd=Retrieve&dopt=full_report&list_uids=6225209	-	171
112	MMAR_1172	0	0	0	0	0	0	0	0	0	0	0	0	0	1	0	0.99	dehydrogenase	http://www.ncbi.nlm.nih.gov/sites/entrez?db=gene&cmd=Retrieve&dopt=full_report&list_uids=6225427	-	433
113	MMAR_1181	0	0	0	0	0	0	0	0	0	0	0	0	0	1	0	0.97	hypothetical protein MMAR_1181	http://www.ncbi.nlm.nih.gov/sites/entrez?db=gene&cmd=Retrieve&dopt=full_report&list_uids=6225436	-	98
123	MMAR_1386	0	0	0	0	0	0	0	0	0	0	0	0	0	1	0	1	hypothetical protein MMAR_1386	http://www.ncbi.nlm.nih.gov/sites/entrez?db=gene&cmd=Retrieve&dopt=full_report&list_uids=6225643	-	134
124	MMAR_1406	0	0	0	0	0	0	0	0	0	0	0	0	0	1	0	0	hypothetical protein MMAR_1406	http://www.ncbi.nlm.nih.gov/sites/entrez?db=gene&cmd=Retrieve&dopt=full_report&list_uids=6225663	-	210
125	MMAR_1410	0	0	0	0	0	0	0	0	0	0	0	0	0	1	0	0	hypothetical protein MMAR_1410	http://www.ncbi.nlm.nih.gov/sites/entrez?db=gene&cmd=Retrieve&dopt=full_report&list_uids=6225668	-	166
129	MMAR_1421	0	0	0	0	0	0	0	0	0	0	0	0	0	1	0	0	transposase for insertion sequence	http://www.ncbi.nlm.nih.gov/sites/entrez?db=gene&cmd=Retrieve&dopt=full_report&list_uids=6225677	-	86
130	MMAR_1422	0	0	0	0	0	0	0	0	0	0	0	0	0	1	0	0	hypothetical protein MMAR_1422	http://www.ncbi.nlm.nih.gov/sites/entrez?db=gene&cmd=Retrieve&dopt=full_report&list_uids=6225678	-	89
131	MMAR_1424	0	0	0	0	0	0	0	0	0	0	0	0	0	1	0	0	hypothetical protein MMAR_1424	http://www.ncbi.nlm.nih.gov/sites/entrez?db=gene&cmd=Retrieve&dopt=full_report&list_uids=6225680	-	44
136	MMAR_1441	0	0	0	0	0	0	0	0	0	0	0	0	0	1	0	0.9	hypothetical protein MMAR_1441	http://www.ncbi.nlm.nih.gov/sites/entrez?db=gene&cmd=Retrieve&dopt=full_report&list_uids=6225696	-	133
137	MMAR_1450	0	0	0	0	0	0	0	0	0	0	0	0	0	1	0	0	hypothetical protein MMAR_1450	http://www.ncbi.nlm.nih.gov/sites/entrez?db=gene&cmd=Retrieve&dopt=full_report&list_uids=6225704	-	75
138	MMAR_1454	0	0	0	0	0	0	0	0	0	0	0	0	0	1	0	0	hypothetical protein MMAR_1454	http://www.ncbi.nlm.nih.gov/sites/entrez?db=gene&cmd=Retrieve&dopt=full_report&list_uids=6225710	-	90
140	MMAR_1459	0	0	0	0	0	0	0	0	0	0	0	0	0	1	0	0	hypothetical protein MMAR_1459	http://www.ncbi.nlm.nih.gov/sites/entrez?db=gene&cmd=Retrieve&dopt=full_report&list_uids=6225715	-	131
141	MMAR_1464	0	0	0	0	0	0	0	0	0	0	0	0	0	1	0	0	hypothetical protein MMAR_1464	http://www.ncbi.nlm.nih.gov/sites/entrez?db=gene&cmd=Retrieve&dopt=full_report&list_uids=6225719	-	139
142	MMAR_1465	0	0	0	0	0	0	0	0	0	0	0	0	0	1	0	0	hypothetical protein MMAR_1465	http://www.ncbi.nlm.nih.gov/sites/entrez?db=gene&cmd=Retrieve&dopt=full_report&list_uids=6225720	-	134
143	MMAR_1507	0	0	0	0	0	0	0	0	0	0	0	0	0	1	0	0.98	alpha-acetolactate decarboxylase	http://www.ncbi.nlm.nih.gov/sites/entrez?db=gene&cmd=Retrieve&dopt=full_report&list_uids=6225762	-	258
145	MMAR_1539	0	0	0	0	0	0	0	0	0	0	0	0	0	1	0	1	hypothetical protein MMAR_1539	http://www.ncbi.nlm.nih.gov/sites/entrez?db=gene&cmd=Retrieve&dopt=full_report&list_uids=6225795	-	75
147	MMAR_1545	0	0	0	0	0	0	0	0	0	0	0	0	0	1	0	0.98	hypothetical protein MMAR_1545	http://www.ncbi.nlm.nih.gov/sites/entrez?db=gene&cmd=Retrieve&dopt=full_report&list_uids=6225802	-	273
148	MMAR_1546	0	0	0	0	0	0	0	0	0	0	0	0	0	1	0	1	hypothetical protein MMAR_1546	http://www.ncbi.nlm.nih.gov/sites/entrez?db=gene&cmd=Retrieve&dopt=full_report&list_uids=6225803	-	173
150	MMAR_1552	0	0	0	0	0	0	0	0	0	0	0	0	0	1	0	0.98	hypothetical protein MMAR_1552	http://www.ncbi.nlm.nih.gov/sites/entrez?db=gene&cmd=Retrieve&dopt=full_report&list_uids=6225809	-	104
151	MMAR_1563	0	0	0	0	0	0	0	0	0	0	0	0	0	1	0	0	hypothetical protein MMAR_1563	http://www.ncbi.nlm.nih.gov/sites/entrez?db=gene&cmd=Retrieve&dopt=full_report&list_uids=6225820	-	153
152	MMAR_1565	0	0	0	0	0	0	0	0	0	0	0	0	0	1	0	0	methyltransferase	http://www.ncbi.nlm.nih.gov/sites/entrez?db=gene&cmd=Retrieve&dopt=full_report&list_uids=6225822	-	257
154	MMAR_1592	0	0	0	0	0	0	0	0	0	0	0	0	0	1	0	0.95	hypothetical protein MMAR_1592	http://www.ncbi.nlm.nih.gov/sites/entrez?db=gene&cmd=Retrieve&dopt=full_report&list_uids=6225850	-	89
156	MMAR_1609	0	0	0	0	0	0	0	0	0	0	0	0	0	1	0	0.99	hypothetical protein MMAR_1609	http://www.ncbi.nlm.nih.gov/sites/entrez?db=gene&cmd=Retrieve&dopt=full_report&list_uids=6225867	-	186
159	MMAR_1632	0	0	0	0	0	0	0	0	0	0	0	0	0	1	0	1	hypothetical protein MMAR_1632	http://www.ncbi.nlm.nih.gov/sites/entrez?db=gene&cmd=Retrieve&dopt=full_report&list_uids=6225889	-	97
161	MMAR_1669	0	0	0	0	0	0	0	0	0	0	0	0.38	0	1	0	0.99	lysophospholipase	http://www.ncbi.nlm.nih.gov/sites/entrez?db=gene&cmd=Retrieve&dopt=full_report&list_uids=6225926	-	259
163	MMAR_1709	0	0	0	0	0	0	0	0	0	0	0	0	0	1	0	0.97	hypothetical protein MMAR_1709	http://www.ncbi.nlm.nih.gov/sites/entrez?db=gene&cmd=Retrieve&dopt=full_report&list_uids=6225966	-	43
165	MMAR_1745	0	0	0	0	0	0	0	0	0	0	0	0	0	1	0	0.95	hypothetical protein MMAR_1745	http://www.ncbi.nlm.nih.gov/sites/entrez?db=gene&cmd=Retrieve&dopt=full_report&list_uids=6226004	-	111
166	MMAR_1756	0	0	0	0	0	0	0	0	0	0	0	0	0	1	0	1	hypothetical protein MMAR_1756	http://www.ncbi.nlm.nih.gov/sites/entrez?db=gene&cmd=Retrieve&dopt=full_report&list_uids=6226015	-	265
167	MMAR_1779	0	0	0	0	0	0	0	0	0	0	0	0	0	1	0	1	hypothetical protein MMAR_1779	http://www.ncbi.nlm.nih.gov/sites/entrez?db=gene&cmd=Retrieve&dopt=full_report&list_uids=6226038	-	74
168	MMAR_1853	0	0	0	0	0	0	0	0	0	0	0	0	0	1	0	0.97	hypothetical protein MMAR_1853	http://www.ncbi.nlm.nih.gov/sites/entrez?db=gene&cmd=Retrieve&dopt=full_report&list_uids=6226112	-	144
169	MMAR_1878	0	0	0	0	0	0	0	0	0	0	0	0	0	1	0	0.9	hypothetical protein MMAR_1878	http://www.ncbi.nlm.nih.gov/sites/entrez?db=gene&cmd=Retrieve&dopt=full_report&list_uids=6226137	-	166
170	MMAR_1909	0	0	0	0	0	0	0	0	0	0	0	0	0	1	0	1	hypothetical protein MMAR_1909	http://www.ncbi.nlm.nih.gov/sites/entrez?db=gene&cmd=Retrieve&dopt=full_report&list_uids=6226168	-	199
171	MMAR_1924	0	0	0	0	0	0	0	0	0	0	0	0	0	1	0	0.98	hypothetical protein MMAR_1924	http://www.ncbi.nlm.nih.gov/sites/entrez?db=gene&cmd=Retrieve&dopt=full_report&list_uids=6226183	-	132
172	MMAR_1942	0	0	0	0	0	0	0	0	0	0	0	0	0	1	0	0	hypothetical protein MMAR_1942	http://www.ncbi.nlm.nih.gov/sites/entrez?db=gene&cmd=Retrieve&dopt=full_report&list_uids=6226201	-	337
173	MMAR_1943	0	0	0	0	0	0	0	0	0	0	0	0	0	1	0	0	hypothetical protein MMAR_1943	http://www.ncbi.nlm.nih.gov/sites/entrez?db=gene&cmd=Retrieve&dopt=full_report&list_uids=6226202	-	289
174	MMAR_1944	0	0	0	0	0	0	0	0	0	0	0	0	0	1	0	0	hypothetical protein MMAR_1944	http://www.ncbi.nlm.nih.gov/sites/entrez?db=gene&cmd=Retrieve&dopt=full_report&list_uids=6226203	-	484
177	MMAR_2054	0	0	0	0	0	0	0	0	0	0	0	0	0	1	0	0.99	hypothetical protein MMAR_2054	http://www.ncbi.nlm.nih.gov/sites/entrez?db=gene&cmd=Retrieve&dopt=full_report&list_uids=6226319	-	271
178	MMAR_2059	0	0	0	0	0	0	0	0	0.81	0.81	0.81	0	0	1	0	0.97	hypothetical protein MMAR_2059	http://www.ncbi.nlm.nih.gov/sites/entrez?db=gene&cmd=Retrieve&dopt=full_report&list_uids=6226324	-	96
180	MMAR_2133	0	0	0	0	0	0	0	0	0	0	0	0	0	1	0	0	hypothetical protein MMAR_2133	http://www.ncbi.nlm.nih.gov/sites/entrez?db=gene&cmd=Retrieve&dopt=full_report&list_uids=6226398	-	111
181	MMAR_2134	0	0	0	0	0	0	0	0	0	0	0	0	0	1	0	0	transcriptional regulatory protein	http://www.ncbi.nlm.nih.gov/sites/entrez?db=gene&cmd=Retrieve&dopt=full_report&list_uids=6226399	-	405
182	MMAR_2142	0	0	0	0	0	0	0	0	0	0	0	0	0	1	0	0	hypothetical protein MMAR_2142	http://www.ncbi.nlm.nih.gov/sites/entrez?db=gene&cmd=Retrieve&dopt=full_report&list_uids=6226406	-	96
186	MMAR_2245	0	0	0	0	0	0	0	0	0	0	0	0	0	1	0	0.98	hypothetical protein MMAR_2245	http://www.ncbi.nlm.nih.gov/sites/entrez?db=gene&cmd=Retrieve&dopt=full_report&list_uids=6226509	-	162
187	MMAR_2256	0	0	0	0	0	0	0	0	0	0	0	0	0	1	0	0.97	protoporphyrinogen oxidase
188	MMAR_2312	0	0	0	0	0	0	0	0	0	0	0	0	0	1	0	0.99	nucleoside-diphosphate-sugar epimerase	http://www.ncbi.nlm.nih.gov/sites/entrez?db=gene&cmd=Retrieve&dopt=full_report&list_uids=6226576	-	310
189	MMAR_2315	0	0	0	0	0	0	0	0	0	0	0	0	0	1	0	0	methyltransferase	http://www.ncbi.nlm.nih.gov/sites/entrez?db=gene&cmd=Retrieve&dopt=full_report&list_uids=6226579	-	290
190	MMAR_2319	0	0	0	0	0	0	0	0	0	0	0	0	0	1	0	0	hypothetical protein MMAR_2319	http://www.ncbi.nlm.nih.gov/sites/entrez?db=gene&cmd=Retrieve&dopt=full_report&list_uids=6226583	-	545
191	MMAR_2323	0	0	0	0	0	0	0	0	0	0	0	0	0	1	0	0	hypothetical protein MMAR_2323	http://www.ncbi.nlm.nih.gov/sites/entrez?db=gene&cmd=Retrieve&dopt=full_report&list_uids=6226587	-	628
193	MMAR_2326	0	0	0	0	0	0	0	0	0	0	0	0	0	1	0	0	hypothetical protein MMAR_2326	http://www.ncbi.nlm.nih.gov/sites/entrez?db=gene&cmd=Retrieve&dopt=full_report&list_uids=6226590	-	140
195	MMAR_2331	0	0	0	0	0	0	0	0	0	0	0	0	0	1	0	0	hypothetical protein MMAR_2331	http://www.ncbi.nlm.nih.gov/sites/entrez?db=gene&cmd=Retrieve&dopt=full_report&list_uids=6226595	-	266
196	MMAR_2338	0	0	0	0	0	0	0	0	0	0	0	0	0	1	0	0	hypothetical protein MMAR_2338	http://www.ncbi.nlm.nih.gov/sites/entrez?db=gene&cmd=Retrieve&dopt=full_report&list_uids=6226602	-	539
197	MMAR_2403	0	0	0	0	0	0	0	0	0	0	0	0	0	1	0	0.99	deacylase	http://www.ncbi.nlm.nih.gov/sites/entrez?db=gene&cmd=Retrieve&dopt=full_report&list_uids=6226668	-	363
198	MMAR_2404	0	0	0	0	0	0	0	0	0	0	0	0	0	1	0	0.97	hypothetical protein MMAR_2404	http://www.ncbi.nlm.nih.gov/sites/entrez?db=gene&cmd=Retrieve&dopt=full_report&list_uids=6226669	-	114
199	MMAR_2405	0	0	0	0	0	0	0	0	0	0	0	0	0	1	0	0.98	cyanophycinase CphB	http://www.ncbi.nlm.nih.gov/sites/entrez?db=gene&cmd=Retrieve&dopt=full_report&list_uids=6226670	cphB	734
204	MMAR_2521	0	0	0	0	0	0	0	0	0	0	0	0	0	1	0	0.95	hypothetical protein MMAR_2521	http://www.ncbi.nlm.nih.gov/sites/entrez?db=gene&cmd=Retrieve&dopt=full_report&list_uids=6226788	-	140
205	MMAR_2522	0	0	0	0	0	0	0	0	0	0	0	0	0	1	0	0.9	hypothetical protein MMAR_2522	http://www.ncbi.nlm.nih.gov/sites/entrez?db=gene&cmd=Retrieve&dopt=full_report&list_uids=6226789	-	220
206	MMAR_2545	0	0	0	0	0	0	0	0	0	0	0	0	0	1	0	0	hypothetical protein MMAR_2545	http://www.ncbi.nlm.nih.gov/sites/entrez?db=gene&cmd=Retrieve&dopt=full_report&list_uids=6226813	-	132
207	MMAR_2549	0	0	0	0	0	0	0	0	0	0	0	0	0	1	0	0.77	hypothetical protein MMAR_2549	http://www.ncbi.nlm.nih.gov/sites/entrez?db=gene&cmd=Retrieve&dopt=full_report&list_uids=6226817	-	150
209	MMAR_2553	0	0	0	0	0	0	0	0	0	0	0	0	0	1	0	0.98	hypothetical protein MMAR_2553	http://www.ncbi.nlm.nih.gov/sites/entrez?db=gene&cmd=Retrieve&dopt=full_report&list_uids=6226821	-	89
210	MMAR_2555	0	0	0	0	0	0	0	0	0	0	0	0	0	1	0	0.95	hypothetical protein MMAR_2555	http://www.ncbi.nlm.nih.gov/sites/entrez?db=gene&cmd=Retrieve&dopt=full_report&list_uids=6226823	-	214
211	MMAR_2557	0	0	0	0	0	0	0	0	0	0	0	0	0	1	0	0.99	aldose 1-epimerase	http://www.ncbi.nlm.nih.gov/sites/entrez?db=gene&cmd=Retrieve&dopt=full_report&list_uids=6226825	-	383
214	MMAR_2565	0	0	0	0	0	0	0	0	0	0	0	0	0	1	0	0.99	hypothetical protein MMAR_2565	http://www.ncbi.nlm.nih.gov/sites/entrez?db=gene&cmd=Retrieve&dopt=full_report&list_uids=6226833	-	451
217	MMAR_2594	0	0	0	0	0	0	0	0	0.56	0.56	0.56	0.54	0	1	0	1	hypothetical protein MMAR_2594	http://www.ncbi.nlm.nih.gov/sites/entrez?db=gene&cmd=Retrieve&dopt=full_report&list_uids=6226862	-	252
219	MMAR_2603	0	0	0	0	0	0	0	0	0	0	0	0	0	1	0	0.99	hypothetical protein MMAR_2603	http://www.ncbi.nlm.nih.gov/sites/entrez?db=gene&cmd=Retrieve&dopt=full_report&list_uids=6226871	-	127
226	MMAR_2668	0	0	0	0	0	0	0	0	0	0	0	0	0	1	0	0.97	hypothetical protein MMAR_2668	http://www.ncbi.nlm.nih.gov/sites/entrez?db=gene&cmd=Retrieve&dopt=full_report&list_uids=6226935	-	63
227	MMAR_2689	0	0	0	0	0	0	0	0	0	0	0	0	0	1	0	0.98	hypothetical protein MMAR_2689	http://www.ncbi.nlm.nih.gov/sites/entrez?db=gene&cmd=Retrieve&dopt=full_report&list_uids=6226956	-	53
228	MMAR_2690	0	0	0	0	0	0	0	0	0	0	0	0	0	1	0	0.83	hypothetical protein MMAR_2690	http://www.ncbi.nlm.nih.gov/sites/entrez?db=gene&cmd=Retrieve&dopt=full_report&list_uids=6226957	-	111
229	MMAR_2748	0	0	0	0	0	0	0	0	0	0	0	0	0	1	0	1	hypothetical protein MMAR_2748	http://www.ncbi.nlm.nih.gov/sites/entrez?db=gene&cmd=Retrieve&dopt=full_report&list_uids=6227015	-	148
231	MMAR_2778	0	0	0	0	0	0	0	0	0	0	0	0	0	1	0	0.6	hypothetical protein MMAR_2778	http://www.ncbi.nlm.nih.gov/sites/entrez?db=gene&cmd=Retrieve&dopt=full_report&list_uids=6227045	-	183
232	MMAR_2803	0	0	0	0	0	0	0	0	0	0	0	0	0	1	0	0.99	hypothetical protein MMAR_2803	http://www.ncbi.nlm.nih.gov/sites/entrez?db=gene&cmd=Retrieve&dopt=full_report&list_uids=6227070	-	141
233	MMAR_2804	0	0	0	0	0	0	0	0	0	0	0	0	0	1	0	0.99	hypothetical protein MMAR_2804	http://www.ncbi.nlm.nih.gov/sites/entrez?db=gene&cmd=Retrieve&dopt=full_report&list_uids=6227071	-	241
234	MMAR_2805	0	0	0	0	0	0	0	0	0	0	0	0	0	1	0	0.89	hypothetical protein MMAR_2805	http://www.ncbi.nlm.nih.gov/sites/entrez?db=gene&cmd=Retrieve&dopt=full_report&list_uids=6227072	-	145
235	MMAR_2809	0	0	0	0	0	0	0	0	0	0	0	0	0	1	0	0.97	hypothetical protein MMAR_2809	http://www.ncbi.nlm.nih.gov/sites/entrez?db=gene&cmd=Retrieve&dopt=full_report&list_uids=6227076	-	210
238	MMAR_2815	0	0	0	0	0	0	0	0	0.88	0.87	0.88	0.85	0	1	0	0.98	hypothetical protein MMAR_2815	http://www.ncbi.nlm.nih.gov/sites/entrez?db=gene&cmd=Retrieve&dopt=full_report&list_uids=6227082	-	142
239	MMAR_2818	0	0	0	0	0	0	0	0	0	0	0	0	0	1	0	0.96	hypothetical protein MMAR_2818	http://www.ncbi.nlm.nih.gov/sites/entrez?db=gene&cmd=Retrieve&dopt=full_report&list_uids=6227085	-	87
246	MMAR_2853	0	0	0	0	0	0	0	0	0	0	0	0	0	1	0	0.99	hypothetical protein MMAR_2853	http://www.ncbi.nlm.nih.gov/sites/entrez?db=gene&cmd=Retrieve&dopt=full_report&list_uids=6227120	-	154
253	MMAR_2911	0	0	0	0	0	0	0	0	0.5	0.5	0.53	0	0	1	0	0.94	hypothetical protein MMAR_2911	http://www.ncbi.nlm.nih.gov/sites/entrez?db=gene&cmd=Retrieve&dopt=full_report&list_uids=6227178	-	116
259	MMAR_2929	0	0	0	0	0	0	0	0	0.67	0.66	0.66	0	0	1	0	0	hypothetical protein MMAR_2929	http://www.ncbi.nlm.nih.gov/sites/entrez?db=gene&cmd=Retrieve&dopt=full_report&list_uids=6227196	-	107
260	MMAR_2940	0	0	0	0	0	0	0	0	0	0	0	0	0	1	0	0.99	hypothetical protein MMAR_2940	http://www.ncbi.nlm.nih.gov/sites/entrez?db=gene&cmd=Retrieve&dopt=full_report&list_uids=6227207	-	387
265	MMAR_2955	0	0	0	0	0	0	0	0	0	0	0	0	0	1	0	0	hypothetical protein MMAR_2955	http://www.ncbi.nlm.nih.gov/sites/entrez?db=gene&cmd=Retrieve&dopt=full_report&list_uids=6227222	-	83
267	MMAR_2988	0	0	0	0	0	0	0	0	0	0	0	0	0	1	0	0	acetyltransferase	http://www.ncbi.nlm.nih.gov/sites/entrez?db=gene&cmd=Retrieve&dopt=full_report&list_uids=6227255	-	157
268	MMAR_3022	0	0	0	0	0	0	0	0	0	0	0	0	0	1	0	0.97	hypothetical protein MMAR_3022	http://www.ncbi.nlm.nih.gov/sites/entrez?db=gene&cmd=Retrieve&dopt=full_report&list_uids=6227288	-	105
271	MMAR_3035	0	0	0	0	0	0	0	0	0	0	0	0	0	1	0	0.98	hypothetical protein MMAR_3035	http://www.ncbi.nlm.nih.gov/sites/entrez?db=gene&cmd=Retrieve&dopt=full_report&list_uids=6227301	-	292
285	MMAR_3213	0	0	0	0	0	0	0	0	0	0	0	0	0	1	0	0.97	hydroxymethylglutaryl-coenzyme A synthase
286	MMAR_3214	0	0	0	0	0	0	0	0	0	0	0	0	0	1	0	0.99	hydroxymethylglutaryl-coenzyme A (HMG-CoA) reductase	http://www.ncbi.nlm.nih.gov/sites/entrez?db=gene&cmd=Retrieve&dopt=full_report&list_uids=6227481	-	351
287	MMAR_3215	0	0	0	0	0	0	0	0	0	0	0	0	0	1	0	0.97	phosphomevalonate kinase	http://www.ncbi.nlm.nih.gov/sites/entrez?db=gene&cmd=Retrieve&dopt=full_report&list_uids=6227482	-	370
288	MMAR_3216	0	0	0	0	0	0	0	0	0	0	0	0	0	1	0	0.98	diphosphomevalonate decarboxylase	http://www.ncbi.nlm.nih.gov/sites/entrez?db=gene&cmd=Retrieve&dopt=full_report&list_uids=6227483	-	336
289	MMAR_3220	0	0	0	0	0	0	0	0	0	0	0	0	0	1	0	0.98	terpene cyclase	http://www.ncbi.nlm.nih.gov/sites/entrez?db=gene&cmd=Retrieve&dopt=full_report&list_uids=6227487	-	338
291	MMAR_3321	0	0	0	0	0	0	0	0	0	0	0	0	0	1	0	0	hypothetical protein MMAR_3321	http://www.ncbi.nlm.nih.gov/sites/entrez?db=gene&cmd=Retrieve&dopt=full_report&list_uids=6227590	-	473
295	MMAR_3364	0	0	0	0	0	0	0	0	0	0	0	0	0	1	0	0.98	hypothetical protein MMAR_3364	http://www.ncbi.nlm.nih.gov/sites/entrez?db=gene&cmd=Retrieve&dopt=full_report&list_uids=6227634	-	395
297	MMAR_3374	0	0	0	0	0	0	0	0	0	0	0	0	0	1	0	1	hypothetical protein MMAR_3374	http://www.ncbi.nlm.nih.gov/sites/entrez?db=gene&cmd=Retrieve&dopt=full_report&list_uids=6227644	-	156
298	MMAR_3376	0	0	0	0	0	0	0	0	0	0	0	0	0	1	0	0.96	6-pyruvoyl tetrahydrobiopterin synthase	http://www.ncbi.nlm.nih.gov/sites/entrez?db=gene&cmd=Retrieve&dopt=full_report&list_uids=6227646	-	159
300	MMAR_3382	0	0	0	0	0	0	0	0	0.5	0.47	0	0	0	1	0	0	hypothetical protein MMAR_3382	http://www.ncbi.nlm.nih.gov/sites/entrez?db=gene&cmd=Retrieve&dopt=full_report&list_uids=6227653	-	257
304	MMAR_3414	0	0	0	0	0	0	0	0	0	0	0	0	0	1	0	0	hypothetical protein MMAR_3414	http://www.ncbi.nlm.nih.gov/sites/entrez?db=gene&cmd=Retrieve&dopt=full_report&list_uids=6227684	-	169
305	MMAR_3422	0	0	0	0	0	0	0	0	0	0	0	0	0	1	0	0.62	hypothetical protein MMAR_3422	http://www.ncbi.nlm.nih.gov/sites/entrez?db=gene&cmd=Retrieve&dopt=full_report&list_uids=6227692	-	263
309	MMAR_3451	0	0	0	0	0	0	0	0	0	0	0	0	0	1	0	0.99	hypothetical protein MMAR_3451	http://www.ncbi.nlm.nih.gov/sites/entrez?db=gene&cmd=Retrieve&dopt=full_report&list_uids=6227721	-	288
311	MMAR_3468	0	0	0	0	0	0	0	0	0	0	0	0	0	1	0	0	hypothetical protein MMAR_3468	http://www.ncbi.nlm.nih.gov/sites/entrez?db=gene&cmd=Retrieve&dopt=full_report&list_uids=6227738	-	178
312	MMAR_3504	0	0	0	0	0	0	0	0	0.82	0.82	0.83	0.83	0	1	0	0	hypothetical protein MMAR_3504	http://www.ncbi.nlm.nih.gov/sites/entrez?db=gene&cmd=Retrieve&dopt=full_report&list_uids=6227774	-	123
313	MMAR_3506	0	0	0	0	0	0	0	0	0	0	0	0	0	1	0	0.97	hypothetical protein MMAR_3506	http://www.ncbi.nlm.nih.gov/sites/entrez?db=gene&cmd=Retrieve&dopt=full_report&list_uids=6227776	-	287
315	MMAR_3525	0	0	0	0	0	0	0	0	0	0	0	0	0	1	0	0.99	methylase	http://www.ncbi.nlm.nih.gov/sites/entrez?db=gene&cmd=Retrieve&dopt=full_report&list_uids=6227795	-	249
317	MMAR_3528	0	0	0	0	0	0	0	0	0	0	0	0	0	1	0	0	hypothetical protein MMAR_3528	http://www.ncbi.nlm.nih.gov/sites/entrez?db=gene&cmd=Retrieve&dopt=full_report&list_uids=6227798	-	182
324	MMAR_3540	0	0	0	0	0	0	0	0	0	0	0	0	0	1	0	0	hypothetical protein MMAR_3540	http://www.ncbi.nlm.nih.gov/sites/entrez?db=gene&cmd=Retrieve&dopt=full_report&list_uids=6227810	-	208
332	MMAR_3577	0	0	0	0	0	0	0	0	0	0	0	0	0	1	0	0	hypothetical protein MMAR_3577	http://www.ncbi.nlm.nih.gov/sites/entrez?db=gene&cmd=Retrieve&dopt=full_report&list_uids=6227846	-	343
336	MMAR_3586	0	0	0	0	0	0	0	0	0	0	0	0.78	0	1	0	0	hypothetical protein MMAR_3586	http://www.ncbi.nlm.nih.gov/sites/entrez?db=gene&cmd=Retrieve&dopt=full_report&list_uids=6227855	-	209
337	MMAR_3587	0	0	0	0	0	0	0	0	0	0	0	0.89	0	1	0	0	hypothetical protein MMAR_3587	http://www.ncbi.nlm.nih.gov/sites/entrez?db=gene&cmd=Retrieve&dopt=full_report&list_uids=6227856	-	253
338	MMAR_3591	0	0	0	0	0	0	0	0	0	0	0	0	0	1	0	0	hypothetical protein MMAR_3591	http://www.ncbi.nlm.nih.gov/sites/entrez?db=gene&cmd=Retrieve&dopt=full_report&list_uids=6227860	-	86
341	MMAR_3596	0	0	0	0	0	0	0	0	0	0	0	0	0	1	0	0	hypothetical protein MMAR_3596	http://www.ncbi.nlm.nih.gov/sites/entrez?db=gene&cmd=Retrieve&dopt=full_report&list_uids=6227865	-	575
342	MMAR_3597	0	0	0	0	0	0	0	0	0	0	0	0	0	1	0	0	ATP-dependent OLD family endonuclease	http://www.ncbi.nlm.nih.gov/sites/entrez?db=gene&cmd=Retrieve&dopt=full_report&list_uids=6227866	-	532
343	MMAR_3598	0	0	0	0	0	0	0	0	0	0	0	0	0	1	0	0	helicase	http://www.ncbi.nlm.nih.gov/sites/entrez?db=gene&cmd=Retrieve&dopt=full_report&list_uids=6227867	-	344
345	MMAR_3601	0	0	0	0	0	0	0	0	0	0	0	0	0	1	0	0	hypothetical protein MMAR_3601	http://www.ncbi.nlm.nih.gov/sites/entrez?db=gene&cmd=Retrieve&dopt=full_report&list_uids=6227870	-	604
346	MMAR_3602	0	0	0	0	0	0	0	0	0	0	0	0	0	1	0	0	hypothetical protein MMAR_3602	http://www.ncbi.nlm.nih.gov/sites/entrez?db=gene&cmd=Retrieve&dopt=full_report&list_uids=6227871	-	326
347	MMAR_3603	0	0	0	0	0	0	0	0	0	0	0	0	0	1	0	0	killer suppression protein	http://www.ncbi.nlm.nih.gov/sites/entrez?db=gene&cmd=Retrieve&dopt=full_report&list_uids=6227872	-	110
348	MMAR_3604	0	0	0	0	0	0	0	0	0	0	0	0	0	1	0	0	plasmid maintenance system antidote protein	http://www.ncbi.nlm.nih.gov/sites/entrez?db=gene&cmd=Retrieve&dopt=full_report&list_uids=6227873	-	364
351	MMAR_3608	0	0	0	0	0	0	0	0	0	0	0	0	0	1	0	0.93	hypothetical protein MMAR_3608	http://www.ncbi.nlm.nih.gov/sites/entrez?db=gene&cmd=Retrieve&dopt=full_report&list_uids=6227878	-	283
352	MMAR_3610	0	0	0	0	0	0	0	0	0	0	0	0	0	1	0	0.96	hypothetical protein MMAR_3610	http://www.ncbi.nlm.nih.gov/sites/entrez?db=gene&cmd=Retrieve&dopt=full_report&list_uids=6227880	-	144
353	MMAR_3611	0	0	0	0	0	0	0	0	0	0	0	0.78	0	1	0	0.98	hypothetical protein MMAR_3611	http://www.ncbi.nlm.nih.gov/sites/entrez?db=gene&cmd=Retrieve&dopt=full_report&list_uids=6227881	-	183
354	MMAR_3632	0	0	0	0	0	0	0	0	0	0	0	0	0	1	0	0.99	tryptophan halogenase	http://www.ncbi.nlm.nih.gov/sites/entrez?db=gene&cmd=Retrieve&dopt=full_report&list_uids=6227903	-	546
355	MMAR_3636	0	0	0	0	0	0	0	0	0	0	0	0	0	1	0	0.47	methylase	http://www.ncbi.nlm.nih.gov/sites/entrez?db=gene&cmd=Retrieve&dopt=full_report&list_uids=6227908	-	257
356	MMAR_3644	0	0	0	0	0	0	0	0	0	0	0	0	0	1	0	0.99	hypothetical protein MMAR_3644	http://www.ncbi.nlm.nih.gov/sites/entrez?db=gene&cmd=Retrieve&dopt=full_report&list_uids=6227916	-	138
362	MMAR_3787	0	0	0	0	0	0	0	0	0	0	0	0	0	1	0	0	hypothetical protein MMAR_3787	http://www.ncbi.nlm.nih.gov/sites/entrez?db=gene&cmd=Retrieve&dopt=full_report&list_uids=6228060	-	91
364	MMAR_3800	0	0	0	0	0	0	0	0	0	0	0	0	0	1	0	0	beta-ketoacyl synthase-like protein	http://www.ncbi.nlm.nih.gov/sites/entrez?db=gene&cmd=Retrieve&dopt=full_report&list_uids=6228072	-	316
369	MMAR_3873	0	0	0	0	0	0	0	0	0	0	0	0	0	1	0	0	hypothetical protein MMAR_3873	http://www.ncbi.nlm.nih.gov/sites/entrez?db=gene&cmd=Retrieve&dopt=full_report&list_uids=6228152	-	115
370	MMAR_3874	0	0	0	0	0	0	0	0	0	0	0	0	0	1	0	0	hypothetical protein MMAR_3874	http://www.ncbi.nlm.nih.gov/sites/entrez?db=gene&cmd=Retrieve&dopt=full_report&list_uids=6228153	-	97
371	MMAR_3876	0	0	0	0	0	0	0	0	0	0	0	0	0	1	0	0	hypothetical protein MMAR_3876	http://www.ncbi.nlm.nih.gov/sites/entrez?db=gene&cmd=Retrieve&dopt=full_report&list_uids=6228155	-	91
372	MMAR_3877	0	0	0	0	0	0	0	0	0	0.63	0	0	0	1	0	0	hypothetical protein MMAR_3877	http://www.ncbi.nlm.nih.gov/sites/entrez?db=gene&cmd=Retrieve&dopt=full_report&list_uids=6228156	-	136
373	MMAR_3878	0	0	0	0	0	0	0	0	0	0	0	0	0	1	0	0	hypothetical protein MMAR_3878	http://www.ncbi.nlm.nih.gov/sites/entrez?db=gene&cmd=Retrieve&dopt=full_report&list_uids=6228157	-	319
374	MMAR_3880	0	0	0	0	0	0	0	0	0	0	0	0	0	1	0	0	hypothetical protein MMAR_3880	http://www.ncbi.nlm.nih.gov/sites/entrez?db=gene&cmd=Retrieve&dopt=full_report&list_uids=6228159	-	75
375	MMAR_3881	0	0	0	0	0	0	0	0	0	0	0	0	0	1	0	0	hypothetical protein MMAR_3881	http://www.ncbi.nlm.nih.gov/sites/entrez?db=gene&cmd=Retrieve&dopt=full_report&list_uids=6228160	-	95
377	MMAR_3883	0	0	0	0	0	0	0	0	0	0	0	0	0	1	0	0	bacteriophage membrane protein	http://www.ncbi.nlm.nih.gov/sites/entrez?db=gene&cmd=Retrieve&dopt=full_report&list_uids=6228162	-	561
378	MMAR_3884	0	0	0	0	0	0	0	0	0	0	0	0	0	1	0	0	hypothetical protein MMAR_3884	http://www.ncbi.nlm.nih.gov/sites/entrez?db=gene&cmd=Retrieve&dopt=full_report&list_uids=6228163	-	118
379	MMAR_3885	0	0	0	0	0	0	0	0	0	0	0	0	0	1	0	0	hypothetical protein MMAR_3885	http://www.ncbi.nlm.nih.gov/sites/entrez?db=gene&cmd=Retrieve&dopt=full_report&list_uids=6228164	-	287
380	MMAR_3886	0	0	0	0	0	0	0	0	0	0	0	0	0	1	0	0	bacteriophage-like membrane protein	http://www.ncbi.nlm.nih.gov/sites/entrez?db=gene&cmd=Retrieve&dopt=full_report&list_uids=6228165	-	1662
381	MMAR_3887	0	0	0	0	0	0	0	0	0	0	0	0	0	1	0	0	hypothetical protein MMAR_3887	http://www.ncbi.nlm.nih.gov/sites/entrez?db=gene&cmd=Retrieve&dopt=full_report&list_uids=6228166	-	240
382	MMAR_3888	0	0	0	0	0	0	0	0	0	0	0	0	0	1	0	0	hypothetical protein MMAR_3888	http://www.ncbi.nlm.nih.gov/sites/entrez?db=gene&cmd=Retrieve&dopt=full_report&list_uids=6228167	-	287
383	MMAR_3889	0	0	0	0	0	0	0	0	0	0	0	0	0	1	0	0	hypothetical protein MMAR_3889	http://www.ncbi.nlm.nih.gov/sites/entrez?db=gene&cmd=Retrieve&dopt=full_report&list_uids=6228168	-	77
384	MMAR_3890	0	0	0	0	0	0	0	0	0	0	0	0	0	1	0	0	hypothetical protein MMAR_3890	http://www.ncbi.nlm.nih.gov/sites/entrez?db=gene&cmd=Retrieve&dopt=full_report&list_uids=6228169	-	142
385	MMAR_3891	0	0	0	0	0	0	0	0	0	0	0	0	0	1	0	0	phage-like protein	http://www.ncbi.nlm.nih.gov/sites/entrez?db=gene&cmd=Retrieve&dopt=full_report&list_uids=6228170	-	144
386	MMAR_3892	0	0	0	0	0	0	0	0	0	0	0	0	0	1	0	0	phage-like protein	http://www.ncbi.nlm.nih.gov/sites/entrez?db=gene&cmd=Retrieve&dopt=full_report&list_uids=6228171	-	135
387	MMAR_3893	0	0	0	0	0	0	0	0	0	0	0	0	0	1	0	0	hypothetical protein MMAR_3893	http://www.ncbi.nlm.nih.gov/sites/entrez?db=gene&cmd=Retrieve&dopt=full_report&list_uids=6228172	-	135
388	MMAR_3894	0	0	0	0	0	0	0	0	0	0	0	0	0	1	0	0	hypothetical protein MMAR_3894	http://www.ncbi.nlm.nih.gov/sites/entrez?db=gene&cmd=Retrieve&dopt=full_report&list_uids=6228173	-	143
389	MMAR_3895	0	0	0	0	0	0	0	0	0	0	0	0	0	1	0	0	phage-like protein	http://www.ncbi.nlm.nih.gov/sites/entrez?db=gene&cmd=Retrieve&dopt=full_report&list_uids=6228174	-	105
390	MMAR_3896	0	0	0	0	0	0	0	0	0	0	0	0	0	1	0	0	phage structural protein	http://www.ncbi.nlm.nih.gov/sites/entrez?db=gene&cmd=Retrieve&dopt=full_report&list_uids=6228175	-	353
391	MMAR_3897	0	0	0	0	0	0	0	0	0	0	0	0	0	1	0	0	phage-like protein	http://www.ncbi.nlm.nih.gov/sites/entrez?db=gene&cmd=Retrieve&dopt=full_report&list_uids=6228176	-	236
392	MMAR_3898	0	0	0	0	0	0	0	0	0	0	0	0	0	1	0	0	hypothetical protein MMAR_3898	http://www.ncbi.nlm.nih.gov/sites/entrez?db=gene&cmd=Retrieve&dopt=full_report&list_uids=6228177	-	236
393	MMAR_3899	0	0	0	0	0	0	0	0	0	0	0	0	0	1	0	0	hypothetical protein MMAR_3899	http://www.ncbi.nlm.nih.gov/sites/entrez?db=gene&cmd=Retrieve&dopt=full_report&list_uids=6228178	-	405
399	MMAR_3905	0	0	0	0	0	0	0	0	0	0	0	0	0	1	0	0	hypothetical protein MMAR_3905	http://www.ncbi.nlm.nih.gov/sites/entrez?db=gene&cmd=Retrieve&dopt=full_report&list_uids=6228184	-	75
401	MMAR_3908	0	0	0	0	0	0	0	0	0	0	0	0	0	1	0	0	hypothetical protein MMAR_3908	http://www.ncbi.nlm.nih.gov/sites/entrez?db=gene&cmd=Retrieve&dopt=full_report&list_uids=6228186	-	130
402	MMAR_3909	0	0	0	0	0	0	0	0	0	0	0	0	0	1	0	0	hypothetical protein MMAR_3909	http://www.ncbi.nlm.nih.gov/sites/entrez?db=gene&cmd=Retrieve&dopt=full_report&list_uids=6228187	-	188
403	MMAR_3910	0	0	0	0	0	0	0	0	0	0	0	0	0	1	0	0	hypothetical protein MMAR_3910	http://www.ncbi.nlm.nih.gov/sites/entrez?db=gene&cmd=Retrieve&dopt=full_report&list_uids=6228188	-	95
404	MMAR_3911	0	0	0	0	0	0	0	0	0	0	0	0	0	1	0	0	hypothetical protein MMAR_3911	http://www.ncbi.nlm.nih.gov/sites/entrez?db=gene&cmd=Retrieve&dopt=full_report&list_uids=6228189	-	50
405	MMAR_3913	0	0	0	0	0	0	0	0	0	0	0	0	0	1	0	0	hypothetical protein MMAR_3913	http://www.ncbi.nlm.nih.gov/sites/entrez?db=gene&cmd=Retrieve&dopt=full_report&list_uids=6228191	-	153
406	MMAR_3914	0	0	0	0	0	0	0	0	0	0	0	0	0	1	0	0	hypothetical protein MMAR_3914	http://www.ncbi.nlm.nih.gov/sites/entrez?db=gene&cmd=Retrieve&dopt=full_report&list_uids=6228192	-	80
407	MMAR_3915	0	0	0	0	0	0	0	0	0	0	0	0	0	1	0	0	hypothetical protein MMAR_3915	http://www.ncbi.nlm.nih.gov/sites/entrez?db=gene&cmd=Retrieve&dopt=full_report&list_uids=6228193	-	79
408	MMAR_3916	0	0	0	0	0	0	0	0	0	0	0	0	0	1	0	0	hypothetical protein MMAR_3916	http://www.ncbi.nlm.nih.gov/sites/entrez?db=gene&cmd=Retrieve&dopt=full_report&list_uids=6228194	-	194
409	MMAR_3917	0	0	0	0	0	0	0	0	0	0	0	0	0	1	0	0	hypothetical protein MMAR_3917	http://www.ncbi.nlm.nih.gov/sites/entrez?db=gene&cmd=Retrieve&dopt=full_report&list_uids=6228195	-	381
410	MMAR_3919	0	0	0	0	0	0	0	0	0	0	0	0	0	1	0	0	hypothetical protein MMAR_3919	http://www.ncbi.nlm.nih.gov/sites/entrez?db=gene&cmd=Retrieve&dopt=full_report&list_uids=6228196	-	106
412	MMAR_3923	0	0	0	0	0	0	0	0	0	0	0	0	0	1	0	0	hypothetical protein MMAR_3923	http://www.ncbi.nlm.nih.gov/sites/entrez?db=gene&cmd=Retrieve&dopt=full_report&list_uids=6228198	-	275
413	MMAR_3924	0	0	0	0	0	0	0	0	0	0	0	0	0	1	0	0	hypothetical protein MMAR_3924	http://www.ncbi.nlm.nih.gov/sites/entrez?db=gene&cmd=Retrieve&dopt=full_report&list_uids=6228199	-	100
414	MMAR_3925	0	0	0	0	0	0	0	0	0	0	0	0	0	1	0	0	hypothetical protein MMAR_3925	http://www.ncbi.nlm.nih.gov/sites/entrez?db=gene&cmd=Retrieve&dopt=full_report&list_uids=6228200	-	90
415	MMAR_3927	0	0	0	0	0	0	0	0	0	0	0	0	0	1	0	0	RecT-family phage protein	http://www.ncbi.nlm.nih.gov/sites/entrez?db=gene&cmd=Retrieve&dopt=full_report&list_uids=6228202	-	375
416	MMAR_3928	0	0	0	0	0	0	0	0	0	0	0	0	0	1	0	0	hypothetical protein MMAR_3928	http://www.ncbi.nlm.nih.gov/sites/entrez?db=gene&cmd=Retrieve&dopt=full_report&list_uids=6228203	-	166
417	MMAR_3929	0	0	0	0	0	0	0	0	0	0	0	0	0	1	0	0	hypothetical protein MMAR_3929	http://www.ncbi.nlm.nih.gov/sites/entrez?db=gene&cmd=Retrieve&dopt=full_report&list_uids=6228204	-	359
418	MMAR_3930	0	0	0	0	0	0	0	0	0	0	0	0	0	1	0	0	putative regulatory protein	http://www.ncbi.nlm.nih.gov/sites/entrez?db=gene&cmd=Retrieve&dopt=full_report&list_uids=6228205	-	76
419	MMAR_3931	0	0	0	0	0	0	0	0	0	0	0	0	0	1	0	0	hypothetical protein MMAR_3931	http://www.ncbi.nlm.nih.gov/sites/entrez?db=gene&cmd=Retrieve&dopt=full_report&list_uids=6228206	-	132
420	MMAR_3932	0	0	0	0	0	0	0	0	0	0	0	0	0	1	0	0	hypothetical protein MMAR_3932	http://www.ncbi.nlm.nih.gov/sites/entrez?db=gene&cmd=Retrieve&dopt=full_report&list_uids=6228207	-	110
421	MMAR_3933	0	0	0	0	0	0	0	0	0	0	0	0	0	1	0	0	hypothetical protein MMAR_3933	http://www.ncbi.nlm.nih.gov/sites/entrez?db=gene&cmd=Retrieve&dopt=full_report&list_uids=6228208	-	128
422	MMAR_3934	0	0	0	0	0	0	0	0	0	0	0	0	0	1	0	0	hypothetical protein MMAR_3934	http://www.ncbi.nlm.nih.gov/sites/entrez?db=gene&cmd=Retrieve&dopt=full_report&list_uids=6228209	-	86
423	MMAR_3935	0	0	0	0	0	0	0	0	0	0	0	0	0	1	0	0	hypothetical protein MMAR_3935	http://www.ncbi.nlm.nih.gov/sites/entrez?db=gene&cmd=Retrieve&dopt=full_report&list_uids=6228210	-	137
424	MMAR_3936	0	0	0	0	0	0	0	0	0	0	0	0	0	1	0	0	hypothetical protein MMAR_3936	http://www.ncbi.nlm.nih.gov/sites/entrez?db=gene&cmd=Retrieve&dopt=full_report&list_uids=6228211	-	74
425	MMAR_3937	0	0	0	0	0	0	0	0	0	0	0	0	0	1	0	0	hypothetical protein MMAR_3937	http://www.ncbi.nlm.nih.gov/sites/entrez?db=gene&cmd=Retrieve&dopt=full_report&list_uids=6228212	-	94
426	MMAR_3938	0	0	0	0	0	0	0	0	0	0	0	0	0	1	0	0	hypothetical protein MMAR_3938	http://www.ncbi.nlm.nih.gov/sites/entrez?db=gene&cmd=Retrieve&dopt=full_report&list_uids=6228213	-	63
427	MMAR_3939	0	0	0	0	0	0	0	0	0	0	0	0	0	1	0	0	hypothetical protein MMAR_3939	http://www.ncbi.nlm.nih.gov/sites/entrez?db=gene&cmd=Retrieve&dopt=full_report&list_uids=6228214	-	91
428	MMAR_3940	0	0	0	0	0	0	0	0	0	0	0	0	0	1	0	0	hypothetical protein MMAR_3940	http://www.ncbi.nlm.nih.gov/sites/entrez?db=gene&cmd=Retrieve&dopt=full_report&list_uids=6228215	-	192
429	MMAR_3941	0	0	0	0	0	0	0	0	0	0	0	0	0	1	0	0	hypothetical protein MMAR_3941	http://www.ncbi.nlm.nih.gov/sites/entrez?db=gene&cmd=Retrieve&dopt=full_report&list_uids=6228216	-	111
430	MMAR_3942	0	0	0	0	0	0	0	0	0	0	0	0	0	1	0	0	hypothetical protein MMAR_3942	http://www.ncbi.nlm.nih.gov/sites/entrez?db=gene&cmd=Retrieve&dopt=full_report&list_uids=6228217	-	78
431	MMAR_3943	0	0	0	0	0	0	0	0	0	0.57	0.69	0	0	1	0	0	phage antirepressor protein	http://www.ncbi.nlm.nih.gov/sites/entrez?db=gene&cmd=Retrieve&dopt=full_report&list_uids=6228218	-	340
432	MMAR_3944	0	0	0	0	0	0	0	0	0	0	0	0	0	1	0	0	hypothetical protein MMAR_3944	http://www.ncbi.nlm.nih.gov/sites/entrez?db=gene&cmd=Retrieve&dopt=full_report&list_uids=6228219	-	76
433	MMAR_3945	0	0	0	0	0	0	0	0	0	0	0	0	0	1	0	0	hypothetical protein MMAR_3945	http://www.ncbi.nlm.nih.gov/sites/entrez?db=gene&cmd=Retrieve&dopt=full_report&list_uids=6228220	-	101
437	MMAR_3949	0	0	0	0	0	0	0	0	0	0	0	0	0	1	0	0	phage membrane protein	http://www.ncbi.nlm.nih.gov/sites/entrez?db=gene&cmd=Retrieve&dopt=full_report&list_uids=6228224	-	227
439	MMAR_3951	0	0	0	0	0	0	0	0	0	0	0	0	0	1	0	0	hypothetical protein MMAR_3951	http://www.ncbi.nlm.nih.gov/sites/entrez?db=gene&cmd=Retrieve&dopt=full_report&list_uids=6228226	-	123
443	MMAR_4005	0	0	0	0	0	0	0	0	0	0	0	0	0	1	0	0.97	hypothetical protein MMAR_4005	http://www.ncbi.nlm.nih.gov/sites/entrez?db=gene&cmd=Retrieve&dopt=full_report&list_uids=6228280	-	78
444	MMAR_4017	0	0	0	0	0	0	0	0	0	0	0	0	0	1	0	0.99	hypothetical protein MMAR_4017	http://www.ncbi.nlm.nih.gov/sites/entrez?db=gene&cmd=Retrieve&dopt=full_report&list_uids=6228292	-	214
445	MMAR_4018	0	0	0	0	0	0	0	0	0	0	0	0	0	1	0	0.89	hypothetical protein MMAR_4018	http://www.ncbi.nlm.nih.gov/sites/entrez?db=gene&cmd=Retrieve&dopt=full_report&list_uids=6228293	-	109
447	MMAR_4044	0	0	0	0	0	0	0	0	0	0	0	0	0	1	0	0.98	hypothetical protein MMAR_4044	http://www.ncbi.nlm.nih.gov/sites/entrez?db=gene&cmd=Retrieve&dopt=full_report&list_uids=6228320	-	59
448	MMAR_4062	0	0	0	0	0	0	0	0	0	0	0	0	0	1	0	0	hypothetical protein MMAR_4062	http://www.ncbi.nlm.nih.gov/sites/entrez?db=gene&cmd=Retrieve&dopt=full_report&list_uids=6228338	-	139
450	MMAR_4112	0	0	0	0	0	0	0	0	0	0	0	0	0	1	0	1	hypothetical protein MMAR_4112	http://www.ncbi.nlm.nih.gov/sites/entrez?db=gene&cmd=Retrieve&dopt=full_report&list_uids=6228393	-	119
452	MMAR_4119	0	0	0	0	0	0	0	0	0	0	0	0.57	0	1	0	0.99	hypothetical protein MMAR_4119	http://www.ncbi.nlm.nih.gov/sites/entrez?db=gene&cmd=Retrieve&dopt=full_report&list_uids=6228400	-	214
456	MMAR_4256	0	0	0	0	0	0	0	0	0	0	0	0	0	1	0	0.98	hypothetical protein MMAR_4256	http://www.ncbi.nlm.nih.gov/sites/entrez?db=gene&cmd=Retrieve&dopt=full_report&list_uids=6228538	-	70
457	MMAR_4261	0	0	0	0	0	0	0	0	0	0	0	0	0	1	0	0.99	hypothetical protein MMAR_4261	http://www.ncbi.nlm.nih.gov/sites/entrez?db=gene&cmd=Retrieve&dopt=full_report&list_uids=6228544	-	360
458	MMAR_4263	0	0	0	0	0	0	0	0	0.86	0.89	0.89	0.91	0	1	0	0.99	hypothetical protein MMAR_4263	http://www.ncbi.nlm.nih.gov/sites/entrez?db=gene&cmd=Retrieve&dopt=full_report&list_uids=6228546	-	421
459	MMAR_4264	0	0	0	0	0	0	0	0	0.86	0.86	0.85	0.85	0	1	0	1	hypothetical protein MMAR_4264	http://www.ncbi.nlm.nih.gov/sites/entrez?db=gene&cmd=Retrieve&dopt=full_report&list_uids=6228547	-	103
465	MMAR_4425	0	0	0	0	0	0	0	0	0	0	0	0	0	1	0	0.79	methylase	http://www.ncbi.nlm.nih.gov/sites/entrez?db=gene&cmd=Retrieve&dopt=full_report&list_uids=6228707	-	247
467	MMAR_4431	0	0	0	0	0	0	0	0	0	0	0	0	0	1	0	0	hypothetical protein MMAR_4431	http://www.ncbi.nlm.nih.gov/sites/entrez?db=gene&cmd=Retrieve&dopt=full_report&list_uids=6228713	-	316
468	MMAR_4432	0	0	0	0	0	0	0	0	0	0	0	0	0	1	0	0	hypothetical protein MMAR_4432	http://www.ncbi.nlm.nih.gov/sites/entrez?db=gene&cmd=Retrieve&dopt=full_report&list_uids=6228714	-	233
469	MMAR_4433	0	0	0	0	0	0	0	0	0	0	0	0	0	1	0	0	methylase	http://www.ncbi.nlm.nih.gov/sites/entrez?db=gene&cmd=Retrieve&dopt=full_report&list_uids=6228715	-	389
470	MMAR_4434	0	0	0	0	0	0	0	0	0	0	0	0	0	1	0	0.63	hypothetical protein MMAR_4434	http://www.ncbi.nlm.nih.gov/sites/entrez?db=gene&cmd=Retrieve&dopt=full_report&list_uids=6228716	-	161
472	MMAR_4436	0	0	0	0	0	0	0	0	0	0	0	0	0	1	0	0.96	hypothetical protein MMAR_4436	http://www.ncbi.nlm.nih.gov/sites/entrez?db=gene&cmd=Retrieve&dopt=full_report&list_uids=6228718	-	212
474	MMAR_4439	0	0	0	0	0	0	0	0	0	0	0	0	0	1	0	0	hypothetical protein MMAR_4439	http://www.ncbi.nlm.nih.gov/sites/entrez?db=gene&cmd=Retrieve&dopt=full_report&list_uids=6228721	-	222
479	MMAR_4446	0	0	0	0	0	0	0	0	0	0	0	0	0	1	0	0	hypothetical protein MMAR_4446	http://www.ncbi.nlm.nih.gov/sites/entrez?db=gene&cmd=Retrieve&dopt=full_report&list_uids=6228728	-	127
482	MMAR_4449	0	0	0	0	0	0	0	0	0	0	0	0	0	1	0	0	hypothetical protein MMAR_4449	http://www.ncbi.nlm.nih.gov/sites/entrez?db=gene&cmd=Retrieve&dopt=full_report&list_uids=6228731	-	81
483	MMAR_4450	0	0	0	0	0	0	0	0	0	0	0	0	0	1	0	0	hypothetical protein MMAR_4450	http://www.ncbi.nlm.nih.gov/sites/entrez?db=gene&cmd=Retrieve&dopt=full_report&list_uids=6228732	-	300
487	MMAR_4538	0	0	0	0	0	0	0	0	0	0	0	0	0	1	0	0.83	hypothetical protein MMAR_4538	http://www.ncbi.nlm.nih.gov/sites/entrez?db=gene&cmd=Retrieve&dopt=full_report&list_uids=6228823	-	62
489	MMAR_4588	0	0	0	0	0	0	0	0	0	0	0	0	0	1	0	0	hypothetical protein MMAR_4588	http://www.ncbi.nlm.nih.gov/sites/entrez?db=gene&cmd=Retrieve&dopt=full_report&list_uids=6228873	-	93
492	MMAR_4596	0	0	0	0	0	0	0	0	0	0	0	0	0	1	0	0	hypothetical protein MMAR_4596	http://www.ncbi.nlm.nih.gov/sites/entrez?db=gene&cmd=Retrieve&dopt=full_report&list_uids=6228880	-	327
493	MMAR_4597	0	0	0	0	0	0	0	0	0	0	0	0	0	1	0	0	hypothetical protein MMAR_4597	http://www.ncbi.nlm.nih.gov/sites/entrez?db=gene&cmd=Retrieve&dopt=full_report&list_uids=6228881	-	152
494	MMAR_4600	0	0	0	0	0	0	0	0	0	0	0	0	0	1	0	1	hypothetical protein MMAR_4600	http://www.ncbi.nlm.nih.gov/sites/entrez?db=gene&cmd=Retrieve&dopt=full_report&list_uids=6228884	-	57
495	MMAR_4603	0	0	0	0	0	0	0	0	0	0	0	0	0	1	0	0.97	hypothetical protein MMAR_4603	http://www.ncbi.nlm.nih.gov/sites/entrez?db=gene&cmd=Retrieve&dopt=full_report&list_uids=6228887	-	170
496	MMAR_4604	0	0	0	0	0	0	0	0	0	0.62	0	0	0	1	0	0.95	transposase	http://www.ncbi.nlm.nih.gov/sites/entrez?db=gene&cmd=Retrieve&dopt=full_report&list_uids=6228888	-	193
501	MMAR_4636	0	0	0	0	0	0	0	0	0	0	0	0	0	1	0	0.96	hypothetical protein MMAR_4636	http://www.ncbi.nlm.nih.gov/sites/entrez?db=gene&cmd=Retrieve&dopt=full_report&list_uids=6228920	-	77
502	MMAR_4672	0	0	0	0	0	0	0	0	0	0	0	0	0	1	0	0.98	hypothetical protein MMAR_4672	http://www.ncbi.nlm.nih.gov/sites/entrez?db=gene&cmd=Retrieve&dopt=full_report&list_uids=6228957	-	106
504	MMAR_4803	0	0	0	0	0	0	0	0	0.69	0.68	0.78	0.73	0	1	0	0.98	hypothetical protein MMAR_4803	http://www.ncbi.nlm.nih.gov/sites/entrez?db=gene&cmd=Retrieve&dopt=full_report&list_uids=6229088	-	96
505	MMAR_4804	0	0	0	0	0	0	0	0	0.66	0.66	0.67	0.64	0	1	0	0.99	hypothetical protein MMAR_4804	http://www.ncbi.nlm.nih.gov/sites/entrez?db=gene&cmd=Retrieve&dopt=full_report&list_uids=6229089	-	101
506	MMAR_4817	0	0	0	0	0	0	0	0	0	0	0	0	0	1	0	0.98	hypothetical protein MMAR_4817	http://www.ncbi.nlm.nih.gov/sites/entrez?db=gene&cmd=Retrieve&dopt=full_report&list_uids=6229102	-	186
507	MMAR_4826	0	0	0	0	0	0	0	0	0	0	0	0	0	1	0	0.98	hypothetical protein MMAR_4826	http://www.ncbi.nlm.nih.gov/sites/entrez?db=gene&cmd=Retrieve&dopt=full_report&list_uids=6229112	-	222
510	MMAR_4829	0	0	0	0	0	0	0	0	0	0	0	0.91	0	1	0	0	hypothetical protein MMAR_4829	http://www.ncbi.nlm.nih.gov/sites/entrez?db=gene&cmd=Retrieve&dopt=full_report&list_uids=6229115	-	146
511	MMAR_4830	0	0	0	0	0	0	0	0	0	0	0	0	0	1	0	0	hypothetical protein MMAR_4830	http://www.ncbi.nlm.nih.gov/sites/entrez?db=gene&cmd=Retrieve&dopt=full_report&list_uids=6229116	-	217
512	MMAR_4831	0	0	0	0	0	0	0	0	0	0	0	0	0	1	0	0	hypothetical protein MMAR_4831	http://www.ncbi.nlm.nih.gov/sites/entrez?db=gene&cmd=Retrieve&dopt=full_report&list_uids=6229117	-	113
513	MMAR_4835	0	0	0	0	0	0	0	0	0	0	0	1	0	1	0	0	hypothetical protein MMAR_4835	http://www.ncbi.nlm.nih.gov/sites/entrez?db=gene&cmd=Retrieve&dopt=full_report&list_uids=6229121	-	109
516	MMAR_4843	0	0	0	0	0	0	0	0	0.77	0	0	1	0	1	0	0.78	hypothetical protein MMAR_4843	http://www.ncbi.nlm.nih.gov/sites/entrez?db=gene&cmd=Retrieve&dopt=full_report&list_uids=6229129	-	140
517	MMAR_4847	0	0	0	0	0	0	0	0	0.8	0	0	1	0	1	0	0.76	hypothetical protein MMAR_4847	http://www.ncbi.nlm.nih.gov/sites/entrez?db=gene&cmd=Retrieve&dopt=full_report&list_uids=6229133	-	76
520	MMAR_4936	0	0	0	0	0	0	0	0	0	0	0	0	0	1	0	0.96	hypothetical protein MMAR_4936	http://www.ncbi.nlm.nih.gov/sites/entrez?db=gene&cmd=Retrieve&dopt=full_report&list_uids=6229226	-	94
525	MMAR_4969	0	0	0	0	0	0	0	0	0	0	0	0	0	1	0	1	acyl carrier protein	http://www.ncbi.nlm.nih.gov/sites/entrez?db=gene&cmd=Retrieve&dopt=full_report&list_uids=6229260	-	80
530	MMAR_5260	0	0	0	0	0	0	0	0	0	0	0	0	0	1	0	0.99	hypothetical protein MMAR_5260	http://www.ncbi.nlm.nih.gov/sites/entrez?db=gene&cmd=Retrieve&dopt=full_report&list_uids=6229556	-	136
531	MMAR_5261	0	0	0	0	0	0	0	0	0	0	0	0	0	1	0	0	hypothetical protein MMAR_5261	http://www.ncbi.nlm.nih.gov/sites/entrez?db=gene&cmd=Retrieve&dopt=full_report&list_uids=6229557	-	215
532	MMAR_5262	0	0	0	0	0	0	0	0	0	0	0	0	0	1	0	0	hypothetical protein MMAR_5262	http://www.ncbi.nlm.nih.gov/sites/entrez?db=gene&cmd=Retrieve&dopt=full_report&list_uids=6229558	-	107
533	MMAR_5263	0	0	0	0	0	0	0	0	0	0	0	0	0	1	0	0	hypothetical protein MMAR_5263	http://www.ncbi.nlm.nih.gov/sites/entrez?db=gene&cmd=Retrieve&dopt=full_report&list_uids=6229559	-	219
536	MMAR_5340	0	0	0	0	0	0	0	0	0	0	0	0	0	1	0	0.9	hypothetical protein MMAR_5340	http://www.ncbi.nlm.nih.gov/sites/entrez?db=gene&cmd=Retrieve&dopt=full_report&list_uids=6229640	-	453
539	MMAR_5401	0	0	0	0	0	0	0	0	0	0	0	0	0	1	0	1	hypothetical protein MMAR_5401	http://www.ncbi.nlm.nih.gov/sites/entrez?db=gene&cmd=Retrieve&dopt=full_report&list_uids=6229702	-	105
540	MMAR_5426	0	0	0	0	0	0	0	0	0	0	0	0	0	1	0	0	hypothetical protein MMAR_5426	http://www.ncbi.nlm.nih.gov/sites/entrez?db=gene&cmd=Retrieve&dopt=full_report&list_uids=6229729	-	139
541	MMAR_5486	0	0	0	0	0	0	0	0	0	0	0	0	0	1	0	0.98	hypothetical protein MMAR_5486	http://www.ncbi.nlm.nih.gov/sites/entrez?db=gene&cmd=Retrieve&dopt=full_report&list_uids=6225399	-	172
542	MMAR_5543	0	0	0	0	0	0	0	0	0	0	0	0	0	1	0	0.97	hypothetical protein MMAR_5543	http://www.ncbi.nlm.nih.gov/sites/entrez?db=gene&cmd=Retrieve&dopt=full_report&list_uids=6228605	-	79
543	MMAR_5544	0	0	0	0	0	0	0	0	0	0	0	0	0	1	0	1	hypothetical protein MMAR_5544	http://www.ncbi.nlm.nih.gov/sites/entrez?db=gene&cmd=Retrieve&dopt=full_report&list_uids=6224427	-	32
544	MMAR_5546	0	0	0	0	0	0	0	0	0	0	0	0	0	1	0	0.98	PE-PGRS family protein	http://www.ncbi.nlm.nih.gov/sites/entrez?db=gene&cmd=Retrieve&dopt=full_report&list_uids=6225249	-	63
545	MMAR_5548	0	0	0	0	0	0	0	0	0	0	0	0	0	1	0	0.95	hypothetical protein MMAR_5548	http://www.ncbi.nlm.nih.gov/sites/entrez?db=gene&cmd=Retrieve&dopt=full_report&list_uids=6229710	-	83
546	MMAR_5549	0	0	0	0	0	0	0	0	0	0	0	0	0	1	0	0.97	hypothetical protein MMAR_5549	http://www.ncbi.nlm.nih.gov/sites/entrez?db=gene&cmd=Retrieve&dopt=full_report&list_uids=6225283	-	106
547	MMAR_5550	0	0	0	0	0	0	0	0	0	0	0	0	0	1	0	0.99	hypothetical protein MMAR_5550	http://www.ncbi.nlm.nih.gov/sites/entrez?db=gene&cmd=Retrieve&dopt=full_report&list_uids=6225383	-	160
548	MMAR_5552	0	0	0	0	0	0	0	0	0	0	0	0	0	1	0	1	hypothetical protein MMAR_5552	http://www.ncbi.nlm.nih.gov/sites/entrez?db=gene&cmd=Retrieve&dopt=full_report&list_uids=6228468	-	50
549	MMAR_5553	0	0	0	0	0	0	0	0	0	0	0	0	0	1	0	0.96	hypothetical protein MMAR_5553	http://www.ncbi.nlm.nih.gov/sites/entrez?db=gene&cmd=Retrieve&dopt=full_report&list_uids=6228539	-	95
550	MMAR_5557	0	0	0	0	0	0	0	0	0	0	0	0	0	1	0	1	hypothetical protein MMAR_5557	http://www.ncbi.nlm.nih.gov/sites/entrez?db=gene&cmd=Retrieve&dopt=full_report&list_uids=6228150	-	45
551	MMAR_5558	0	0	0	0	0	0	0	0	0	0	0	0	0	1	0	0.93	hypothetical protein MMAR_5558	http://www.ncbi.nlm.nih.gov/sites/entrez?db=gene&cmd=Retrieve&dopt=full_report&list_uids=6228113	-	103
552	MMAR_5561	0	0	0	0	0	0	0	0	0	0	0	0	0	1	0	1	hypothetical protein MMAR_5561	http://www.ncbi.nlm.nih.gov/sites/entrez?db=gene&cmd=Retrieve&dopt=full_report&list_uids=6227883	-	100
553	MMAR_5562	0	0	0	0	0	0	0	0	0	0	0	0	0	1	0	0.98	hypothetical protein MMAR_5562	http://www.ncbi.nlm.nih.gov/sites/entrez?db=gene&cmd=Retrieve&dopt=full_report&list_uids=6226755	-	96
554	MMAR_5564	0	0	0	0	0	0	0	0	0	0	0	0	0	1	0	0.96	hypothetical protein MMAR_5564	http://www.ncbi.nlm.nih.gov/sites/entrez?db=gene&cmd=Retrieve&dopt=full_report&list_uids=6225037	-	64
555	MMAR_5565	0	0	0	0	0	0	0	0	0	0	0	0	0	1	0	0.99	hypothetical protein MMAR_5565	http://www.ncbi.nlm.nih.gov/sites/entrez?db=gene&cmd=Retrieve&dopt=full_report&list_uids=6225579	-	107
556	MMAR_5567	0	0	0	0	0	0	0	0	0	0	0	0	0	1	0	1	hypothetical protein MMAR_5567	http://www.ncbi.nlm.nih.gov/sites/entrez?db=gene&cmd=Retrieve&dopt=full_report&list_uids=6227436	-	81
557	MMAR_5570	0	0	0	0	0	0	0	0	0	0	0	0	0	1	0	1	hypothetical protein MMAR_5570	http://www.ncbi.nlm.nih.gov/sites/entrez?db=gene&cmd=Retrieve&dopt=full_report&list_uids=6227267	-	63
558	MMAR_5571	0	0	0	0	0	0	0	0	0	0	0	0	0	1	0	0.94	hypothetical protein MMAR_5571	http://www.ncbi.nlm.nih.gov/sites/entrez?db=gene&cmd=Retrieve&dopt=full_report&list_uids=6227439	-	76
559	MMAR_5573	0	0	0	0	0	0	0	0	0	0	0	0	0	1	0	1	hypothetical protein MMAR_5573	http://www.ncbi.nlm.nih.gov/sites/entrez?db=gene&cmd=Retrieve&dopt=full_report&list_uids=6227904	-	42
560	MMAR_5579	0	0	0	0	0	0	0	0	0.83	0.83	0.8	0	0	1	0	1	hypothetical protein MMAR_5579	http://www.ncbi.nlm.nih.gov/sites/entrez?db=gene&cmd=Retrieve&dopt=full_report&list_uids=6229110	-	44
561	MMAR_5580	0	0	0	0	0	0	0	0	0	0	0	0	0	1	0	0.97	hypothetical protein MMAR_5580	http://www.ncbi.nlm.nih.gov/sites/entrez?db=gene&cmd=Retrieve&dopt=full_report&list_uids=6227124	-	66
562	MMAR_5582	0	0	0	0	0	0	0	0	0	0	0	0	0	1	0	0	macrophage infection protein
563	MMAR_p01	0	0	0	0	0	0	0	0	0	0	0	0	0	1	0	0	replication protein
569	MMAR_p11	0	0	0	0	0	0	0	0	0	0	0	0	0	1	0	0	mercuric transporter MerH	http://www.ncbi.nlm.nih.gov/sites/entrez?db=gene&cmd=Retrieve&dopt=full_report&list_uids=6229852	merH	171
573	MMAR_p17	0	0	0	0	0	0	0	0	0	0	0	0	0	1	0	0	hypothetical protein MMAR_p17	http://www.ncbi.nlm.nih.gov/sites/entrez?db=gene&cmd=Retrieve&dopt=full_report&list_uids=6229855	-	47
578	MMAR_p22	0	0	0	0	0	0	0	0	0	0	0	0	0	1	0	0	hypothetical protein MMAR_p22	http://www.ncbi.nlm.nih.gov/sites/entrez?db=gene&cmd=Retrieve&dopt=full_report&list_uids=6229866	-	281
579	MMAR_p24	0	0	0	0	0	0	0	0	0	0	0	0	0	1	0	0	hypothetical protein MMAR_p24	http://www.ncbi.nlm.nih.gov/sites/entrez?db=gene&cmd=Retrieve&dopt=full_report&list_uids=6229868	-	130
580	MMAR_p25	0	0	0	0	0	0	0	0	0	0	0	0	0	1	0	0	hypothetical protein MMAR_p25	http://www.ncbi.nlm.nih.gov/sites/entrez?db=gene&cmd=Retrieve&dopt=full_report&list_uids=6229874	-	68
581	MMAR_p27	0	0	0	0	0	0	0	0	0	0	0	0	0	1	0	0	hypothetical protein MMAR_p27	http://www.ncbi.nlm.nih.gov/sites/entrez?db=gene&cmd=Retrieve&dopt=full_report&list_uids=6229867	-	75
582	MMAR_p30	0	0	0	0	0	0	0	0	0	0	0	0	0	1	0	0	hypothetical protein MMAR_p30	http://www.ncbi.nlm.nih.gov/sites/entrez?db=gene&cmd=Retrieve&dopt=full_report&list_uids=6229846	-	92
583	MMAR_p31	0	0	0	0	0	0	0	0	0	0	0	0	0	1	0	0	hypothetical protein MMAR_p31	http://www.ncbi.nlm.nih.gov/sites/entrez?db=gene&cmd=Retrieve&dopt=full_report&list_uids=6229864	-	106
584	MMAR_p32	0	0	0	0	0	0	0	0	0	0	0	0	0	1	0	0	hypothetical protein MMAR_p32	http://www.ncbi.nlm.nih.gov/sites/entrez?db=gene&cmd=Retrieve&dopt=full_report&list_uids=6229857	-	128
585	MMAR_p33	0	0	0	0	0	0	0	0	0	0	0	0	0	1	0	0	hypothetical protein MMAR_p33	http://www.ncbi.nlm.nih.gov/sites/entrez?db=gene&cmd=Retrieve&dopt=full_report&list_uids=6229858	-	100
602	MMAR_4589	0	0	0	0	0	0	0	0	0	0	0	0	0.44	1	0	0	hypothetical protein MMAR_4589	http://www.ncbi.nlm.nih.gov/sites/entrez?db=gene&cmd=Retrieve&dopt=full_report&list_uids=6228874	-	477
604	MMAR_1848	0	0	0	0	0	0	0	0	0.51	0.42	0.44	0.5	0.46	1	0	1	hypothetical protein MMAR_1848	http://www.ncbi.nlm.nih.gov/sites/entrez?db=gene&cmd=Retrieve&dopt=full_report&list_uids=6226107	-	143
606	MMAR_2817	0	0	0	0	0	0	0	0	0	0	0	0	0.47	1	0	0.98	hypothetical protein MMAR_2817	http://www.ncbi.nlm.nih.gov/sites/entrez?db=gene&cmd=Retrieve&dopt=full_report&list_uids=6227084	-	283
608	MMAR_1846	0	0	0	0	0	0	0	0	0.48	0.48	0.51	0	0.48	1	0	0.98	hypothetical protein MMAR_1846	http://www.ncbi.nlm.nih.gov/sites/entrez?db=gene&cmd=Retrieve&dopt=full_report&list_uids=6226105	-	182
610	MMAR_4444	0	0	0	0	0	0	0	0	0	0.55	0	0.47	0.48	1	0	0	hypothetical protein MMAR_4444	http://www.ncbi.nlm.nih.gov/sites/entrez?db=gene&cmd=Retrieve&dopt=full_report&list_uids=6228726	-	400
619	MMAR_4814	0	0	0	0	0	0	0	0	0	0	0	0	0.51	1	0	0.99	hypothetical protein MMAR_4814	http://www.ncbi.nlm.nih.gov/sites/entrez?db=gene&cmd=Retrieve&dopt=full_report&list_uids=6229099	-	200
622	MMAR_5545	0	0	0	0	0	0	0	0	0.46	0.46	0.45	0	0.52	1	0	0.96	hypothetical protein MMAR_5545	http://www.ncbi.nlm.nih.gov/sites/entrez?db=gene&cmd=Retrieve&dopt=full_report&list_uids=6228956	-	145
626	MMAR_1404	0	0	0	0	0	0	0	0	0	0	0	0	0.54	1	0	0	phage excisionase	http://www.ncbi.nlm.nih.gov/sites/entrez?db=gene&cmd=Retrieve&dopt=full_report&list_uids=6225661	-	201
628	MMAR_4001	0	0	0	0	0	0	0	0	0	0	0	0.55	0.54	1	0	0.98	dehydrogenase/decarboxylase protein	http://www.ncbi.nlm.nih.gov/sites/entrez?db=gene&cmd=Retrieve&dopt=full_report&list_uids=6228276	-	218
629	MMAR_4239	0	0	0	0	0	0	0	0	0	0	0	0	0.54	1	0	0.97	hypothetical protein MMAR_4239	http://www.ncbi.nlm.nih.gov/sites/entrez?db=gene&cmd=Retrieve&dopt=full_report&list_uids=6228521	-	135
633	MMAR_4585	0	0	0	0	0	0	0	0	0.6	0.6	0.59	0	0.55	1	0	0.99	hypothetical protein MMAR_4585	http://www.ncbi.nlm.nih.gov/sites/entrez?db=gene&cmd=Retrieve&dopt=full_report&list_uids=6228869	-	109
640	MMAR_2935	0	0	0	0	0	0	0	0	0	0	0	0	0.59	1	0	0.99	hypothetical protein MMAR_2935	http://www.ncbi.nlm.nih.gov/sites/entrez?db=gene&cmd=Retrieve&dopt=full_report&list_uids=6227202	-	421
642	MMAR_4813	0	0	0	0	0	0	0	0	0	0	0	0	0.59	1	0	0.99	hypothetical protein MMAR_4813	http://www.ncbi.nlm.nih.gov/sites/entrez?db=gene&cmd=Retrieve&dopt=full_report&list_uids=6229098	-	235
644	MMAR_2838	0	0	0	0	0	0	0	0	0	0	0	0	0.6	1	0	0.98	hypothetical protein MMAR_2838	http://www.ncbi.nlm.nih.gov/sites/entrez?db=gene&cmd=Retrieve&dopt=full_report&list_uids=6227105	-	177
645	MMAR_3544	0	0	0	0	0	0	0	0	0	0	0	0	0.6	1	0	0.96	hypothetical protein MMAR_3544	http://www.ncbi.nlm.nih.gov/sites/entrez?db=gene&cmd=Retrieve&dopt=full_report&list_uids=6227814	-	260
648	MMAR_1458	0	0	0	0	0	0	0	0	0	0	0	0	0.62	1	0	0	hypothetical protein MMAR_1458	http://www.ncbi.nlm.nih.gov/sites/entrez?db=gene&cmd=Retrieve&dopt=full_report&list_uids=6225714	-	120
656	MMAR_5177	0	0	0	0	0	0	0	0	0	0	0	0	0.64	1	0	0.97	hypothetical protein MMAR_5177	http://www.ncbi.nlm.nih.gov/sites/entrez?db=gene&cmd=Retrieve&dopt=full_report&list_uids=6229472	-	86
657	MMAR_1540	0	0	0	0	0	0	0	0	0	0	0	0	0.65	1	0	1	hypothetical protein MMAR_1540	http://www.ncbi.nlm.nih.gov/sites/entrez?db=gene&cmd=Retrieve&dopt=full_report&list_uids=6225797	-	87
662	MMAR_3675	0	0	0	0	0	0	0	0	0	0	0	0	0.66	1	0	0.96	hypothetical protein MMAR_3675	http://www.ncbi.nlm.nih.gov/sites/entrez?db=gene&cmd=Retrieve&dopt=full_report&list_uids=6227948	-	76
665	MMAR_1246	0	0	0	0	0	0	0	0	0	0	0	0.58	0.68	1	0	1	hypothetical protein MMAR_1246	http://www.ncbi.nlm.nih.gov/sites/entrez?db=gene&cmd=Retrieve&dopt=full_report&list_uids=6225501	-	70
668	MMAR_4500	0	0	0	0	0	0	0	0	0	0	0	0	0.68	1	0	0.97	hypothetical protein MMAR_4500	http://www.ncbi.nlm.nih.gov/sites/entrez?db=gene&cmd=Retrieve&dopt=full_report&list_uids=6228784	-	178
670	MMAR_1596	0	0	0	0	0	0	0	0	0	0	0	0	0.69	1	0	0	hypothetical protein MMAR_1596	http://www.ncbi.nlm.nih.gov/sites/entrez?db=gene&cmd=Retrieve&dopt=full_report&list_uids=6225854	-	253
672	MMAR_3486	0	0	0	0	0	0	0	0	0.68	0.68	0.68	0.68	0.69	1	0	0	hypothetical protein MMAR_3486	http://www.ncbi.nlm.nih.gov/sites/entrez?db=gene&cmd=Retrieve&dopt=full_report&list_uids=6227756	-	90
673	MMAR_4482	0	0	0	0	0	0	0	0	0	0	0	0	0.69	1	0	0	methyltransferase	http://www.ncbi.nlm.nih.gov/sites/entrez?db=gene&cmd=Retrieve&dopt=full_report&list_uids=6228766	-	228
675	MMAR_0918	0	0	0	0	0	0	0	0	0	0	0	0	0.7	1	0	0.98	lantibiotic modifying enzyme	http://www.ncbi.nlm.nih.gov/sites/entrez?db=gene&cmd=Retrieve&dopt=full_report&list_uids=6225166	-	1096
682	MMAR_4996	0	0	0	0	0	0	0	0	0.72	0.72	0.72	0.77	0.73	1	0	0.97	hypothetical protein MMAR_4996	http://www.ncbi.nlm.nih.gov/sites/entrez?db=gene&cmd=Retrieve&dopt=full_report&list_uids=6229287	-	240
683	MMAR_5247	0	0	0	0	0	0	0	0	0.69	0.73	0.73	0	0.73	1	0	0.78	hypothetical protein MMAR_5247	http://www.ncbi.nlm.nih.gov/sites/entrez?db=gene&cmd=Retrieve&dopt=full_report&list_uids=6229543	-	147
686	MMAR_2541	0	0	0	0	0	0	0	0	0	0	0	0	0.74	1	0	0	hypothetical protein MMAR_2541	http://www.ncbi.nlm.nih.gov/sites/entrez?db=gene&cmd=Retrieve&dopt=full_report&list_uids=6226809	-	254
687	MMAR_2788	0	0	0	0	0	0	0	0	0	0	0	0	0.74	1	0	0.94	hypothetical protein MMAR_2788	http://www.ncbi.nlm.nih.gov/sites/entrez?db=gene&cmd=Retrieve&dopt=full_report&list_uids=6227055	-	153
696	MMAR_2350	0	0	0	0	0	0	0	0	0	0	0	0	0.75	1	0	0.97	methylase	http://www.ncbi.nlm.nih.gov/sites/entrez?db=gene&cmd=Retrieve&dopt=full_report&list_uids=6226614	-	223
697	MMAR_2905	0	0	0	0	0	0	0	0	0.61	0.61	0.58	0.66	0.75	1	0	0	hypothetical protein MMAR_2905	http://www.ncbi.nlm.nih.gov/sites/entrez?db=gene&cmd=Retrieve&dopt=full_report&list_uids=6227172	-	86
698	MMAR_3088	0	0	0	0	0	0	0	0	0	0	0	0	0.75	1	0	0.99	hypothetical protein MMAR_3088	http://www.ncbi.nlm.nih.gov/sites/entrez?db=gene&cmd=Retrieve&dopt=full_report&list_uids=6227354	-	424
700	MMAR_4801	0	0	0	0	0	0	0	0	0	0	0	0	0.75	1	0	0.99	hypothetical protein MMAR_4801	http://www.ncbi.nlm.nih.gov/sites/entrez?db=gene&cmd=Retrieve&dopt=full_report&list_uids=6229086	-	196
703	MMAR_1193	0	0	0	0	0	0	0	0	0	0	0	0	0.76	1	0	0.97	transcriptional regulator	http://www.ncbi.nlm.nih.gov/sites/entrez?db=gene&cmd=Retrieve&dopt=full_report&list_uids=6225448	-	197
709	MMAR_1429	0	0	0	0	0	0	0	0	0	0	0	0	0.77	1	0	0	hypothetical protein MMAR_1429	http://www.ncbi.nlm.nih.gov/sites/entrez?db=gene&cmd=Retrieve&dopt=full_report&list_uids=6225685	-	125
712	MMAR_4237	0	0	0	0	0	0	0	0	0	0	0	0	0.77	1	0	0.99	putative regulatory protein	http://www.ncbi.nlm.nih.gov/sites/entrez?db=gene&cmd=Retrieve&dopt=full_report&list_uids=6228519	-	166
713	MMAR_4507	0	0	0	0	0	0	0	0	0	0	0	0	0.77	1	0	0.97	hypothetical protein MMAR_4507	http://www.ncbi.nlm.nih.gov/sites/entrez?db=gene&cmd=Retrieve&dopt=full_report&list_uids=6228791	-	319
715	MMAR_4963	0	0	0	0	0	0	0	0	0.73	0.73	0.73	0.75	0.77	1	0	1	hypothetical protein MMAR_4963	http://www.ncbi.nlm.nih.gov/sites/entrez?db=gene&cmd=Retrieve&dopt=full_report&list_uids=6229254	-	80
718	MMAR_0301	0	0	0	0	0	0	0	0	0.77	0.77	0.77	0.77	0.78	1	0	0.99	hypothetical protein MMAR_0301	http://www.ncbi.nlm.nih.gov/sites/entrez?db=gene&cmd=Retrieve&dopt=full_report&list_uids=6224515	-	153		MUL_0355
720	MMAR_1383	0	0	0	0	0	0	0	0	0.67	0.67	0.67	0.69	0.78	1	0	0.98	hypothetical protein MMAR_1383	http://www.ncbi.nlm.nih.gov/sites/entrez?db=gene&cmd=Retrieve&dopt=full_report&list_uids=6225640	-	87
723	MMAR_3386	0	0	0	0	0	0	0	0	0.65	0.65	0	0	0.78	1	0	0	Phagosome maturation inhibitor
725	MMAR_3573	0	0	0	0	0	0	0	0	0	0	0	0	0.78	1	0	0	hypothetical protein MMAR_3573	http://www.ncbi.nlm.nih.gov/sites/entrez?db=gene&cmd=Retrieve&dopt=full_report&list_uids=6227842	-	314
728	MMAR_4515	0	0	0	0	0	0	0	0	0.75	0.75	0.74	0.74	0.78	1	0	0.97	hypothetical protein MMAR_4515	http://www.ncbi.nlm.nih.gov/sites/entrez?db=gene&cmd=Retrieve&dopt=full_report&list_uids=6228799	-	491
729	MMAR_4958	0	0	0	0	0	0	0	0	0	0	0	0	0.78	1	0	0	hypothetical protein MMAR_4958	http://www.ncbi.nlm.nih.gov/sites/entrez?db=gene&cmd=Retrieve&dopt=full_report&list_uids=6229249	-	128
732	MMAR_1198	0	0	0	0	0	0	0	0	0	0	0	0	0.79	1	0	0.98	hypothetical protein MMAR_1198	http://www.ncbi.nlm.nih.gov/sites/entrez?db=gene&cmd=Retrieve&dopt=full_report&list_uids=6225453	-	147
738	MMAR_1666	0	0	0	0	0	0	0	0	0.7	0.69	0.7	0.64	0.79	1	0	0.98	hypothetical protein MMAR_1666	http://www.ncbi.nlm.nih.gov/sites/entrez?db=gene&cmd=Retrieve&dopt=full_report&list_uids=6225923	-	129
742	MMAR_2851	0	0	0	0	0	0	0	0	0	0	0	0	0.79	1	0	0.98	hypothetical protein MMAR_2851	http://www.ncbi.nlm.nih.gov/sites/entrez?db=gene&cmd=Retrieve&dopt=full_report&list_uids=6227118	-	284
743	MMAR_2897	0	0	0	0	0	0	0	0	0	0	0	0	0.79	1	0	0	hypothetical protein MMAR_2897	http://www.ncbi.nlm.nih.gov/sites/entrez?db=gene&cmd=Retrieve&dopt=full_report&list_uids=6227164	-	272
745	MMAR_3279	0	0	0	0	0	0	0	0	0	0	0	0	0.79	1	0	0.98	hypothetical protein MMAR_3279	http://www.ncbi.nlm.nih.gov/sites/entrez?db=gene&cmd=Retrieve&dopt=full_report&list_uids=6227547	-	279
747	MMAR_4959	0	0	0	0	0	0	0	0	0	0	0	0	0.79	1	0	0.97	hypothetical protein MMAR_4959	http://www.ncbi.nlm.nih.gov/sites/entrez?db=gene&cmd=Retrieve&dopt=full_report&list_uids=6229250	-	87
748	MMAR_5174	0	0	0	0	0	0	0	0	0	0	0	0	0.79	1	0	0.95	hypothetical protein MMAR_5174	http://www.ncbi.nlm.nih.gov/sites/entrez?db=gene&cmd=Retrieve&dopt=full_report&list_uids=6229469	-	83
750	MMAR_5255	0	0	0	0	0	0	0	0	0	0	0	0	0.79	1	0	0.98	hypothetical protein MMAR_5255	http://www.ncbi.nlm.nih.gov/sites/entrez?db=gene&cmd=Retrieve&dopt=full_report&list_uids=6229551	-	103
753	MMAR_1194	0	0	0	0	0	0	0	0	0	0	0	0	0.8	1	0	0.99	hypothetical protein MMAR_1194	http://www.ncbi.nlm.nih.gov/sites/entrez?db=gene&cmd=Retrieve&dopt=full_report&list_uids=6225449	-	772
757	MMAR_2307	0	0	0	0	0	0	0	0	0	0	0	0	0.8	1	0	0.99	hypothetical protein MMAR_2307	http://www.ncbi.nlm.nih.gov/sites/entrez?db=gene&cmd=Retrieve&dopt=full_report&list_uids=6226571	-	634
758	MMAR_2744	0	0	0	0	0	0	0	0	0	0	0	0	0.8	1	0	0.97	acetyltransferase	http://www.ncbi.nlm.nih.gov/sites/entrez?db=gene&cmd=Retrieve&dopt=full_report&list_uids=6227011	-	181
760	MMAR_2898	0	0	0	0	0	0	0	0	0	0	0	0	0.8	1	0	0.96	hypothetical protein MMAR_2898	http://www.ncbi.nlm.nih.gov/sites/entrez?db=gene&cmd=Retrieve&dopt=full_report&list_uids=6227165	-	245
762	MMAR_3377	0	0	0	0	0	0	0	0	0	0	0	0	0.8	1	0	0.98	hypothetical protein MMAR_3377	http://www.ncbi.nlm.nih.gov/sites/entrez?db=gene&cmd=Retrieve&dopt=full_report&list_uids=6227647	-	51
763	MMAR_3428	0	0	0	0	0	0	0	0	0	0	0	0	0.8	1	0	0.96	hypothetical protein MMAR_3428	http://www.ncbi.nlm.nih.gov/sites/entrez?db=gene&cmd=Retrieve&dopt=full_report&list_uids=6227698	-	123
764	MMAR_3436	0	0	0	0	0	0	0	0	0	0	0	0	0.8	1	0	0.98	hypothetical protein MMAR_3436	http://www.ncbi.nlm.nih.gov/sites/entrez?db=gene&cmd=Retrieve&dopt=full_report&list_uids=6227706	-	382
765	MMAR_3442	0	0	0	0	0	0	0	0	0	0	0	0	0.8	1	0	0.82	hypothetical protein MMAR_3442	http://www.ncbi.nlm.nih.gov/sites/entrez?db=gene&cmd=Retrieve&dopt=full_report&list_uids=6227712	-	112
767	MMAR_3742	0	0	0	0	0	0	0	0	0	0	0	0	0.8	1	0	0.99	hypothetical protein MMAR_3742	http://www.ncbi.nlm.nih.gov/sites/entrez?db=gene&cmd=Retrieve&dopt=full_report&list_uids=6228015	-	258
769	MMAR_0250	0	0	0	0	0	0	0	0	0.82	0.82	0.82	0.8	0.81	1	0	1	hypothetical protein MMAR_0250	http://www.ncbi.nlm.nih.gov/sites/entrez?db=gene&cmd=Retrieve&dopt=full_report&list_uids=6224466	-	274		MUL_0293
772	MMAR_1631	0	0	0	0	0	0	0	0	0.74	0.74	0.74	0.74	0.81	1	0	0.99	hypothetical protein MMAR_1631	http://www.ncbi.nlm.nih.gov/sites/entrez?db=gene&cmd=Retrieve&dopt=full_report&list_uids=6225888	-	320
773	MMAR_2337	0	0	0	0	0	0	0	0	0	0	0	0	0.81	1	0	0	hypothetical protein MMAR_2337	http://www.ncbi.nlm.nih.gov/sites/entrez?db=gene&cmd=Retrieve&dopt=full_report&list_uids=6226601	-	166
778	MMAR_2842	0	0	0	0	0	0	0	0	0	0	0	0	0.81	1	0	0	hypothetical protein MMAR_2842	http://www.ncbi.nlm.nih.gov/sites/entrez?db=gene&cmd=Retrieve&dopt=full_report&list_uids=6227109	-	285
781	MMAR_3363	0	0	0	0	0	0	0	0	0	0	0	0	0.81	1	0	0.98	hypothetical protein MMAR_3363	http://www.ncbi.nlm.nih.gov/sites/entrez?db=gene&cmd=Retrieve&dopt=full_report&list_uids=6227633	-	208
788	MMAR_4853	0	0	0	0	0	0	0	0	0.86	0.86	0.85	0.91	0.81	1	0	0.68	hypothetical protein MMAR_4853	http://www.ncbi.nlm.nih.gov/sites/entrez?db=gene&cmd=Retrieve&dopt=full_report&list_uids=6229143	-	67
793	MMAR_2512	0	0	0	0	0	0	0	0	0	0	0	0	0.82	1	0	0.98	hypothetical protein MMAR_2512	http://www.ncbi.nlm.nih.gov/sites/entrez?db=gene&cmd=Retrieve&dopt=full_report&list_uids=6226779	-	373
794	MMAR_2514	0	0	0	0	0	0	0	0	0	0	0	0	0.82	1	0	0.99	hypothetical protein MMAR_2514	http://www.ncbi.nlm.nih.gov/sites/entrez?db=gene&cmd=Retrieve&dopt=full_report&list_uids=6226781	-	338
795	MMAR_2901	0	0	0	0	0	0	0	0	0	0	0	0	0.82	1	0	0.99	hypothetical protein MMAR_2901	http://www.ncbi.nlm.nih.gov/sites/entrez?db=gene&cmd=Retrieve&dopt=full_report&list_uids=6227168	-	122
803	MMAR_2308	0	0	0	0	0	0	0	0	0	0	0	0	0.83	1	0	0	hypothetical protein MMAR_2308	http://www.ncbi.nlm.nih.gov/sites/entrez?db=gene&cmd=Retrieve&dopt=full_report&list_uids=6226572	-	163
805	MMAR_2510	0	0	0	0	0	0	0	0	0	0	0	0	0.83	1	0	0.98	sugar phosphate isomerase/epimerase	http://www.ncbi.nlm.nih.gov/sites/entrez?db=gene&cmd=Retrieve&dopt=full_report&list_uids=6226777	-	473
806	MMAR_3277	0	0	0	0	0	0	0	0	0	0	0	0	0.83	1	0	0.98	hypothetical protein MMAR_3277	http://www.ncbi.nlm.nih.gov/sites/entrez?db=gene&cmd=Retrieve&dopt=full_report&list_uids=6227545	-	94
808	MMAR_3395	0	0	0	0	0	0	0	0	0	0	0	0	0.83	1	0	0	methyltransferase (methylase)	http://www.ncbi.nlm.nih.gov/sites/entrez?db=gene&cmd=Retrieve&dopt=full_report&list_uids=6227666	-	219
813	MMAR_5256	0	0	0	0	0	0	0	0	0	0	0	0	0.83	1	0	0.98	hypothetical protein MMAR_5256	http://www.ncbi.nlm.nih.gov/sites/entrez?db=gene&cmd=Retrieve&dopt=full_report&list_uids=6229552	-	192
819	MMAR_1610	0	0	0	0	0	0	0	0	0	0	0	0	0.84	1	0	0.98	hypothetical protein MMAR_1610	http://www.ncbi.nlm.nih.gov/sites/entrez?db=gene&cmd=Retrieve&dopt=full_report&list_uids=6225868	-	82
823	MMAR_2858	0	0	0	0	0	0	0	0	0	0	0	0	0.84	1	0	0.98	hypothetical protein MMAR_2858	http://www.ncbi.nlm.nih.gov/sites/entrez?db=gene&cmd=Retrieve&dopt=full_report&list_uids=6227125	-	131
825	MMAR_3360	0	0	0	0	0	0	0	0	0.73	0.73	0.73	0.74	0.84	1	0	0.94	transmembrane protein
832	MMAR_4506	0	0	0	0	0	0	0	0	0.81	0	0.81	0.79	0.84	1	0	0.97	hypothetical protein MMAR_4506	http://www.ncbi.nlm.nih.gov/sites/entrez?db=gene&cmd=Retrieve&dopt=full_report&list_uids=6228790	-	351
842	MMAR_1576	0	0	0	0	0	0	0	0	0	0	0	0	0.85	1	0	0.96	hypothetical protein MMAR_1576	http://www.ncbi.nlm.nih.gov/sites/entrez?db=gene&cmd=Retrieve&dopt=full_report&list_uids=6225833	-	128
844	MMAR_1619	0	0	0	0	0	0	0	0	0	0	0	0	0.85	1	0	1	hypothetical protein MMAR_1619	http://www.ncbi.nlm.nih.gov/sites/entrez?db=gene&cmd=Retrieve&dopt=full_report&list_uids=6225876	-	239
853	MMAR_3435	0	0	0	0	0	0	0	0	0.75	0.75	0.75	0.7	0.85	1	0	0.99	hypothetical protein MMAR_3435	http://www.ncbi.nlm.nih.gov/sites/entrez?db=gene&cmd=Retrieve&dopt=full_report&list_uids=6227705	-	146
854	MMAR_4474	0	0	0	0	0	0	0	0	0	0	0	0	0.85	1	0	0.97	hypothetical protein MMAR_4474	http://www.ncbi.nlm.nih.gov/sites/entrez?db=gene&cmd=Retrieve&dopt=full_report&list_uids=6228758	-	302
855	MMAR_4510	0	0	0	0	0	0	0	0	0	0	0	0	0.85	1	0	1	hypothetical protein MMAR_4510	http://www.ncbi.nlm.nih.gov/sites/entrez?db=gene&cmd=Retrieve&dopt=full_report&list_uids=6228794	-	265
862	MMAR_2509	0	0	0	0	0	0	0	0	0	0	0	0	0.86	1	0	0.99	transferase	http://www.ncbi.nlm.nih.gov/sites/entrez?db=gene&cmd=Retrieve&dopt=full_report&list_uids=6226776	-	287
863	MMAR_2735	0	0	0	0	0	0	0	0	0	0	0	0	0.86	1	0	1	hypothetical protein MMAR_2735	http://www.ncbi.nlm.nih.gov/sites/entrez?db=gene&cmd=Retrieve&dopt=full_report&list_uids=6227002	-	66
864	MMAR_2899	0	0	0	0	0	0	0	0	0.77	0.77	0.77	0	0.86	1	0	0.97	hypothetical protein MMAR_2899	http://www.ncbi.nlm.nih.gov/sites/entrez?db=gene&cmd=Retrieve&dopt=full_report&list_uids=6227166	-	88
874	MMAR_4895	0	0	0	0	0	0	0	0	0.85	0.85	0.86	0.88	0.86	1	0	0.99	hypothetical protein MMAR_4895	http://www.ncbi.nlm.nih.gov/sites/entrez?db=gene&cmd=Retrieve&dopt=full_report&list_uids=6229185	-	154
879	MMAR_0109	0	0	0	0	0	0	0	0	0	0	0	0	0.87	1	0	0	hypothetical protein MMAR_0109	http://www.ncbi.nlm.nih.gov/sites/entrez?db=gene&cmd=Retrieve&dopt=full_report&list_uids=6224327	-	361		MUL_0130
889	MMAR_1874	0	0	0	0	0	0	0	0	0	0	0	0	0.87	1	0	0	ferric uptake regulation protein FurB-like protein	http://www.ncbi.nlm.nih.gov/sites/entrez?db=gene&cmd=Retrieve&dopt=full_report&list_uids=6226133	-	164
890	MMAR_2508	0	0	0	0	0	0	0	0	0	0	0	0	0.87	1	0	0.99	myo-inositol-1-phosphate synthase	http://www.ncbi.nlm.nih.gov/sites/entrez?db=gene&cmd=Retrieve&dopt=full_report&list_uids=6226775	-	408
893	MMAR_2847	0	0	0	0	0	0	0	0	0	0	0	0	0.87	1	0	0.97	hypothetical protein MMAR_2847	http://www.ncbi.nlm.nih.gov/sites/entrez?db=gene&cmd=Retrieve&dopt=full_report&list_uids=6227114	-	137
894	MMAR_2927	0	0	0	0	0	0	0	0	0.83	0.83	0.83	0.85	0.87	1	0	0	hypothetical protein MMAR_2927	http://www.ncbi.nlm.nih.gov/sites/entrez?db=gene&cmd=Retrieve&dopt=full_report&list_uids=6227194	-	137
895	MMAR_2996	0	0	0	0	0	0	0	0	0.78	0.78	0.78	0.86	0.87	1	0	0.98	hypothetical protein MMAR_2996	http://www.ncbi.nlm.nih.gov/sites/entrez?db=gene&cmd=Retrieve&dopt=full_report&list_uids=6227263	-	88
905	MMAR_5183	0	0	0	0	0	0	0	0	0.93	0.93	0.93	0.93	0.87	1	0	0	hypothetical protein MMAR_5183	http://www.ncbi.nlm.nih.gov/sites/entrez?db=gene&cmd=Retrieve&dopt=full_report&list_uids=6229477	-	129
918	MMAR_2542	0	0	0	0	0	0	0	0	0	0	0	0	0.88	1	0	0	hypothetical protein MMAR_2542	http://www.ncbi.nlm.nih.gov/sites/entrez?db=gene&cmd=Retrieve&dopt=full_report&list_uids=6226810	-	183
930	MMAR_5185	0	0	0	0	0	0	0	0	0.78	0.78	0.78	0.8	0.88	1	0	0	putative regulatory protein	http://www.ncbi.nlm.nih.gov/sites/entrez?db=gene&cmd=Retrieve&dopt=full_report&list_uids=6229479	-	208
937	MMAR_1543	0	0	0	0	0	0	0	0	0	0	0	0	0.89	1	0	1	hypothetical protein MMAR_1543	http://www.ncbi.nlm.nih.gov/sites/entrez?db=gene&cmd=Retrieve&dopt=full_report&list_uids=6225800	-	228
950	MMAR_3446	0	0	0	0	0	0	0	0	0	0	0	0	0.89	1	0	1	hypothetical protein MMAR_3446	http://www.ncbi.nlm.nih.gov/sites/entrez?db=gene&cmd=Retrieve&dopt=full_report&list_uids=6227716	-	199
952	MMAR_3968	0	0	0	0	0	0	0	0	0.9	0.9	0.9	0.9	0.89	1	0	0.94	hypothetical protein MMAR_3968	http://www.ncbi.nlm.nih.gov/sites/entrez?db=gene&cmd=Retrieve&dopt=full_report&list_uids=6228243	-	219
961	MMAR_5227	0	0	0	0	0	0	0	0	0	0	0	0	0.89	1	0	0.99	hypothetical protein MMAR_5227	http://www.ncbi.nlm.nih.gov/sites/entrez?db=gene&cmd=Retrieve&dopt=full_report&list_uids=6229522	-	149
970	MMAR_2859	0	0	0	0	0	0	0	0	0	0	0	0	0.9	1	0	0.99	oxidoreductase	http://www.ncbi.nlm.nih.gov/sites/entrez?db=gene&cmd=Retrieve&dopt=full_report&list_uids=6227126	-	389
980	MMAR_4819	0	0	0	0	0	0	0	0	0.89	0.89	0.89	0.91	0.9	1	0	0.98	hypothetical protein MMAR_4819	http://www.ncbi.nlm.nih.gov/sites/entrez?db=gene&cmd=Retrieve&dopt=full_report&list_uids=6229104	-	271
983	MMAR_5267	0	0	0	0	0	0	0	0	0	0	0	0	0.9	1	0	0.88	hypothetical protein MMAR_5267	http://www.ncbi.nlm.nih.gov/sites/entrez?db=gene&cmd=Retrieve&dopt=full_report&list_uids=6229562	-	194
984	MMAR_5348	0	0	0	0	0	0	0	0	0	0	0	0	0.9	1	0	1	hypothetical protein MMAR_5348	http://www.ncbi.nlm.nih.gov/sites/entrez?db=gene&cmd=Retrieve&dopt=full_report&list_uids=6229648	-	76
1008	MMAR_2339	0	0	0	0	0	0	0	0	0	0	0	0	0.92	1	0	0.76	SAM-dependent methyltransferase	http://www.ncbi.nlm.nih.gov/sites/entrez?db=gene&cmd=Retrieve&dopt=full_report&list_uids=6226603	-	218
1010	MMAR_2893	0	0	0	0	0	0	0	0	0	0	0	0	0.92	1	0	0	hypothetical protein MMAR_2893	http://www.ncbi.nlm.nih.gov/sites/entrez?db=gene&cmd=Retrieve&dopt=full_report&list_uids=6227160	-	92
1011	MMAR_3365	0	0	0	0	0	0	0	0	0.93	0.93	0.92	0.93	0.92	1	0	0.93	hypothetical protein MMAR_3365	http://www.ncbi.nlm.nih.gov/sites/entrez?db=gene&cmd=Retrieve&dopt=full_report&list_uids=6227635	-	185
1013	MMAR_3447	0	0	0	0	0	0	0	0	0	0	0	0	0.92	1	0	1	hypothetical protein MMAR_3447	http://www.ncbi.nlm.nih.gov/sites/entrez?db=gene&cmd=Retrieve&dopt=full_report&list_uids=6227717	-	166
1017	MMAR_4041	0	0	0	0	0	0	0	0	0	0	0	0	0.92	1	0	1	hypothetical protein MMAR_4041	http://www.ncbi.nlm.nih.gov/sites/entrez?db=gene&cmd=Retrieve&dopt=full_report&list_uids=6228317	-	180
1049	MMAR_5184	0	0	0	0	0	0	0	0	0.96	0.96	0.96	0.95	0.93	1	0	0	putative regulatory protein	http://www.ncbi.nlm.nih.gov/sites/entrez?db=gene&cmd=Retrieve&dopt=full_report&list_uids=6229478	-	131
1055	MMAR_2602	0	0	0	0	0	0	0	0	0	0	0	0	0.94	1	0	1	hypothetical protein MMAR_2602	http://www.ncbi.nlm.nih.gov/sites/entrez?db=gene&cmd=Retrieve&dopt=full_report&list_uids=6226870	-	155
1063	MMAR_4957	0	0	0	0	0	0	0	0	0	0	0	0	0.94	1	0	0	hypothetical protein MMAR_4957	http://www.ncbi.nlm.nih.gov/sites/entrez?db=gene&cmd=Retrieve&dopt=full_report&list_uids=6229248	-	160
1070	MMAR_0574	0	0	0	0	0	0	0	0	0	0	0	0	0.95	1	0	0	hypothetical protein MMAR_0574	http://www.ncbi.nlm.nih.gov/sites/entrez?db=gene&cmd=Retrieve&dopt=full_report&list_uids=6224822	-	366
1074	MMAR_2511	0	0	0	0	0	0	0	0	0	0	0	0	0.95	1	0	0.99	metal dependant hydrolase	http://www.ncbi.nlm.nih.gov/sites/entrez?db=gene&cmd=Retrieve&dopt=full_report&list_uids=6226778	-	283
1076	MMAR_2846	0	0	0	0	0	0	0	0	0	0	0	0	0.95	1	0	0.98	alpha-L-fucosidase	http://www.ncbi.nlm.nih.gov/sites/entrez?db=gene&cmd=Retrieve&dopt=full_report&list_uids=6227113	-	489
1086	MMAR_2734	0	0	0	0	0	0	0	0	0	0	0	0	0.96	1	0	0.99	hypothetical protein MMAR_2734	http://www.ncbi.nlm.nih.gov/sites/entrez?db=gene&cmd=Retrieve&dopt=full_report&list_uids=6227001	-	485
1089	MMAR_5182	0	0	0	0	0	0	0	0	0.96	0.96	0.96	0.96	0.96	1	0	0	anti-anti-sigma regulatory factor	http://www.ncbi.nlm.nih.gov/sites/entrez?db=gene&cmd=Retrieve&dopt=full_report&list_uids=6229476	-	298
1099	MMAR_3302	0	0	0	0	0	0	0	0	0	0	0	0	0.98	1	0	1	hypothetical protein MMAR_3302	http://www.ncbi.nlm.nih.gov/sites/entrez?db=gene&cmd=Retrieve&dopt=full_report&list_uids=6227570	-	269
1102	MUL_0099	0	0	0	0	0	0	0	0	0	0	0	0	0	0	0	1	transposase for IS2404	http://www.ncbi.nlm.nih.gov/sites/entrez?db=gene&cmd=Retrieve&dopt=full_report&list_uids=4549592	-	348
1103	MUL_0101	0	0	0	0	0	0	0	0	0	0	0	0	0	0	0	1	transposase for IS2404	http://www.ncbi.nlm.nih.gov/sites/entrez?db=gene&cmd=Retrieve&dopt=full_report&list_uids=4551431	-	348
1104	MUL_0130	0	0	0	0	0	0	0	0	0	0	0	0	0	0	0	1	transposase for IS2404	http://www.ncbi.nlm.nih.gov/sites/entrez?db=gene&cmd=Retrieve&dopt=full_report&list_uids=4552853	-	348
1105	MUL_0165	0	0	0	0	0	0	0	0	0	0	0	0	0	0	0	1	transposase for IS2404	http://www.ncbi.nlm.nih.gov/sites/entrez?db=gene&cmd=Retrieve&dopt=full_report&list_uids=4552686	-	348
1106	MUL_0175	0	0	0	0	0	0	0	0	0	0	0	0	0	0	0	1	transposase for IS2404	http://www.ncbi.nlm.nih.gov/sites/entrez?db=gene&cmd=Retrieve&dopt=full_report&list_uids=4553968	-	348
1107	MUL_0214	0	0	0	0	0	0	0	0	0	0	0	0	0	0	0	1	transposase for IS2404	http://www.ncbi.nlm.nih.gov/sites/entrez?db=gene&cmd=Retrieve&dopt=full_report&list_uids=4553917	-	348
1108	MUL_0223	0	0	0	0	0	0	0	0	0	0	0	0	0	0	0	1	N-term transposase for IS2404	http://www.ncbi.nlm.nih.gov/sites/entrez?db=gene&cmd=Retrieve&dopt=full_report&list_uids=4553926	-	234
1109	MUL_0224	0	0	0	0	0	0	0	0	0	0	0	0	0	0	0	1	C-term transposase for IS2404	http://www.ncbi.nlm.nih.gov/sites/entrez?db=gene&cmd=Retrieve&dopt=full_report&list_uids=4549632	-	105
1110	MUL_0232	0	0	0	0	0	0	0	0	0	0	0	0	0	0	0	1	transposase for IS2404	http://www.ncbi.nlm.nih.gov/sites/entrez?db=gene&cmd=Retrieve&dopt=full_report&list_uids=4549640	-	348
1111	MUL_0261	0	0	0	0	0	0	0	0	0	0	0	0	0	0	0	1	transposase for IS2404	http://www.ncbi.nlm.nih.gov/sites/entrez?db=gene&cmd=Retrieve&dopt=full_report&list_uids=4549952	-	348
1112	MUL_0370	0	0	0	0	0	0	0	0	0	0	0	0	0	0	0	1	transposase for IS2404	http://www.ncbi.nlm.nih.gov/sites/entrez?db=gene&cmd=Retrieve&dopt=full_report&list_uids=4554400	-	297
1113	MUL_0387	0	0	0	0	0	0	0	0	0	0	0	0	0	0	0	1	transposase for IS2404	http://www.ncbi.nlm.nih.gov/sites/entrez?db=gene&cmd=Retrieve&dopt=full_report&list_uids=4552720	-	348
1114	MUL_0398	0	0	0	0	0	0	0	0	0	0	0	0	0	0	0	1	transposase for IS2404	http://www.ncbi.nlm.nih.gov/sites/entrez?db=gene&cmd=Retrieve&dopt=full_report&list_uids=4553949	-	348
1115	MUL_0452	0	0	0	0	0	0	0	0	0	0	0	0	0	0	0	1	transposase for IS2404	http://www.ncbi.nlm.nih.gov/sites/entrez?db=gene&cmd=Retrieve&dopt=full_report&list_uids=4552776	-	348
1116	MUL_0485	0	0	0	0	0	0	0	0	0	0	0	0	0	0	0	1	transposase for IS2404	http://www.ncbi.nlm.nih.gov/sites/entrez?db=gene&cmd=Retrieve&dopt=full_report&list_uids=4550691	-	348
1117	MUL_0506	0	0	0	0	0	0	0	0	0	0	0	0	0	0	0	1	N-term transposase for IS2404	http://www.ncbi.nlm.nih.gov/sites/entrez?db=gene&cmd=Retrieve&dopt=full_report&list_uids=4550747	-	116
1118	MUL_0507	0	0	0	0	0	0	0	0	0	0	0	0	0	0	0	1	C-term transposase for IS2404	http://www.ncbi.nlm.nih.gov/sites/entrez?db=gene&cmd=Retrieve&dopt=full_report&list_uids=4550748	-	208
1119	MUL_0508	0	0	0	0	0	0	0	0	0	0	0	0	0	0	0	1	hypothetical protein MUL_0508	http://www.ncbi.nlm.nih.gov/sites/entrez?db=gene&cmd=Retrieve&dopt=full_report&list_uids=4550749	-	122
1120	MUL_0510	0	0	0	0	0	0	0	0	0.96	0	0	0	0	0	0	1	hypothetical protein MUL_0510	http://www.ncbi.nlm.nih.gov/sites/entrez?db=gene&cmd=Retrieve&dopt=full_report&list_uids=4550751	-	56
1121	MUL_0511	0	0	0	0	0	0	0	0	0.9	0	0	0	0	0	0	1	hypothetical protein MUL_0511	http://www.ncbi.nlm.nih.gov/sites/entrez?db=gene&cmd=Retrieve&dopt=full_report&list_uids=4550752	-	77
1122	MUL_0512	0	0	0	0	0	0	0	0	0	0	0	0	0	0	0	1	hypothetical protein MUL_0512	http://www.ncbi.nlm.nih.gov/sites/entrez?db=gene&cmd=Retrieve&dopt=full_report&list_uids=4550753	-	478
1123	MUL_0513	0	0	0	0	0	0	0	0	0	0	0	0	0	0	0	1	hypothetical protein MUL_0513	http://www.ncbi.nlm.nih.gov/sites/entrez?db=gene&cmd=Retrieve&dopt=full_report&list_uids=4550754	-	257
1124	MUL_0515	0	0	0	0	0	0	0	0	0	0	0	0	0	0	0	1	hypothetical protein MUL_0515	http://www.ncbi.nlm.nih.gov/sites/entrez?db=gene&cmd=Retrieve&dopt=full_report&list_uids=4550756	-	531
1125	MUL_0516	0	0	0	0	0	0	0	0	0	0	0	0	0	0	0	1	hypothetical protein MUL_0516	http://www.ncbi.nlm.nih.gov/sites/entrez?db=gene&cmd=Retrieve&dopt=full_report&list_uids=4550757	-	285
1126	MUL_0517	0	0	0	0	0	0	0	0	0	0	0	0	0	0	0	1	hypothetical protein MUL_0517	http://www.ncbi.nlm.nih.gov/sites/entrez?db=gene&cmd=Retrieve&dopt=full_report&list_uids=4550758	-	50
1127	MUL_0518	0	0	0	0	0	0	0	0	0	0	0	0	0	0	0	1	hypothetical protein MUL_0518	http://www.ncbi.nlm.nih.gov/sites/entrez?db=gene&cmd=Retrieve&dopt=full_report&list_uids=4550759	-	259
1128	MUL_0521	0	0	0	0	0	0	0	0	0	0	0	0	0	0	0	1	transposase for IS2404	http://www.ncbi.nlm.nih.gov/sites/entrez?db=gene&cmd=Retrieve&dopt=full_report&list_uids=4552236	-	348
1129	MUL_0523	0	0	0	0	0	0	0	0	0	0	0	0	0	0	0	1	hypothetical protein MUL_0523	http://www.ncbi.nlm.nih.gov/sites/entrez?db=gene&cmd=Retrieve&dopt=full_report&list_uids=4552238	-	67
1130	MUL_0535	0	0	0	0	0	0	0	0	0	0	0	0	0	0	0	1	transposase for IS2404	http://www.ncbi.nlm.nih.gov/sites/entrez?db=gene&cmd=Retrieve&dopt=full_report&list_uids=4549991	-	348
1131	MUL_0538	0	0	0	0	0	0	0	0	0	0	0	0	0	0	0	1	transposase for IS2404	http://www.ncbi.nlm.nih.gov/sites/entrez?db=gene&cmd=Retrieve&dopt=full_report&list_uids=4549994	-	348
1132	MUL_0550	0	0	0	0	0	0	0	0	0	0	0	0	0	0	0	1	transposase for IS2404	http://www.ncbi.nlm.nih.gov/sites/entrez?db=gene&cmd=Retrieve&dopt=full_report&list_uids=4550693	-	348
1133	MUL_0551	0	0	0	0	0	0	0	0	0	0	0	0	0	0	0	1	hypothetical protein MUL_0551	http://www.ncbi.nlm.nih.gov/sites/entrez?db=gene&cmd=Retrieve&dopt=full_report&list_uids=4550694	-	82
1134	MUL_0552	0	0	0	0	0	0	0	0	0	0	0	0	0	0	0	1	hypothetical protein MUL_0552	http://www.ncbi.nlm.nih.gov/sites/entrez?db=gene&cmd=Retrieve&dopt=full_report&list_uids=4550695	-	140
1135	MUL_0571	0	0	0	0	0	0	0	0	0	0	0	0	0	0	0	1	C-term transposase for IS2404	http://www.ncbi.nlm.nih.gov/sites/entrez?db=gene&cmd=Retrieve&dopt=full_report&list_uids=4552730	-	297
1136	MUL_0576	0	0	0	0	0	0	0	0	0	0	0	0	0	0	0	1	C-term transposase for IS2404	http://www.ncbi.nlm.nih.gov/sites/entrez?db=gene&cmd=Retrieve&dopt=full_report&list_uids=4552735	-	297
1137	MUL_0614	0	0	0	0	0	0	0	0	0	0	0	0	0	0	0	1	transposase for IS2404	http://www.ncbi.nlm.nih.gov/sites/entrez?db=gene&cmd=Retrieve&dopt=full_report&list_uids=4550773	-	348
1138	MUL_0678	0	0	0	0	0	0	0	0	0	0	0	0	0	0	0	1	transposase for IS2404	http://www.ncbi.nlm.nih.gov/sites/entrez?db=gene&cmd=Retrieve&dopt=full_report&list_uids=4554462	-	348
1139	MUL_0781	0	0	0	0	0	0	0	0	0	0	0	0	0	0	0	1	transposase for IS2404	http://www.ncbi.nlm.nih.gov/sites/entrez?db=gene&cmd=Retrieve&dopt=full_report&list_uids=4551909	-	334
1140	MUL_0784	0	0	0	0	0	0	0	0	0	0	0	0	0	0	0	1	C-term transposase for IS2404	http://www.ncbi.nlm.nih.gov/sites/entrez?db=gene&cmd=Retrieve&dopt=full_report&list_uids=4551528	-	105
1141	MUL_0785	0	0	0	0	0	0	0	0	0	0	0	0	0	0	0	1	N-term transposase for IS2404	http://www.ncbi.nlm.nih.gov/sites/entrez?db=gene&cmd=Retrieve&dopt=full_report&list_uids=4551529	-	234
1142	MUL_0874	0	0	0	0	0	0	0	0	0	0	0	0	0	0	0	1	transposase for IS2404	http://www.ncbi.nlm.nih.gov/sites/entrez?db=gene&cmd=Retrieve&dopt=full_report&list_uids=4553780	-	348
1143	MUL_0888	0	0	0	0	0	0	0	0	0	0	0	0	0	0	0	1	transposase for IS2404	http://www.ncbi.nlm.nih.gov/sites/entrez?db=gene&cmd=Retrieve&dopt=full_report&list_uids=4550862	-	348
1144	MUL_0896	0	0	0	0	0	0	0	0	0	0	0	0	0	0	0	1	transposase for IS2404	http://www.ncbi.nlm.nih.gov/sites/entrez?db=gene&cmd=Retrieve&dopt=full_report&list_uids=4550869	-	348
1145	MUL_0907	0	0	0	0	0	0	0	0	0	0	0	0	0	0	0	1	transposase for IS2404	http://www.ncbi.nlm.nih.gov/sites/entrez?db=gene&cmd=Retrieve&dopt=full_report&list_uids=4550790	-	348
1146	MUL_0925	0	0	0	0	0	0	0	0	0	0	0	0	0	0	0	1	transposase for IS2404	http://www.ncbi.nlm.nih.gov/sites/entrez?db=gene&cmd=Retrieve&dopt=full_report&list_uids=4551648	-	348
1147	MUL_0950	0	0	0	0	0	0	0	0	0	0	0	0	0	0	0	1	transposase for IS2404	http://www.ncbi.nlm.nih.gov/sites/entrez?db=gene&cmd=Retrieve&dopt=full_report&list_uids=4552199	-	350
1148	MUL_0976	0	0	0	0	0	0	0	0	0	0	0	0	0	0	0	1	transposase for IS2404	http://www.ncbi.nlm.nih.gov/sites/entrez?db=gene&cmd=Retrieve&dopt=full_report&list_uids=4552798	-	348
1149	MUL_0998	0	0	0	0	0	0	0	0	0	0	0	0	0	0	0	1	hypothetical protein MUL_0998	http://www.ncbi.nlm.nih.gov/sites/entrez?db=gene&cmd=Retrieve&dopt=full_report&list_uids=4552820	-	65
1151	MUL_1000	0	0	0	0	0	0	0	0	0	0	0	0	0	0	0	1	transposase for IS2404	http://www.ncbi.nlm.nih.gov/sites/entrez?db=gene&cmd=Retrieve&dopt=full_report&list_uids=4552822	-	348
1152	MUL_1001	0	0	0	0	0	0	0	0	0	0	0	0	0	0	0	1	hypothetical protein MUL_1001	http://www.ncbi.nlm.nih.gov/sites/entrez?db=gene&cmd=Retrieve&dopt=full_report&list_uids=4552823	-	374
1153	MUL_1011	0	0	0	0	0	0	0	0	0	0	0	0	0	0	0	1	transposase for IS2404	http://www.ncbi.nlm.nih.gov/sites/entrez?db=gene&cmd=Retrieve&dopt=full_report&list_uids=4552833	-	348
1154	MUL_1106	0	0	0	0	0	0	0	0	0	0	0	0	0	0	0	1	transposase for IS2404	http://www.ncbi.nlm.nih.gov/sites/entrez?db=gene&cmd=Retrieve&dopt=full_report&list_uids=4553526	-	348
1155	MUL_1129	0	0	0	0	0	0	0	0	0	0	0	0	0	0	0	1	transposase for IS2404	http://www.ncbi.nlm.nih.gov/sites/entrez?db=gene&cmd=Retrieve&dopt=full_report&list_uids=4553549	-	348
1156	MUL_1135	0	0	0	0	0	0	0	0	0	0	0	0	0	0	0	1	hypothetical protein MUL_1135	http://www.ncbi.nlm.nih.gov/sites/entrez?db=gene&cmd=Retrieve&dopt=full_report&list_uids=4553456	-	75
1157	MUL_1138	0	0	0	0	0	0	0	0	0	0	0	0	0	0	0	1	transposase for IS2404	http://www.ncbi.nlm.nih.gov/sites/entrez?db=gene&cmd=Retrieve&dopt=full_report&list_uids=4553459	-	348
1158	MUL_1175	0	0	0	0	0	0	0	0	0	0	0	0	0	0	0	1	N-term transposase for IS2404	http://www.ncbi.nlm.nih.gov/sites/entrez?db=gene&cmd=Retrieve&dopt=full_report&list_uids=4554048	-	234
1159	MUL_1176	0	0	0	0	0	0	0	0	0	0	0	0	0	0	0	1	C-term transposase for IS2404	http://www.ncbi.nlm.nih.gov/sites/entrez?db=gene&cmd=Retrieve&dopt=full_report&list_uids=4554049	-	105
1160	MUL_1236	0	0	0	0	0	0	0	0	0	0	0	0	0	0	0	1	transposase for IS2404	http://www.ncbi.nlm.nih.gov/sites/entrez?db=gene&cmd=Retrieve&dopt=full_report&list_uids=4554442	-	348
1161	MUL_1261	0	0	0	0	0	0	0	0	0	0	0	0	0	0	0	1	N-term transposase for IS2404	http://www.ncbi.nlm.nih.gov/sites/entrez?db=gene&cmd=Retrieve&dopt=full_report&list_uids=4552002	-	234
1162	MUL_1262	0	0	0	0	0	0	0	0	0	0	0	0	0	0	0	1	C-term transposase for IS2404	http://www.ncbi.nlm.nih.gov/sites/entrez?db=gene&cmd=Retrieve&dopt=full_report&list_uids=4552003	-	105
1163	MUL_1277	0	0	0	0	0	0	0	0	0	0	0	0	0	0	0	1	C-term transposase for IS2404	http://www.ncbi.nlm.nih.gov/sites/entrez?db=gene&cmd=Retrieve&dopt=full_report&list_uids=4550118	-	105
1164	MUL_1278	0	0	0	0	0	0	0	0	0	0	0	0	0	0	0	1	N-term transposase for IS2404	http://www.ncbi.nlm.nih.gov/sites/entrez?db=gene&cmd=Retrieve&dopt=full_report&list_uids=4550119	-	234
1165	MUL_1359	0	0	0	0	0	0	0	0	0	0	0	0	0	0	0	1	transposase for IS2404	http://www.ncbi.nlm.nih.gov/sites/entrez?db=gene&cmd=Retrieve&dopt=full_report&list_uids=4551957	-	348
1166	MUL_1371	0	0	0	0	0	0	0	0	0	0	0	0	0	0	0	1	C-term transposase for IS2404	http://www.ncbi.nlm.nih.gov/sites/entrez?db=gene&cmd=Retrieve&dopt=full_report&list_uids=4552558	-	105
1167	MUL_1372	0	0	0	0	0	0	0	0	0	0	0	0	0	0	0	1	N-term transposase for IS2404	http://www.ncbi.nlm.nih.gov/sites/entrez?db=gene&cmd=Retrieve&dopt=full_report&list_uids=4552559	-	234
1168	MUL_1388	0	0	0	0	0	0	0	0	0	0	0	0	0	0	0	1	transposase for IS2404	http://www.ncbi.nlm.nih.gov/sites/entrez?db=gene&cmd=Retrieve&dopt=full_report&list_uids=4552538	-	348
1169	MUL_1407	0	0	0	0	0	0	0	0	0	0	0	0	0	0	0	1	N-term transposase for IS2404	http://www.ncbi.nlm.nih.gov/sites/entrez?db=gene&cmd=Retrieve&dopt=full_report&list_uids=4552522	-	234
1170	MUL_1408	0	0	0	0	0	0	0	0	0	0	0	0	0	0	0	1	C-term transposase for IS2404	http://www.ncbi.nlm.nih.gov/sites/entrez?db=gene&cmd=Retrieve&dopt=full_report&list_uids=4552523	-	105
1171	MUL_1421	0	0	0	0	0	0	0	0	0	0	0	0	0	0	0	1	transposase for IS2404	http://www.ncbi.nlm.nih.gov/sites/entrez?db=gene&cmd=Retrieve&dopt=full_report&list_uids=4552486	-	348
1172	MUL_1454	0	0	0	0	0	0	0	0	0	0	0	0	0	0	0	1	transposase for IS2404	http://www.ncbi.nlm.nih.gov/sites/entrez?db=gene&cmd=Retrieve&dopt=full_report&list_uids=4552484	-	348
1173	MUL_1469	0	0	0	0	0	0	0	0	0	0	0	0	0	0	0	1	transposase for IS2404	http://www.ncbi.nlm.nih.gov/sites/entrez?db=gene&cmd=Retrieve&dopt=full_report&list_uids=4552467	-	348
1174	MUL_1518	0	0	0	0	0	0	0	0	0	0	0	0	0	0	0	1	N-term transposase for IS2404	http://www.ncbi.nlm.nih.gov/sites/entrez?db=gene&cmd=Retrieve&dopt=full_report&list_uids=4552366	-	234
1175	MUL_1519	0	0	0	0	0	0	0	0	0	0	0	0	0	0	0	1	C-term transposase for IS2404	http://www.ncbi.nlm.nih.gov/sites/entrez?db=gene&cmd=Retrieve&dopt=full_report&list_uids=4552367	-	103
1176	MUL_1528	0	0	0	0	0	0	0	0	0	0	0	0	0	0	0	1	transposase for IS2404	http://www.ncbi.nlm.nih.gov/sites/entrez?db=gene&cmd=Retrieve&dopt=full_report&list_uids=4552340	-	348
1177	MUL_1584	0	0	0	0	0	0	0	0	0	0	0	0	0	0	0	1	transposase for IS2404	http://www.ncbi.nlm.nih.gov/sites/entrez?db=gene&cmd=Retrieve&dopt=full_report&list_uids=4552320	-	348
1178	MUL_1638	0	0	0	0	0	0	0	0	0	0	0	0	0	0	0	1	transposase for IS2404	http://www.ncbi.nlm.nih.gov/sites/entrez?db=gene&cmd=Retrieve&dopt=full_report&list_uids=4552087	-	348
1179	MUL_1642	0	0	0	0	0	0	0	0	0	0	0	0	0	0	0	1	transposase for IS2404	http://www.ncbi.nlm.nih.gov/sites/entrez?db=gene&cmd=Retrieve&dopt=full_report&list_uids=4552055	-	348
1180	MUL_1670	0	0	0	0	0	0	0	0	0	0	0	0	0	0	0	1	C-term transposase for IS2404	http://www.ncbi.nlm.nih.gov/sites/entrez?db=gene&cmd=Retrieve&dopt=full_report&list_uids=4551942	-	105
1181	MUL_1671	0	0	0	0	0	0	0	0	0	0	0	0	0	0	0	1	N-term transposase for IS2404	http://www.ncbi.nlm.nih.gov/sites/entrez?db=gene&cmd=Retrieve&dopt=full_report&list_uids=4551943	-	234
1182	MUL_1676	0	0	0	0	0	0	0	0	0	0	0	0	0	0	0	1	transposase from IS2404	http://www.ncbi.nlm.nih.gov/sites/entrez?db=gene&cmd=Retrieve&dopt=full_report&list_uids=4551947	-	348
1183	MUL_1699	0	0	0	0	0	0	0	0	0	0	0	0	0	0	0	1	transposase for IS2404	http://www.ncbi.nlm.nih.gov/sites/entrez?db=gene&cmd=Retrieve&dopt=full_report&list_uids=4551880	-	348
1184	MUL_1707	0	0	0	0	0	0	0	0	0	0	0	0	0	0	0	1	transposase for IS2404	http://www.ncbi.nlm.nih.gov/sites/entrez?db=gene&cmd=Retrieve&dopt=full_report&list_uids=4551888	-	348
1185	MUL_1711	0	0	0	0	0	0	0	0	0	0	0	0	0	0	0	1	transposase for IS2404	http://www.ncbi.nlm.nih.gov/sites/entrez?db=gene&cmd=Retrieve&dopt=full_report&list_uids=4551892	-	348
1186	MUL_1799	0	0	0	0	0	0	0	0	0	0	0	0	0	0	0	1	transposase for IS2404	http://www.ncbi.nlm.nih.gov/sites/entrez?db=gene&cmd=Retrieve&dopt=full_report&list_uids=4551723	-	348
1187	MUL_1823	0	0	0	0	0	0	0	0	0	0	0	0	0	0	0	1	N-term transposase for IS2404	http://www.ncbi.nlm.nih.gov/sites/entrez?db=gene&cmd=Retrieve&dopt=full_report&list_uids=4551710	-	234
1188	MUL_1824	0	0	0	0	0	0	0	0	0	0	0	0	0	0	0	1	C-term transposase for IS2404	http://www.ncbi.nlm.nih.gov/sites/entrez?db=gene&cmd=Retrieve&dopt=full_report&list_uids=4551675	-	105
1189	MUL_1848	0	0	0	0	0	0	0	0	0	0	0	0	0	0	0	1	transposase for IS2404	http://www.ncbi.nlm.nih.gov/sites/entrez?db=gene&cmd=Retrieve&dopt=full_report&list_uids=4551668	-	348
1190	MUL_1853	0	0	0	0	0	0	0	0	0	0	0	0	0	0	0	1	transposase for IS2404	http://www.ncbi.nlm.nih.gov/sites/entrez?db=gene&cmd=Retrieve&dopt=full_report&list_uids=4551672	-	348
1191	MUL_1873	0	0	0	0	0	0	0	0	0	0	0	0	0	0	0	1	C-term transposase for IS2404	http://www.ncbi.nlm.nih.gov/sites/entrez?db=gene&cmd=Retrieve&dopt=full_report&list_uids=4551580	-	105
1192	MUL_1874	0	0	0	0	0	0	0	0	0	0	0	0	0	0	0	1	N-term transposase for IS2404	http://www.ncbi.nlm.nih.gov/sites/entrez?db=gene&cmd=Retrieve&dopt=full_report&list_uids=4551581	-	234
1193	MUL_1890	0	0	0	0	0	0	0	0	0	0	0	0	0	0	0	1	transposase for IS2404	http://www.ncbi.nlm.nih.gov/sites/entrez?db=gene&cmd=Retrieve&dopt=full_report&list_uids=4551560	-	348
1194	MUL_1912	0	0	0	0	0	0	0	0	0	0	0	0	0	0	0	1	N-term transposase for IS2404	http://www.ncbi.nlm.nih.gov/sites/entrez?db=gene&cmd=Retrieve&dopt=full_report&list_uids=4551489	-	234
1195	MUL_1913	0	0	0	0	0	0	0	0	0	0	0	0	0	0	0	1	C-term transposase for IS2404	http://www.ncbi.nlm.nih.gov/sites/entrez?db=gene&cmd=Retrieve&dopt=full_report&list_uids=4551490	-	105
1196	MUL_1932	0	0	0	0	0	0	0	0	0	0	0	0	0	0	0	1	transposase for IS2404	http://www.ncbi.nlm.nih.gov/sites/entrez?db=gene&cmd=Retrieve&dopt=full_report&list_uids=4551273	-	348
1197	MUL_1963	0	0	0	0	0	0	0	0	0	0	0	0	0	0	0	1	transposase for IS2404	http://www.ncbi.nlm.nih.gov/sites/entrez?db=gene&cmd=Retrieve&dopt=full_report&list_uids=4551270	-	348
1198	MUL_2023	0	0	0	0	0	0	0	0	0	0	0	0	0	0	0	1	C-term transposase for IS2404	http://www.ncbi.nlm.nih.gov/sites/entrez?db=gene&cmd=Retrieve&dopt=full_report&list_uids=4551074	-	105
1199	MUL_2024	0	0	0	0	0	0	0	0	0	0	0	0	0	0	0	1	N-term transposase for IS2404	http://www.ncbi.nlm.nih.gov/sites/entrez?db=gene&cmd=Retrieve&dopt=full_report&list_uids=4551075	-	234
1200	MUL_2026	0	0	0	0	0	0	0	0	0	0	0	0	0	0	0	1	C-term transposase for IS2404	http://www.ncbi.nlm.nih.gov/sites/entrez?db=gene&cmd=Retrieve&dopt=full_report&list_uids=4551077	-	105
1201	MUL_2027	0	0	0	0	0	0	0	0	0	0	0	0	0	0	0	1	N-term transposase for IS2404	http://www.ncbi.nlm.nih.gov/sites/entrez?db=gene&cmd=Retrieve&dopt=full_report&list_uids=4551078	-	234
1202	MUL_2083	0	0	0	0	0	0	0	0	0	0	0	0	0	0	0	1	transposase for IS2404	http://www.ncbi.nlm.nih.gov/sites/entrez?db=gene&cmd=Retrieve&dopt=full_report&list_uids=4551006	-	348
1203	MUL_2128	0	0	0	0	0	0	0	0	0	0	0	0	0	0	0	1	transposase for IS2404	http://www.ncbi.nlm.nih.gov/sites/entrez?db=gene&cmd=Retrieve&dopt=full_report&list_uids=4550956	-	348
1204	MUL_2152	0	0	0	0	0	0	0	0	0	0	0	0	0	0	0	1	transposase for IS2404	http://www.ncbi.nlm.nih.gov/sites/entrez?db=gene&cmd=Retrieve&dopt=full_report&list_uids=4550943	-	348
1205	MUL_2170	0	0	0	0	0	0	0	0	0	0	0	0	0	0	0	1	transposase for IS2404	http://www.ncbi.nlm.nih.gov/sites/entrez?db=gene&cmd=Retrieve&dopt=full_report&list_uids=4550833	-	348
1206	MUL_2175	0	0	0	0	0	0	0	0	0	0	0	0	0	0	0	1	transposase for IS2404	http://www.ncbi.nlm.nih.gov/sites/entrez?db=gene&cmd=Retrieve&dopt=full_report&list_uids=4550644	-	348
1207	MUL_2185	0	0	0	0	0	0	0	0	0	0	0	0	0	0	0	1	C-term transposase for IS2404	http://www.ncbi.nlm.nih.gov/sites/entrez?db=gene&cmd=Retrieve&dopt=full_report&list_uids=4550654	-	105
1208	MUL_2186	0	0	0	0	0	0	0	0	0	0	0	0	0	0	0	1	N-term transposase for IS2404	http://www.ncbi.nlm.nih.gov/sites/entrez?db=gene&cmd=Retrieve&dopt=full_report&list_uids=4550655	-	234
1209	MUL_2192	0	0	0	0	0	0	0	0	0	0	0	0	0	0	0	1	transposase for IS2404	http://www.ncbi.nlm.nih.gov/sites/entrez?db=gene&cmd=Retrieve&dopt=full_report&list_uids=4550627	-	348
1210	MUL_2196	0	0	0	0	0	0	0	0	0	0	0	0	0	0	0	1	transposase for IS2404	http://www.ncbi.nlm.nih.gov/sites/entrez?db=gene&cmd=Retrieve&dopt=full_report&list_uids=4550630	-	348
1211	MUL_2217	0	0	0	0	0	0	0	0	0	0	0	0	0	0	0	1	transposase for IS2404	http://www.ncbi.nlm.nih.gov/sites/entrez?db=gene&cmd=Retrieve&dopt=full_report&list_uids=4550617	-	348
1212	MUL_2230	0	0	0	0	0	0	0	0	0	0	0	0	0	0	0	1	N-term transposase for IS2404	http://www.ncbi.nlm.nih.gov/sites/entrez?db=gene&cmd=Retrieve&dopt=full_report&list_uids=4550594	-	234
1213	MUL_2231	0	0	0	0	0	0	0	0	0	0	0	0	0	0	0	1	C-term transposase for IS2404	http://www.ncbi.nlm.nih.gov/sites/entrez?db=gene&cmd=Retrieve&dopt=full_report&list_uids=4550595	-	105
1214	MUL_2280	0	0	0	0	0	0	0	0	0	0	0	0	0	0	0	1	C-term transposase for IS2404	http://www.ncbi.nlm.nih.gov/sites/entrez?db=gene&cmd=Retrieve&dopt=full_report&list_uids=4550520	-	105
1215	MUL_2281	0	0	0	0	0	0	0	0	0	0	0	0	0	0	0	1	N-term transposase for IS2404	http://www.ncbi.nlm.nih.gov/sites/entrez?db=gene&cmd=Retrieve&dopt=full_report&list_uids=4550521	-	234
1216	MUL_2303	0	0	0	0	0	0	0	0	0	0	0	0	0	0	0	1	transposase for IS2404	http://www.ncbi.nlm.nih.gov/sites/entrez?db=gene&cmd=Retrieve&dopt=full_report&list_uids=4550486	-	348
1217	MUL_2344	0	0	0	0	0	0	0	0	0	0	0	0	0	0	0	1	transposase for IS2404	http://www.ncbi.nlm.nih.gov/sites/entrez?db=gene&cmd=Retrieve&dopt=full_report&list_uids=4550456	-	348
1218	MUL_2351	0	0	0	0	0	0	0	0	0	0	0	0	0	0	0	1	transposase for IS2404	http://www.ncbi.nlm.nih.gov/sites/entrez?db=gene&cmd=Retrieve&dopt=full_report&list_uids=4550461	-	348
1219	MUL_2384	0	0	0	0	0	0	0	0	0	0	0	0	0	0	0	1	transposase for IS2404	http://www.ncbi.nlm.nih.gov/sites/entrez?db=gene&cmd=Retrieve&dopt=full_report&list_uids=4550424	-	348
1220	MUL_2401	0	0	0	0	0	0	0	0	0	0	0	0	0	0	0	1	transposase for IS2404	http://www.ncbi.nlm.nih.gov/sites/entrez?db=gene&cmd=Retrieve&dopt=full_report&list_uids=4550377	-	348
1221	MUL_2405	0	0	0	0	0	0	0	0	0	0	0	0	0	0	0	1	transposase for IS2404	http://www.ncbi.nlm.nih.gov/sites/entrez?db=gene&cmd=Retrieve&dopt=full_report&list_uids=4550380	-	348
1222	MUL_2414	0	0	0	0	0	0	0	0	0	0	0	0	0	0	0	1	transposase for IS2404	http://www.ncbi.nlm.nih.gov/sites/entrez?db=gene&cmd=Retrieve&dopt=full_report&list_uids=4550355	-	348
1223	MUL_2426	0	0	0	0	0	0	0	0	0	0	0	0	0	0	0	1	transposase for IS2404	http://www.ncbi.nlm.nih.gov/sites/entrez?db=gene&cmd=Retrieve&dopt=full_report&list_uids=4550333	-	348
1224	MUL_2442	0	0	0	0	0	0	0	0	0	0	0	0	0	0	0	1	transposase for IS2404	http://www.ncbi.nlm.nih.gov/sites/entrez?db=gene&cmd=Retrieve&dopt=full_report&list_uids=4550349	-	348
1225	MUL_2455	0	0	0	0	0	0	0	0	0	0	0	0	0	0	0	1	transposase for IS2404	http://www.ncbi.nlm.nih.gov/sites/entrez?db=gene&cmd=Retrieve&dopt=full_report&list_uids=4550327	-	348
1226	MUL_2457	0	0	0	0	0	0	0	0	0	0	0	0	0	0	0	1	N-term transposase for IS2404	http://www.ncbi.nlm.nih.gov/sites/entrez?db=gene&cmd=Retrieve&dopt=full_report&list_uids=4550329	-	234
1227	MUL_2458	0	0	0	0	0	0	0	0	0	0	0	0	0	0	0	1	C-term transposase for IS2404	http://www.ncbi.nlm.nih.gov/sites/entrez?db=gene&cmd=Retrieve&dopt=full_report&list_uids=4550330	-	105
1228	MUL_2474	0	0	0	0	0	0	0	0	0	0	0	0	0	0	0	1	transposase for IS2404	http://www.ncbi.nlm.nih.gov/sites/entrez?db=gene&cmd=Retrieve&dopt=full_report&list_uids=4550311	-	348
1229	MUL_2514	0	0	0	0	0	0	0	0	0	0	0	0	0	0	0	1	transposase for IS2404	http://www.ncbi.nlm.nih.gov/sites/entrez?db=gene&cmd=Retrieve&dopt=full_report&list_uids=4550259	-	348
1230	MUL_2516	0	0	0	0	0	0	0	0	0	0	0	0	0	0	0	1	transposase for IS2404	http://www.ncbi.nlm.nih.gov/sites/entrez?db=gene&cmd=Retrieve&dopt=full_report&list_uids=4550156	-	354
1231	MUL_2585	0	0	0	0	0	0	0	0	0	0	0	0	0	0	0	1	transposase for IS2404	http://www.ncbi.nlm.nih.gov/sites/entrez?db=gene&cmd=Retrieve&dopt=full_report&list_uids=4550038	-	348
1232	MUL_2587	0	0	0	0	0	0	0	0	0	0	0	0	0	0	0	1	transposase for IS2404	http://www.ncbi.nlm.nih.gov/sites/entrez?db=gene&cmd=Retrieve&dopt=full_report&list_uids=4550039	-	348
1233	MUL_2653	0	0	0	0	0	0	0	0	0	0	0	0	0	0	0	1	C-term transposase for IS2404	http://www.ncbi.nlm.nih.gov/sites/entrez?db=gene&cmd=Retrieve&dopt=full_report&list_uids=4549778	-	105
1234	MUL_2654	0	0	0	0	0	0	0	0	0	0	0	0	0	0	0	1	N-term transposase for IS2404	http://www.ncbi.nlm.nih.gov/sites/entrez?db=gene&cmd=Retrieve&dopt=full_report&list_uids=4549779	-	234
1235	MUL_2685	0	0	0	0	0	0	0	0	0	0	0	0	0	0	0	1	transposase for IS2404	http://www.ncbi.nlm.nih.gov/sites/entrez?db=gene&cmd=Retrieve&dopt=full_report&list_uids=4549773	-	348
1236	MUL_2688	0	0	0	0	0	0	0	0	0	0	0	0	0	0	0	1	N-term transposase for IS2404	http://www.ncbi.nlm.nih.gov/sites/entrez?db=gene&cmd=Retrieve&dopt=full_report&list_uids=4549689	-	234
1237	MUL_2689	0	0	0	0	0	0	0	0	0	0	0	0	0	0	0	1	C-term transposase for IS2404	http://www.ncbi.nlm.nih.gov/sites/entrez?db=gene&cmd=Retrieve&dopt=full_report&list_uids=4549690	-	105
1238	MUL_2713	0	0	0	0	0	0	0	0	0	0	0	0	0	0	0	1	transposase for IS2404	http://www.ncbi.nlm.nih.gov/sites/entrez?db=gene&cmd=Retrieve&dopt=full_report&list_uids=4549675	-	348
1239	MUL_2734	0	0	0	0	0	0	0	0	0	0	0	0	0	0	0	1	transposase for IS2404	http://www.ncbi.nlm.nih.gov/sites/entrez?db=gene&cmd=Retrieve&dopt=full_report&list_uids=4552889	-	348
1240	MUL_2736	0	0	0	0	0	0	0	0	0	0	0	0	0	0	0	1	transposase for IS2404	http://www.ncbi.nlm.nih.gov/sites/entrez?db=gene&cmd=Retrieve&dopt=full_report&list_uids=4552891	-	348
1241	MUL_2778	0	0	0	0	0	0	0	0	0	0	0	0	0	0	0	1	transposase for IS2404	http://www.ncbi.nlm.nih.gov/sites/entrez?db=gene&cmd=Retrieve&dopt=full_report&list_uids=4552947	-	348
1242	MUL_2821	0	0	0	0	0	0	0	0	0	0	0	0	0	0	0	1	transposase for IS2404	http://www.ncbi.nlm.nih.gov/sites/entrez?db=gene&cmd=Retrieve&dopt=full_report&list_uids=4552989	-	348
1243	MUL_2828	0	0	0	0	0	0	0	0	0	0	0	0	0	0	0	1	transposase for IS2404	http://www.ncbi.nlm.nih.gov/sites/entrez?db=gene&cmd=Retrieve&dopt=full_report&list_uids=4552996	-	348
1244	MUL_2830	0	0	0	0	0	0	0	0	0	0	0	0	0	0	0	1	hypothetical protein MUL_2830	http://www.ncbi.nlm.nih.gov/sites/entrez?db=gene&cmd=Retrieve&dopt=full_report&list_uids=4552998	-	35
1245	MUL_2831	0	0	0	0	0	0	0	0	0	0	0	0	0	0	0	1	hypothetical protein MUL_2831	http://www.ncbi.nlm.nih.gov/sites/entrez?db=gene&cmd=Retrieve&dopt=full_report&list_uids=4552999	-	92
1246	MUL_2844	0	0	0	0	0	0	0	0	0	0	0	0	0	0	0	1	transposase for IS2404	http://www.ncbi.nlm.nih.gov/sites/entrez?db=gene&cmd=Retrieve&dopt=full_report&list_uids=4553029	-	348
1247	MUL_2855	0	0	0	0	0	0	0	0	0	0	0	0	0	0	0	1	transposase for IS2404	http://www.ncbi.nlm.nih.gov/sites/entrez?db=gene&cmd=Retrieve&dopt=full_report&list_uids=4553040	-	348
1248	MUL_2860	0	0	0	0	0	0	0	0	0	0	0	0	0	0	0	1	transposase for IS2404	http://www.ncbi.nlm.nih.gov/sites/entrez?db=gene&cmd=Retrieve&dopt=full_report&list_uids=4553046	-	348
1249	MUL_2896	0	0	0	0	0	0	0	0	0	0	0	0	0	0	0	1	transposase for IS2404	http://www.ncbi.nlm.nih.gov/sites/entrez?db=gene&cmd=Retrieve&dopt=full_report&list_uids=4553325	-	348
1250	MUL_2901	0	0	0	0	0	0	0	0	0	0	0	0	0	0	0	1	transposase for IS2404	http://www.ncbi.nlm.nih.gov/sites/entrez?db=gene&cmd=Retrieve&dopt=full_report&list_uids=4553330	-	348
1251	MUL_2915	0	0	0	0	0	0	0	0	0	0	0	0	0	0	0	1	transposase for IS2404	http://www.ncbi.nlm.nih.gov/sites/entrez?db=gene&cmd=Retrieve&dopt=full_report&list_uids=4553344	-	348
1252	MUL_2930	0	0	0	0	0	0	0	0	0	0	0	0	0	0	0	1	transposase for IS2404	http://www.ncbi.nlm.nih.gov/sites/entrez?db=gene&cmd=Retrieve&dopt=full_report&list_uids=4553358	-	348
1253	MUL_2942	0	0	0	0	0	0	0	0	0	0	0	0	0	0	0	1	transposase for IS2404	http://www.ncbi.nlm.nih.gov/sites/entrez?db=gene&cmd=Retrieve&dopt=full_report&list_uids=4553420	-	348
1254	MUL_2969	0	0	0	0	0	0	0	0	0	0	0	0	0	0	0	1	transposase for IS2404	http://www.ncbi.nlm.nih.gov/sites/entrez?db=gene&cmd=Retrieve&dopt=full_report&list_uids=4553444	-	348
1255	MUL_2982	0	0	0	0	0	0	0	0	0	0	0	0	0	0	0	1	transposase for IS2404	http://www.ncbi.nlm.nih.gov/sites/entrez?db=gene&cmd=Retrieve&dopt=full_report&list_uids=4553576	-	348
1256	MUL_2984	0	0	0	0	0	0	0	0	0	0	0	0	0	0	0	1	transposase for IS2404	http://www.ncbi.nlm.nih.gov/sites/entrez?db=gene&cmd=Retrieve&dopt=full_report&list_uids=4553578	-	348
1257	MUL_3060	0	0	0	0	0	0	0	0	0	0	0	0	0	0	0	1	transposase for IS2404	http://www.ncbi.nlm.nih.gov/sites/entrez?db=gene&cmd=Retrieve&dopt=full_report&list_uids=4553688	-	348
1258	MUL_3065	0	0	0	0	0	0	0	0	0	0	0	0	0	0	0	1	transposase for IS2404	http://www.ncbi.nlm.nih.gov/sites/entrez?db=gene&cmd=Retrieve&dopt=full_report&list_uids=4553693	-	348
1259	MUL_3085	0	0	0	0	0	0	0	0	0	0	0	0	0	0	0	1	transposase for IS2404	http://www.ncbi.nlm.nih.gov/sites/entrez?db=gene&cmd=Retrieve&dopt=full_report&list_uids=4553712	-	348
1260	MUL_3133	0	0	0	0	0	0	0	0	0	0	0	0	0	0	0	1	transposase for IS2404	http://www.ncbi.nlm.nih.gov/sites/entrez?db=gene&cmd=Retrieve&dopt=full_report&list_uids=4553848	-	348
1261	MUL_3152	0	0	0	0	0	0	0	0	0	0	0	0	0	0	0	1	transposase for IS2404	http://www.ncbi.nlm.nih.gov/sites/entrez?db=gene&cmd=Retrieve&dopt=full_report&list_uids=4553865	-	348
1262	MUL_3179	0	0	0	0	0	0	0	0	0	0	0	0	0	0	0	1	transposase for IS2404	http://www.ncbi.nlm.nih.gov/sites/entrez?db=gene&cmd=Retrieve&dopt=full_report&list_uids=4553891	-	348
1263	MUL_3210	0	0	0	0	0	0	0	0	0	0	0	0	0	0	0	1	hypothetical protein MUL_3210	http://www.ncbi.nlm.nih.gov/sites/entrez?db=gene&cmd=Retrieve&dopt=full_report&list_uids=4554168	-	252
1264	MUL_3212	0	0	0	0	0	0	0	0	0	0	0	0	0	0	0	1	hypothetical protein MUL_3212	http://www.ncbi.nlm.nih.gov/sites/entrez?db=gene&cmd=Retrieve&dopt=full_report&list_uids=4554171	-	161
1267	MUL_3216	0	0	0	0	0	0	0	0	0	0	0	0	0	0	0	1	hypothetical protein MUL_3216	http://www.ncbi.nlm.nih.gov/sites/entrez?db=gene&cmd=Retrieve&dopt=full_report&list_uids=4554193	-	290
1269	MUL_3218	0	0	0	0	0	0	0	0	0	0	0	0	0	0	0	1	zinc metalloprotease	http://www.ncbi.nlm.nih.gov/sites/entrez?db=gene&cmd=Retrieve&dopt=full_report&list_uids=4554195	-	212
1270	MUL_3226	0	0	0	0	0	0	0	0	0	0	0	0	0	0	0	1	transposase for IS2404	http://www.ncbi.nlm.nih.gov/sites/entrez?db=gene&cmd=Retrieve&dopt=full_report&list_uids=4554203	-	328
1272	MUL_3239	0	0	0	0	0	0	0	0	0	0	0	0	0	0	0	1	N-term transposase for IS2404	http://www.ncbi.nlm.nih.gov/sites/entrez?db=gene&cmd=Retrieve&dopt=full_report&list_uids=4554216	-	234
1273	MUL_3240	0	0	0	0	0	0	0	0	0	0	0	0	0	0	0	1	C-term transposase for IS2404	http://www.ncbi.nlm.nih.gov/sites/entrez?db=gene&cmd=Retrieve&dopt=full_report&list_uids=4554217	-	105
1274	MUL_3291	0	0	0	0	0	0	0	0	0	0	0	0	0	0	0	1	transposase for IS2404	http://www.ncbi.nlm.nih.gov/sites/entrez?db=gene&cmd=Retrieve&dopt=full_report&list_uids=4554286	-	348
1275	MUL_3317	0	0	0	0	0	0	0	0	0	0	0	0	0	0	0	1	transposase for IS2404	http://www.ncbi.nlm.nih.gov/sites/entrez?db=gene&cmd=Retrieve&dopt=full_report&list_uids=4554331	-	348
1276	MUL_3354	0	0	0	0	0	0	0	0	0	0	0	0	0	0	0	1	C-term transposase for IS2404	http://www.ncbi.nlm.nih.gov/sites/entrez?db=gene&cmd=Retrieve&dopt=full_report&list_uids=4553188	-	105
1277	MUL_3355	0	0	0	0	0	0	0	0	0	0	0	0	0	0	0	1	N-term transposase for IS2404	http://www.ncbi.nlm.nih.gov/sites/entrez?db=gene&cmd=Retrieve&dopt=full_report&list_uids=4553189	-	234
1278	MUL_3395	0	0	0	0	0	0	0	0	0	0	0	0	0	0	0	1	C-term transposase for IS2404	http://www.ncbi.nlm.nih.gov/sites/entrez?db=gene&cmd=Retrieve&dopt=full_report&list_uids=4553982	-	105
1279	MUL_3396	0	0	0	0	0	0	0	0	0	0	0	0	0	0	0	1	N-term transposase for IS2404	http://www.ncbi.nlm.nih.gov/sites/entrez?db=gene&cmd=Retrieve&dopt=full_report&list_uids=4553983	-	234
1280	MUL_3407	0	0	0	0	0	0	0	0	0	0	0	0	0	0	0	1	transposase for IS2404	http://www.ncbi.nlm.nih.gov/sites/entrez?db=gene&cmd=Retrieve&dopt=full_report&list_uids=4553995	-	348
1281	MUL_3419	0	0	0	0	0	0	0	0	0	0	0	0	0	0	0	1	transposase for IS2404	http://www.ncbi.nlm.nih.gov/sites/entrez?db=gene&cmd=Retrieve&dopt=full_report&list_uids=4554098	-	348
1282	MUL_3437	0	0	0	0	0	0	0	0	0	0	0	0	0	0	0	1	transposase for IS2404	http://www.ncbi.nlm.nih.gov/sites/entrez?db=gene&cmd=Retrieve&dopt=full_report&list_uids=4554486	-	348
1283	MUL_3440	0	0	0	0	0	0	0	0	0	0	0	0	0	0	0	1	hypothetical protein MUL_3440	http://www.ncbi.nlm.nih.gov/sites/entrez?db=gene&cmd=Retrieve&dopt=full_report&list_uids=4554489	-	50
1284	MUL_3443	0	0	0	0	0	0	0	0	0	0	0	0	0	0	0	1	transposase for IS2404	http://www.ncbi.nlm.nih.gov/sites/entrez?db=gene&cmd=Retrieve&dopt=full_report&list_uids=4553260	-	354
1285	MUL_3467	0	0	0	0	0	0	0	0	0	0	0	0	0	0	0	1	transposase for IS2404	http://www.ncbi.nlm.nih.gov/sites/entrez?db=gene&cmd=Retrieve&dopt=full_report&list_uids=4552765	-	348
1286	MUL_3480	0	0	0	0	0	0	0	0	0	0	0	0	0	0	0	1	N-term transposase for IS2404	http://www.ncbi.nlm.nih.gov/sites/entrez?db=gene&cmd=Retrieve&dopt=full_report&list_uids=4552252	-	205
1287	MUL_3481	0	0	0	0	0	0	0	0	0	0	0	0	0	0	0	1	C-term transposase for IS2404	http://www.ncbi.nlm.nih.gov/sites/entrez?db=gene&cmd=Retrieve&dopt=full_report&list_uids=4552253	-	114
1288	MUL_3486	0	0	0	0	0	0	0	0	0	0	0	0	0	0	0	1	transposase for IS2404	http://www.ncbi.nlm.nih.gov/sites/entrez?db=gene&cmd=Retrieve&dopt=full_report&list_uids=4552258	-	348
1289	MUL_3527	0	0	0	0	0	0	0	0	0	0	0	0	0	0	0	1	transposase for IS2404	http://www.ncbi.nlm.nih.gov/sites/entrez?db=gene&cmd=Retrieve&dopt=full_report&list_uids=4552674	-	348
1290	MUL_3567	0	0	0	0	0	0	0	0	0	0	0	0	0	0	0	1	C-term transposase for IS2404	http://www.ncbi.nlm.nih.gov/sites/entrez?db=gene&cmd=Retrieve&dopt=full_report&list_uids=4553401	-	208
1291	MUL_3568	0	0	0	0	0	0	0	0	0	0	0	0	0	0	0	1	N-term transposase for IS2404	http://www.ncbi.nlm.nih.gov/sites/entrez?db=gene&cmd=Retrieve&dopt=full_report&list_uids=4553402	-	116
1292	MUL_3579	0	0	0	0	0	0	0	0	0	0	0	0	0	0	0	1	transposase for IS2404	http://www.ncbi.nlm.nih.gov/sites/entrez?db=gene&cmd=Retrieve&dopt=full_report&list_uids=4553413	-	348
1293	MUL_3584	0	0	0	0	0	0	0	0	0	0	0	0	0	0	0	1	transposase for IS2404	http://www.ncbi.nlm.nih.gov/sites/entrez?db=gene&cmd=Retrieve&dopt=full_report&list_uids=4553369	-	348
1294	MUL_3591	0	0	0	0	0	0	0	0	0	0	0	0	0	0	0	1	transposase for IS2404	http://www.ncbi.nlm.nih.gov/sites/entrez?db=gene&cmd=Retrieve&dopt=full_report&list_uids=4553377	-	348
1295	MUL_3593	0	0	0	0	0	0	0	0	0	0	0	0	0	0	0	1	transposase for IS2404	http://www.ncbi.nlm.nih.gov/sites/entrez?db=gene&cmd=Retrieve&dopt=full_report&list_uids=4553379	-	348
1296	MUL_3678	0	0	0	0	0	0	0	0	0	0	0	0	0	0	0	1	transposase for IS2404	http://www.ncbi.nlm.nih.gov/sites/entrez?db=gene&cmd=Retrieve&dopt=full_report&list_uids=4553085	-	348
1297	MUL_3703	0	0	0	0	0	0	0	0	0	0	0	0	0	0	0	1	transposase for IS2404	http://www.ncbi.nlm.nih.gov/sites/entrez?db=gene&cmd=Retrieve&dopt=full_report&list_uids=4553064	-	348
1298	MUL_3752	0	0	0	0	0	0	0	0	0	0	0	0	0	0	0	1	N-term transposase for IS2404	http://www.ncbi.nlm.nih.gov/sites/entrez?db=gene&cmd=Retrieve&dopt=full_report&list_uids=4549720	-	234
1299	MUL_3753	0	0	0	0	0	0	0	0	0	0	0	0	0	0	0	1	C-term transposase for IS2404	http://www.ncbi.nlm.nih.gov/sites/entrez?db=gene&cmd=Retrieve&dopt=full_report&list_uids=4549721	-	105
1300	MUL_3784	0	0	0	0	0	0	0	0	0	0	0	0	0	0	0	1	transposase for IS2404	http://www.ncbi.nlm.nih.gov/sites/entrez?db=gene&cmd=Retrieve&dopt=full_report&list_uids=4553474	-	348
1301	MUL_3827	0	0	0	0	0	0	0	0	0	0	0	0	0	0	0	1	transposase for IS2404	http://www.ncbi.nlm.nih.gov/sites/entrez?db=gene&cmd=Retrieve&dopt=full_report&list_uids=4554146	-	348
1302	MUL_3828	0	0	0	0	0	0	0	0	0.64	0.64	0.64	0.66	0.71	0	0	1	hypothetical protein MUL_3828	http://www.ncbi.nlm.nih.gov/sites/entrez?db=gene&cmd=Retrieve&dopt=full_report&list_uids=4554147	-	88
1303	MUL_3834	0	0	0	0	0	0	0	0	0	0	0	0	0	0	0	1	transposase for IS2404	http://www.ncbi.nlm.nih.gov/sites/entrez?db=gene&cmd=Retrieve&dopt=full_report&list_uids=4554153	-	348
1304	MUL_3837	0	0	0	0	0	0	0	0	0	0	0	0	0	0	0	1	transposase for IS2404	http://www.ncbi.nlm.nih.gov/sites/entrez?db=gene&cmd=Retrieve&dopt=full_report&list_uids=4554156	-	348
1305	MUL_3871	0	0	0	0	0	0	0	0	0	0	0	0	0	0	0	1	transposase for IS2404	http://www.ncbi.nlm.nih.gov/sites/entrez?db=gene&cmd=Retrieve&dopt=full_report&list_uids=4553906	-	348
1306	MUL_3943	0	0	0	0	0	0	0	0	0	0	0	0	0	0	0	1	transposase for IS2404	http://www.ncbi.nlm.nih.gov/sites/entrez?db=gene&cmd=Retrieve&dopt=full_report&list_uids=4552510	-	348
1307	MUL_4030	0	0	0	0	0	0	0	0	0	0	0	0	0	0	0	1	N-term transposase for IS2404	http://www.ncbi.nlm.nih.gov/sites/entrez?db=gene&cmd=Retrieve&dopt=full_report&list_uids=4550085	-	234
1308	MUL_4031	0	0	0	0	0	0	0	0	0	0	0	0	0	0	0	1	C-term transposase for IS2404	http://www.ncbi.nlm.nih.gov/sites/entrez?db=gene&cmd=Retrieve&dopt=full_report&list_uids=4550086	-	105
1309	MUL_4122	0	0	0	0	0	0	0	0	0	0	0	0	0	0	0	1	transposase for IS2404	http://www.ncbi.nlm.nih.gov/sites/entrez?db=gene&cmd=Retrieve&dopt=full_report&list_uids=4552286	-	348
1310	MUL_4176	0	0	0	0	0	0	0	0	0	0	0	0	0	0	0	1	transposase for IS2404	http://www.ncbi.nlm.nih.gov/sites/entrez?db=gene&cmd=Retrieve&dopt=full_report&list_uids=4549741	-	348
1311	MUL_4179	0	0	0	0	0	0	0	0	0	0	0	0	0	0	0	1	transposase for IS2404	http://www.ncbi.nlm.nih.gov/sites/entrez?db=gene&cmd=Retrieve&dopt=full_report&list_uids=4549744	-	348
1312	MUL_4197	0	0	0	0	0	0	0	0	0	0	0	0	0	0	0	1	transposase for IS2404	http://www.ncbi.nlm.nih.gov/sites/entrez?db=gene&cmd=Retrieve&dopt=full_report&list_uids=4550913	-	348
1313	MUL_4217	0	0	0	0	0	0	0	0	0	0	0	0	0	0	0	1	hypothetical protein MUL_4217	http://www.ncbi.nlm.nih.gov/sites/entrez?db=gene&cmd=Retrieve&dopt=full_report&list_uids=4551228	-	84
1314	MUL_4398	0	0	0	0	0	0	0	0	0	0	0	0	0	0	0	1	transposase for IS2404	http://www.ncbi.nlm.nih.gov/sites/entrez?db=gene&cmd=Retrieve&dopt=full_report&list_uids=4550564	-	348
1315	MUL_4401	0	0	0	0	0	0	0	0	0	0	0	0	0	0	0	1	transposase for IS2404	http://www.ncbi.nlm.nih.gov/sites/entrez?db=gene&cmd=Retrieve&dopt=full_report&list_uids=4550567	-	348
1316	MUL_4412	0	0	0	0	0	0	0	0	0	0	0	0	0	0	0	1	transposase for IS2404	http://www.ncbi.nlm.nih.gov/sites/entrez?db=gene&cmd=Retrieve&dopt=full_report&list_uids=4549895	-	334
1317	MUL_4415	0	0	0	0	0	0	0	0	0	0	0	0	0	0	0	1	transposase for IS2404	http://www.ncbi.nlm.nih.gov/sites/entrez?db=gene&cmd=Retrieve&dopt=full_report&list_uids=4549899	-	348
1318	MUL_4473	0	0	0	0	0	0	0	0	0	0	0	0	0	0	0	1	transposase for IS2404	http://www.ncbi.nlm.nih.gov/sites/entrez?db=gene&cmd=Retrieve&dopt=full_report&list_uids=4550208	-	348
1319	MUL_4476	0	0	0	0	0	0	0	0	0	0	0	0	0	0	0	1	transposase for IS2404	http://www.ncbi.nlm.nih.gov/sites/entrez?db=gene&cmd=Retrieve&dopt=full_report&list_uids=4549796	-	348
1320	MUL_4497	0	0	0	0	0	0	0	0	0	0	0	0	0	0	0	1	C-term transposase for IS2404	http://www.ncbi.nlm.nih.gov/sites/entrez?db=gene&cmd=Retrieve&dopt=full_report&list_uids=4549924	-	105
1321	MUL_4498	0	0	0	0	0	0	0	0	0	0	0	0	0	0	0	1	N-term transposase for IS2404	http://www.ncbi.nlm.nih.gov/sites/entrez?db=gene&cmd=Retrieve&dopt=full_report&list_uids=4549925	-	234
1322	MUL_4506	0	0	0	0	0	0	0	0	0	0	0	0	0	0	0	1	transposase for IS2404	http://www.ncbi.nlm.nih.gov/sites/entrez?db=gene&cmd=Retrieve&dopt=full_report&list_uids=4549933	-	348
1323	MUL_4529	0	0	0	0	0	0	0	0	0	0	0	0	0	0	0	1	transposase for IS2404	http://www.ncbi.nlm.nih.gov/sites/entrez?db=gene&cmd=Retrieve&dopt=full_report&list_uids=4549812	-	348
1324	MUL_4582	0	0	0	0	0	0	0	0	0	0	0	0	0	0	0	1	transposase for IS2404	http://www.ncbi.nlm.nih.gov/sites/entrez?db=gene&cmd=Retrieve&dopt=full_report&list_uids=4553067	-	348
1325	MUL_4585	0	0	0	0	0	0	0	0	0	0	0	0	0	0	0	1	transposase for IS2404	http://www.ncbi.nlm.nih.gov/sites/entrez?db=gene&cmd=Retrieve&dopt=full_report&list_uids=4553070	-	348
1326	MUL_4587	0	0	0	0	0	0	0	0	0	0	0	0	0	0	0	1	transposase for IS2404	http://www.ncbi.nlm.nih.gov/sites/entrez?db=gene&cmd=Retrieve&dopt=full_report&list_uids=4553072	-	348
1327	MUL_4589	0	0	0	0	0	0	0	0	0	0	0	0	0	0	0	1	transposase for IS2404	http://www.ncbi.nlm.nih.gov/sites/entrez?db=gene&cmd=Retrieve&dopt=full_report&list_uids=4553074	-	348
1328	MUL_4595	0	0	0	0	0	0	0	0	0	0	0	0	0	0	0	1	transposase for IS2404	http://www.ncbi.nlm.nih.gov/sites/entrez?db=gene&cmd=Retrieve&dopt=full_report&list_uids=4554529	-	348
1329	MUL_4607	0	0	0	0	0	0	0	0	0	0	0	0	0	0	0	1	transposase for IS2404	http://www.ncbi.nlm.nih.gov/sites/entrez?db=gene&cmd=Retrieve&dopt=full_report&list_uids=4554540	-	348
1330	MUL_4611	0	0	0	0	0	0	0	0	0	0	0	0	0	0	0	1	transposase for IS2404	http://www.ncbi.nlm.nih.gov/sites/entrez?db=gene&cmd=Retrieve&dopt=full_report&list_uids=4552220	-	348
1331	MUL_4614	0	0	0	0	0	0	0	0	0	0	0	0	0	0	0	1	transposase for IS2404	http://www.ncbi.nlm.nih.gov/sites/entrez?db=gene&cmd=Retrieve&dopt=full_report&list_uids=4552223	-	348
1332	MUL_4642	0	0	0	0	0	0	0	0	0	0	0	0	0	0	0	1	transposase for IS2404	http://www.ncbi.nlm.nih.gov/sites/entrez?db=gene&cmd=Retrieve&dopt=full_report&list_uids=4550813	-	348
1333	MUL_4725	0	0	0	0	0	0	0	0	0	0	0	0	0	0	0	1	transposase for IS2404	http://www.ncbi.nlm.nih.gov/sites/entrez?db=gene&cmd=Retrieve&dopt=full_report&list_uids=4551295	-	352
1334	MUL_4729	0	0	0	0	0	0	0	0	0	0	0	0	0	0	0	1	transposase for IS2404	http://www.ncbi.nlm.nih.gov/sites/entrez?db=gene&cmd=Retrieve&dopt=full_report&list_uids=4551299	-	348
1335	MUL_4746	0	0	0	0	0	0	0	0	0	0	0	0	0	0	0	1	C-term transposase for IS2404	http://www.ncbi.nlm.nih.gov/sites/entrez?db=gene&cmd=Retrieve&dopt=full_report&list_uids=4551332	-	105
1336	MUL_4747	0	0	0	0	0	0	0	0	0	0	0	0	0	0	0	1	N-term transposase for IS2404	http://www.ncbi.nlm.nih.gov/sites/entrez?db=gene&cmd=Retrieve&dopt=full_report&list_uids=4551333	-	234
1337	MUL_4749	0	0	0	0	0	0	0	0	0	0	0	0	0	0	0	1	transposase for IS2404	http://www.ncbi.nlm.nih.gov/sites/entrez?db=gene&cmd=Retrieve&dopt=full_report&list_uids=4551335	-	348
1338	MUL_4751	0	0	0	0	0	0	0	0	0	0	0	0	0	0	0	1	C-term transposase for IS2404	http://www.ncbi.nlm.nih.gov/sites/entrez?db=gene&cmd=Retrieve&dopt=full_report&list_uids=4551337	-	105
1339	MUL_4752	0	0	0	0	0	0	0	0	0	0	0	0	0	0	0	1	N-term transposase for IS2404	http://www.ncbi.nlm.nih.gov/sites/entrez?db=gene&cmd=Retrieve&dopt=full_report&list_uids=4550889	-	234
1340	MUL_4824	0	0	0	0	0	0	0	0	0	0	0	0	0	0	0	1	transposase for IS2404	http://www.ncbi.nlm.nih.gov/sites/entrez?db=gene&cmd=Retrieve&dopt=full_report&list_uids=4550670	-	355
1341	MUL_4842	0	0	0	0	0	0	0	0	0	0	0	0	0	0	0	1	transposase for IS2404	http://www.ncbi.nlm.nih.gov/sites/entrez?db=gene&cmd=Retrieve&dopt=full_report&list_uids=4552028	-	348
1342	MUL_4896	0	0	0	0	0	0	0	0	0	0	0	0	0	0	0	1	transposase for IS2404	http://www.ncbi.nlm.nih.gov/sites/entrez?db=gene&cmd=Retrieve&dopt=full_report&list_uids=4554180	-	348
1343	MUL_4908	0	0	0	0	0	0	0	0	0	0	0	0	0	0	0	1	transposase for IS2404	http://www.ncbi.nlm.nih.gov/sites/entrez?db=gene&cmd=Retrieve&dopt=full_report&list_uids=4553751	-	348
1344	MUL_4911	0	0	0	0	0	0	0	0	0	0	0	0	0	0	0	1	N-term transposase for IS2404	http://www.ncbi.nlm.nih.gov/sites/entrez?db=gene&cmd=Retrieve&dopt=full_report&list_uids=4553754	-	234
1345	MUL_4912	0	0	0	0	0	0	0	0	0	0	0	0	0	0	0	1	C-term transposase for IS2404	http://www.ncbi.nlm.nih.gov/sites/entrez?db=gene&cmd=Retrieve&dopt=full_report&list_uids=4553755	-	105
1346	MUL_4964	0	0	0	0	0	0	0	0	0	0	0	0	0	0	0	1	transposase for IS2404	http://www.ncbi.nlm.nih.gov/sites/entrez?db=gene&cmd=Retrieve&dopt=full_report&list_uids=4551039	-	348
1347	MUL_4975	0	0	0	0	0	0	0	0	0	0	0	0	0	0	0	1	transposase for IS2404	http://www.ncbi.nlm.nih.gov/sites/entrez?db=gene&cmd=Retrieve&dopt=full_report&list_uids=4551051	-	348
1348	MUL_5039	0	0	0	0	0	0	0	0	0	0	0	0	0	0	0	1	transposase for IS2404	http://www.ncbi.nlm.nih.gov/sites/entrez?db=gene&cmd=Retrieve&dopt=full_report&list_uids=4553627	-	348
1349	MUL_5046	0	0	0	0	0	0	0	0	0	0	0	0	0	0	0	1	transposase for IS2404	http://www.ncbi.nlm.nih.gov/sites/entrez?db=gene&cmd=Retrieve&dopt=full_report&list_uids=4553634	-	348
1350	MUL_5049	0	0	0	0	0	0	0	0	0	0	0	0	0	0	0	1	hypothetical protein MUL_5049	http://www.ncbi.nlm.nih.gov/sites/entrez?db=gene&cmd=Retrieve&dopt=full_report&list_uids=4553637	-	75
1351	MUP001	0	0	0	0	0	0	0	0	0	0	0	0	0.75	0	0	1	replication protein Rep	http://www.ncbi.nlm.nih.gov/sites/entrez?db=gene&cmd=Retrieve&dopt=full_report&list_uids=2846617	rep	368
1352	MUP002c	0	0	0	0	0	0	0	0	0	0	0	0	0	0	0	1	hypothetical protein MUP002c	http://www.ncbi.nlm.nih.gov/sites/entrez?db=gene&cmd=Retrieve&dopt=full_report&list_uids=2846606	-	104
1353	MUP003	0	0	0	0	0	0	0	0	0	0	0	0	0	0	0	1	hypothetical protein MUP003	http://www.ncbi.nlm.nih.gov/sites/entrez?db=gene&cmd=Retrieve&dopt=full_report&list_uids=2846561	-	198
1354	MUP004c	0	0	0	0	0	0	0	0	0	0	0	0	0	0	0	1	hypothetical protein MUP004c	http://www.ncbi.nlm.nih.gov/sites/entrez?db=gene&cmd=Retrieve&dopt=full_report&list_uids=2846562	-	204
1355	MUP006c	0	0	0	0	0	0	0	0	0	0	0	0	0	0	0	1	hypothetical protein MUP006c	http://www.ncbi.nlm.nih.gov/sites/entrez?db=gene&cmd=Retrieve&dopt=full_report&list_uids=2846563	-	248
1356	MUP007c	0	0	0	0	0	0	0	0	0	0	0	0	0	0	0	1	hypothetical protein MUP007c	http://www.ncbi.nlm.nih.gov/sites/entrez?db=gene&cmd=Retrieve&dopt=full_report&list_uids=2846564	-	73
1357	MUP009	0	0	0	0	0	0	0	0	0	0	0	0	0	0	0	1	hypothetical protein MUP009	http://www.ncbi.nlm.nih.gov/sites/entrez?db=gene&cmd=Retrieve&dopt=full_report&list_uids=2846574	-	142
1359	MUP012c	0	0	0	0	0	0	0	0	0	0	0	0	0	0	0	1	hypothetical protein MUP012c	http://www.ncbi.nlm.nih.gov/sites/entrez?db=gene&cmd=Retrieve&dopt=full_report&list_uids=2846576	-	87
1360	MUP013c	0	0	0	0	0	0	0	0	0	0	0	0	0	0	0	1	hypothetical protein MUP013c	http://www.ncbi.nlm.nih.gov/sites/entrez?db=gene&cmd=Retrieve&dopt=full_report&list_uids=2846612	-	152
1362	MUP020	0	0	0	0	0	0	0	0	0	0	0	0	0	0	0	1	hypothetical protein MUP020	http://www.ncbi.nlm.nih.gov/sites/entrez?db=gene&cmd=Retrieve&dopt=full_report&list_uids=2846609	-	60
1363	MUP021	0	0	0	0	0	0	0	0	0	0	0	0	0	0	0	1	transcriptional regulatory protein	http://www.ncbi.nlm.nih.gov/sites/entrez?db=gene&cmd=Retrieve&dopt=full_report&list_uids=2846610	-	87
1364	MUP023c	0	0	0	0	0	0	0	0	0.49	0.5	0.51	0	0.92	0	0	1	hypothetical protein MUP023c	http://www.ncbi.nlm.nih.gov/sites/entrez?db=gene&cmd=Retrieve&dopt=full_report&list_uids=2846553	-	210
1365	MUP024c	0	0	0	0	0	0	0	0	0	0	0	0	0.85	0	0	1	hypothetical protein MUP024c	http://www.ncbi.nlm.nih.gov/sites/entrez?db=gene&cmd=Retrieve&dopt=full_report&list_uids=2846554	-	195
1366	MUP029c	0	0	0	0	0	0	0	0	0	0	0	0	0	0	0	1	transposase for the insertion element IS2404 (fragment)	http://www.ncbi.nlm.nih.gov/sites/entrez?db=gene&cmd=Retrieve&dopt=full_report&list_uids=2846540	-	113
1367	MUP030c	0	0	0	0	0	0	0	0	0	0	0	0	0	0	0	1	transposase for the insertion element IS2404 (fragment)	http://www.ncbi.nlm.nih.gov/sites/entrez?db=gene&cmd=Retrieve&dopt=full_report&list_uids=2846541	-	234
1368	MUP033c	0	0	0	0	0	0	0	0	0	0	0	0	0	0	0	1	putative transposase	http://www.ncbi.nlm.nih.gov/sites/entrez?db=gene&cmd=Retrieve&dopt=full_report&list_uids=2846557	-	124
1369	MUP037	0	0	0	0	0	0	0	0	0	0	0	0	0.8	0	0	1	putative transposase	http://www.ncbi.nlm.nih.gov/sites/entrez?db=gene&cmd=Retrieve&dopt=full_report&list_uids=2846569	-	451
1370	MUP041c	0	0	0	0	0	0	0	0	0	0	0	0	0	0	0	1	putative transposase	http://www.ncbi.nlm.nih.gov/sites/entrez?db=gene&cmd=Retrieve&dopt=full_report&list_uids=2846571	-	124
1372	MUP046	0	0	0	0	0	0	0	0	0	0	0	0	0	0	0	1	hypothetical protein MUP046	http://www.ncbi.nlm.nih.gov/sites/entrez?db=gene&cmd=Retrieve&dopt=full_report&list_uids=2846598	-	97
1373	MUP047	0	0	0	0	0	0	0	0	0	0	0	0	0	0	0	1	transposase for the insertion element IS2404 (fragment)	http://www.ncbi.nlm.nih.gov/sites/entrez?db=gene&cmd=Retrieve&dopt=full_report&list_uids=2846599	-	234
1374	MUP048	0	0	0	0	0	0	0	0	0	0	0	0	0	0	0	1	transposase for the insertion element IS2404 (fragment)	http://www.ncbi.nlm.nih.gov/sites/entrez?db=gene&cmd=Retrieve&dopt=full_report&list_uids=2846600	-	113
1375	MUP056c	0	0	0	0	0	0	0	0	0.65	0.59	0.6	0	0.63	0	0	1	hypothetical protein MUP056c	http://www.ncbi.nlm.nih.gov/sites/entrez?db=gene&cmd=Retrieve&dopt=full_report&list_uids=2846578	-	126
1376	MUP057c	0	0	0	0	0	0	0	0	0	0	0	0	0	0	0	1	lipoprotein	http://www.ncbi.nlm.nih.gov/sites/entrez?db=gene&cmd=Retrieve&dopt=full_report&list_uids=2846579	-	258
1377	MUP059c	0	0	0	0	0	0	0	0	0	0	0	0	0	0	0	1	transposase for the insertion element IS2404	http://www.ncbi.nlm.nih.gov/sites/entrez?db=gene&cmd=Retrieve&dopt=full_report&list_uids=2846586	-	348
1378	MUP062	0	0	0	0	0	0	0	0	0	0	0	0	0	0	0	1	transposase for the insertion element IS2404 (fragment)	http://www.ncbi.nlm.nih.gov/sites/entrez?db=gene&cmd=Retrieve&dopt=full_report&list_uids=2846589	-	234
1379	MUP063	0	0	0	0	0	0	0	0	0	0	0	0	0	0	0	1	transposase for the insertion element IS2404 (fragment)	http://www.ncbi.nlm.nih.gov/sites/entrez?db=gene&cmd=Retrieve&dopt=full_report&list_uids=2846590	-	113
1381	MUP065c	0	0	0	0	0	0	0	0	0	0	0	0	0	0	0	1	hypothetical protein MUP065c	http://www.ncbi.nlm.nih.gov/sites/entrez?db=gene&cmd=Retrieve&dopt=full_report&list_uids=2846602	-	293
1385	MUP071c	0	0	0	0	0	0	0	0	0	0	0	0	0	0	0	1	hypothetical protein MUP071c	http://www.ncbi.nlm.nih.gov/sites/entrez?db=gene&cmd=Retrieve&dopt=full_report&list_uids=2846583	-	138
1388	MUP075c	0	0	0	0	0	0	0	0	0	0	0	0	0	0	0	1	hypothetical protein MUP075c	http://www.ncbi.nlm.nih.gov/sites/entrez?db=gene&cmd=Retrieve&dopt=full_report&list_uids=2846592	-	112
1389	MUP076c	0	0	0	0	0	0	0	0	0	0	0	0	0	0	0	1	hypothetical protein MUP076c	http://www.ncbi.nlm.nih.gov/sites/entrez?db=gene&cmd=Retrieve&dopt=full_report&list_uids=2846593	-	223
1390	MUP077c	0	0	0	0	0	0	0	0	0	0	0	0	0	0	0	1	hypothetical protein MUP077c	http://www.ncbi.nlm.nih.gov/sites/entrez?db=gene&cmd=Retrieve&dopt=full_report&list_uids=2846594	-	130
1391	MUP079c	0	0	0	0	0	0	0	0	0	0	0	0	0	0	0	1	hypothetical protein MUP079c	http://www.ncbi.nlm.nih.gov/sites/entrez?db=gene&cmd=Retrieve&dopt=full_report&list_uids=2846565	-	99
1392	MUP080c	0	0	0	0	0	0	0	0	0	0	0	0	0	0	0	1	hypothetical protein MUP080c	http://www.ncbi.nlm.nih.gov/sites/entrez?db=gene&cmd=Retrieve&dopt=full_report&list_uids=2846566	-	90
1393	MkanA1_010100000125	0	0	0	0	0	0	0	0	0	0	0.46	0	1	0	0	0	null	http://www.ncbi.nlm.nih.gov/sites/entrez?db=gene&cmd=Retrieve&dopt=full_report&list_uids=null	null	null
1394	MkanA1_010100000135	0	0	0	0	0	0	0	0	0	0	0	0	1	0	0	0	null	http://www.ncbi.nlm.nih.gov/sites/entrez?db=gene&cmd=Retrieve&dopt=full_report&list_uids=null	null	null
1395	MkanA1_010100000140	0	0	0	0	0	0	0	0	0	0	0	0	1	0	0	0	null	http://www.ncbi.nlm.nih.gov/sites/entrez?db=gene&cmd=Retrieve&dopt=full_report&list_uids=null	null	null
1396	MkanA1_010100000195	0	0	0	0	0	0	0	0	0	0	0	0	1	0	0	0	null	http://www.ncbi.nlm.nih.gov/sites/entrez?db=gene&cmd=Retrieve&dopt=full_report&list_uids=null	null	null
1397	MkanA1_010100000280	0	0	0	0	0	0	0	0	0	0	0	0	1	0	0	0	null	http://www.ncbi.nlm.nih.gov/sites/entrez?db=gene&cmd=Retrieve&dopt=full_report&list_uids=null	null	null
1398	MkanA1_010100000365	0	0	0	0	0	0	0	0	0	0	0	0	1	0	0	0	null	http://www.ncbi.nlm.nih.gov/sites/entrez?db=gene&cmd=Retrieve&dopt=full_report&list_uids=null	null	null
1399	MkanA1_010100000405	0	0	0	0	0	0	0	0	0	0	0	0	1	0	0	0	null	http://www.ncbi.nlm.nih.gov/sites/entrez?db=gene&cmd=Retrieve&dopt=full_report&list_uids=null	null	null
1400	MkanA1_010100000410	0	0	0	0	0	0	0	0	0	0	0	0	1	0	0	0	null	http://www.ncbi.nlm.nih.gov/sites/entrez?db=gene&cmd=Retrieve&dopt=full_report&list_uids=null	null	null
1406	MkanA1_010100000555	0	0	0	0	0	0	0	0	0	0	0	0	1	0	0	0	null	http://www.ncbi.nlm.nih.gov/sites/entrez?db=gene&cmd=Retrieve&dopt=full_report&list_uids=null	null	null
1407	MkanA1_010100000575	0	0	0	0	0	0	0	0	0	0	0	0	1	0	0	0	null	http://www.ncbi.nlm.nih.gov/sites/entrez?db=gene&cmd=Retrieve&dopt=full_report&list_uids=null	null	null
1408	MkanA1_010100000680	0	0	0	0	0	0	0	0	0	0	0	0	1	0	0	0	null	http://www.ncbi.nlm.nih.gov/sites/entrez?db=gene&cmd=Retrieve&dopt=full_report&list_uids=null	null	null
1409	MkanA1_010100000715	0	0	0	0	0	0	0	0	0	0	0	0	1	0	0	0	null	http://www.ncbi.nlm.nih.gov/sites/entrez?db=gene&cmd=Retrieve&dopt=full_report&list_uids=null	null	null
1410	MkanA1_010100000790	0	0	0	0	0	0	0	0	0.61	0.61	0.62	0.62	1	0	0	0	null	http://www.ncbi.nlm.nih.gov/sites/entrez?db=gene&cmd=Retrieve&dopt=full_report&list_uids=null	null	null
1412	MkanA1_010100000815	0	0	0	0	0	0	0	0	0	0	0	0	1	0	0	0	null	http://www.ncbi.nlm.nih.gov/sites/entrez?db=gene&cmd=Retrieve&dopt=full_report&list_uids=null	null	null
1413	MkanA1_010100000830	0	0	0	0	0	0	0	0	0	0	0	0	1	0	0	0	null	http://www.ncbi.nlm.nih.gov/sites/entrez?db=gene&cmd=Retrieve&dopt=full_report&list_uids=null	null	null
1414	MkanA1_010100000855	0	0	0	0	0	0	0	0	0	0	0	0	1	0	0	0	null	http://www.ncbi.nlm.nih.gov/sites/entrez?db=gene&cmd=Retrieve&dopt=full_report&list_uids=null	null	null
1415	MkanA1_010100000890	0	0	0	0	0	0	0	0	0	0	0	0	1	0	0	0	null	http://www.ncbi.nlm.nih.gov/sites/entrez?db=gene&cmd=Retrieve&dopt=full_report&list_uids=null	null	null
1416	MkanA1_010100000990	0	0	0	0	0	0	0	0	0	0	0	0.8	1	0	0	0	null	http://www.ncbi.nlm.nih.gov/sites/entrez?db=gene&cmd=Retrieve&dopt=full_report&list_uids=null	null	null
1418	MkanA1_010100001130	0	0	0	0	0	0	0	0	0	0	0	0	1	0	0	0	null	http://www.ncbi.nlm.nih.gov/sites/entrez?db=gene&cmd=Retrieve&dopt=full_report&list_uids=null	null	null
1419	MkanA1_010100001135	0	0	0	0	0	0	0	0	0	0	0	0	1	0	0	0	null	http://www.ncbi.nlm.nih.gov/sites/entrez?db=gene&cmd=Retrieve&dopt=full_report&list_uids=null	null	null
1420	MkanA1_010100001145	0	0	0	0	0	0	0	0	0.45	0.45	0	0	1	0	0	0	null	http://www.ncbi.nlm.nih.gov/sites/entrez?db=gene&cmd=Retrieve&dopt=full_report&list_uids=null	null	null
1422	MkanA1_010100001180	0	0	0	0	0	0	0	0	0	0	0	0	1	0	0	0	null	http://www.ncbi.nlm.nih.gov/sites/entrez?db=gene&cmd=Retrieve&dopt=full_report&list_uids=null	null	null
1423	MkanA1_010100001185	0	0	0	0	0	0	0	0	0	0	0	0	1	0	0	0	null	http://www.ncbi.nlm.nih.gov/sites/entrez?db=gene&cmd=Retrieve&dopt=full_report&list_uids=null	null	null
1424	MkanA1_010100001190	0	0	0	0	0	0	0	0	0	0	0	0	1	0	0	0	null	http://www.ncbi.nlm.nih.gov/sites/entrez?db=gene&cmd=Retrieve&dopt=full_report&list_uids=null	null	null
1425	MkanA1_010100001210	0	0	0	0	0	0	0	0	0	0	0	0	1	0	0	0	null	http://www.ncbi.nlm.nih.gov/sites/entrez?db=gene&cmd=Retrieve&dopt=full_report&list_uids=null	null	null
1426	MkanA1_010100001260	0	0	0	0	0	0	0	0	0	0	0	0	1	0	0	0	null	http://www.ncbi.nlm.nih.gov/sites/entrez?db=gene&cmd=Retrieve&dopt=full_report&list_uids=null	null	null
1431	MkanA1_010100001500	0	0	0	0	0	0	0	0	0	0	0	0	1	0	0	0	null	http://www.ncbi.nlm.nih.gov/sites/entrez?db=gene&cmd=Retrieve&dopt=full_report&list_uids=null	null	null
1432	MkanA1_010100001610	0	0	0	0	0	0	0	0	0	0	0	0	1	0	0	0	null	http://www.ncbi.nlm.nih.gov/sites/entrez?db=gene&cmd=Retrieve&dopt=full_report&list_uids=null	null	null
1433	MkanA1_010100001620	0	0	0	0	0	0	0	0	0	0	0	0	1	0	0	0	null	http://www.ncbi.nlm.nih.gov/sites/entrez?db=gene&cmd=Retrieve&dopt=full_report&list_uids=null	null	null
1435	MkanA1_010100001765	0	0	0	0	0	0	0	0	0.81	0.81	0.81	0.66	1	0	0	0	null	http://www.ncbi.nlm.nih.gov/sites/entrez?db=gene&cmd=Retrieve&dopt=full_report&list_uids=null	null	null
1436	MkanA1_010100001795	0	0	0	0	0	0	0	0	0	0	0	0	1	0	0	0	null	http://www.ncbi.nlm.nih.gov/sites/entrez?db=gene&cmd=Retrieve&dopt=full_report&list_uids=null	null	null
1437	MkanA1_010100001815	0	0	0	0	0	0	0	0	0	0	0.83	0.88	1	0	0	0	null	http://www.ncbi.nlm.nih.gov/sites/entrez?db=gene&cmd=Retrieve&dopt=full_report&list_uids=null	null	null
1438	MkanA1_010100001902	0	0	0	0	0	0	0	0	0	0	0	0	1	0	0	0	null	http://www.ncbi.nlm.nih.gov/sites/entrez?db=gene&cmd=Retrieve&dopt=full_report&list_uids=null	null	null
1442	MkanA1_010100001992	0	0	0	0	0	0	0	0	0	0	0	0	1	0	0	0	null	http://www.ncbi.nlm.nih.gov/sites/entrez?db=gene&cmd=Retrieve&dopt=full_report&list_uids=null	null	null
1444	MkanA1_010100002007	0	0	0	0	0	0	0	0	0	0	0	0	1	0	0	0	null	http://www.ncbi.nlm.nih.gov/sites/entrez?db=gene&cmd=Retrieve&dopt=full_report&list_uids=null	null	null
1445	MkanA1_010100002032	0	0	0	0	0	0	0	0	0.5	0.5	0.5	0	1	0	0	0	null	http://www.ncbi.nlm.nih.gov/sites/entrez?db=gene&cmd=Retrieve&dopt=full_report&list_uids=null	null	null
1446	MkanA1_010100002037	0	0	0	0	0	0	0	0	0	0	0	0	1	0	0	0	null	http://www.ncbi.nlm.nih.gov/sites/entrez?db=gene&cmd=Retrieve&dopt=full_report&list_uids=null	null	null
1449	MkanA1_010100002132	0	0	0	0	0	0	0	0	0.78	0.77	0.78	0.8	1	0	0	0	null	http://www.ncbi.nlm.nih.gov/sites/entrez?db=gene&cmd=Retrieve&dopt=full_report&list_uids=null	null	null
1450	MkanA1_010100002147	0	0	0	0	0	0	0	0	0	0	0	0	1	0	0	0	null	http://www.ncbi.nlm.nih.gov/sites/entrez?db=gene&cmd=Retrieve&dopt=full_report&list_uids=null	null	null
1451	MkanA1_010100002302	0	0	0	0	0	0	0	0	0	0	0	0	1	0	0	0	null	http://www.ncbi.nlm.nih.gov/sites/entrez?db=gene&cmd=Retrieve&dopt=full_report&list_uids=null	null	null
1455	MkanA1_010100002697	0	0	0	0	0	0	0	0	0	0	0	0	1	0	0	0	null	http://www.ncbi.nlm.nih.gov/sites/entrez?db=gene&cmd=Retrieve&dopt=full_report&list_uids=null	null	null
1456	MkanA1_010100002702	0	0	0	0	0	0	0	0	0	0	0	0	1	0	0	0	null	http://www.ncbi.nlm.nih.gov/sites/entrez?db=gene&cmd=Retrieve&dopt=full_report&list_uids=null	null	null
1457	MkanA1_010100002717	0	0	0	0	0	0	0	0	0	0	0	0	1	0	0	0	null	http://www.ncbi.nlm.nih.gov/sites/entrez?db=gene&cmd=Retrieve&dopt=full_report&list_uids=null	null	null
1458	MkanA1_010100002727	0	0	0	0	0	0	0	0	0	0	0	0	1	0	0	0	null	http://www.ncbi.nlm.nih.gov/sites/entrez?db=gene&cmd=Retrieve&dopt=full_report&list_uids=null	null	null
1459	MkanA1_010100002732	0	0	0	0	0	0	0	0	0	0	0	0	1	0	0	0	null	http://www.ncbi.nlm.nih.gov/sites/entrez?db=gene&cmd=Retrieve&dopt=full_report&list_uids=null	null	null
1460	MkanA1_010100002737	0	0	0	0	0	0	0	0	0	0	0	0	1	0	0	0	null	http://www.ncbi.nlm.nih.gov/sites/entrez?db=gene&cmd=Retrieve&dopt=full_report&list_uids=null	null	null
1461	MkanA1_010100002742	0	0	0	0	0	0	0	0	0	0	0	0	1	0	0	0	null	http://www.ncbi.nlm.nih.gov/sites/entrez?db=gene&cmd=Retrieve&dopt=full_report&list_uids=null	null	null
1462	MkanA1_010100002747	0	0	0	0	0	0	0	0	0	0	0	0	1	0	0	0	null	http://www.ncbi.nlm.nih.gov/sites/entrez?db=gene&cmd=Retrieve&dopt=full_report&list_uids=null	null	null
1463	MkanA1_010100002762	0	0	0	0	0	0	0	0	0	0	0	0	1	0	0	0	null	http://www.ncbi.nlm.nih.gov/sites/entrez?db=gene&cmd=Retrieve&dopt=full_report&list_uids=null	null	null
1464	MkanA1_010100002767	0	0	0	0	0	0	0	0	0	0	0	0	1	0	0	0	null	http://www.ncbi.nlm.nih.gov/sites/entrez?db=gene&cmd=Retrieve&dopt=full_report&list_uids=null	null	null
1465	MkanA1_010100002772	0	0	0	0	0	0	0	0	0	0	0	0	1	0	0	0	null	http://www.ncbi.nlm.nih.gov/sites/entrez?db=gene&cmd=Retrieve&dopt=full_report&list_uids=null	null	null
1466	MkanA1_010100002877	0	0	0	0	0	0	0	0	0	0	0	0	1	0	0	0	null	http://www.ncbi.nlm.nih.gov/sites/entrez?db=gene&cmd=Retrieve&dopt=full_report&list_uids=null	null	null
1468	MkanA1_010100003162	0	0	0	0	0	0	0	0	0	0	0	0	1	0	0	0	null	http://www.ncbi.nlm.nih.gov/sites/entrez?db=gene&cmd=Retrieve&dopt=full_report&list_uids=null	null	null
1469	MkanA1_010100003262	0	0	0	0	0	0	0	0	0	0	0	0	1	0	0	0	null	http://www.ncbi.nlm.nih.gov/sites/entrez?db=gene&cmd=Retrieve&dopt=full_report&list_uids=null	null	null
1470	MkanA1_010100003307	0	0	0	0	0	0	0	0	0	0	0	0	1	0	0	0	null	http://www.ncbi.nlm.nih.gov/sites/entrez?db=gene&cmd=Retrieve&dopt=full_report&list_uids=null	null	null
1471	MkanA1_010100003382	0	0	0	0	0	0	0	0	0	0	0	0	1	0	0	0	null	http://www.ncbi.nlm.nih.gov/sites/entrez?db=gene&cmd=Retrieve&dopt=full_report&list_uids=null	null	null
1472	MkanA1_010100003437	0	0	0	0	0	0	0	0	0	0	0	0	1	0	0	0	null	http://www.ncbi.nlm.nih.gov/sites/entrez?db=gene&cmd=Retrieve&dopt=full_report&list_uids=null	null	null
1473	MkanA1_010100003617	0	0	0	0	0	0	0	0	0.74	0.74	0	0	1	0	0	0	null	http://www.ncbi.nlm.nih.gov/sites/entrez?db=gene&cmd=Retrieve&dopt=full_report&list_uids=null	null	null
1474	MkanA1_010100003642	0	0	0	0	0	0	0	0	0	0	0	0	1	0	0	0	null	http://www.ncbi.nlm.nih.gov/sites/entrez?db=gene&cmd=Retrieve&dopt=full_report&list_uids=null	null	null
1475	MkanA1_010100003677	0	0	0	0	0	0	0	0	0	0	0	0	1	0	0	0	null	http://www.ncbi.nlm.nih.gov/sites/entrez?db=gene&cmd=Retrieve&dopt=full_report&list_uids=null	null	null
1476	MkanA1_010100003802	0	0	0	0	0	0	0	0	0	0	0	0	1	0	0	0	null	http://www.ncbi.nlm.nih.gov/sites/entrez?db=gene&cmd=Retrieve&dopt=full_report&list_uids=null	null	null
1478	MkanA1_010100003847	0	0	0	0	0	0	0	0	0	0	0	0	1	0	0	0	null	http://www.ncbi.nlm.nih.gov/sites/entrez?db=gene&cmd=Retrieve&dopt=full_report&list_uids=null	null	null
1479	MkanA1_010100003852	0	0	0	0	0	0	0	0	0	0	0	0	1	0	0	0	null	http://www.ncbi.nlm.nih.gov/sites/entrez?db=gene&cmd=Retrieve&dopt=full_report&list_uids=null	null	null
1480	MkanA1_010100003857	0	0	0	0	0	0	0	0	0	0	0	0	1	0	0	0	null	http://www.ncbi.nlm.nih.gov/sites/entrez?db=gene&cmd=Retrieve&dopt=full_report&list_uids=null	null	null
1481	MkanA1_010100003862	0	0	0	0	0	0	0	0	0	0	0	0	1	0	0	0	null	http://www.ncbi.nlm.nih.gov/sites/entrez?db=gene&cmd=Retrieve&dopt=full_report&list_uids=null	null	null
1482	MkanA1_010100003867	0	0	0	0	0	0	0	0	0	0	0	0	1	0	0	0	null	http://www.ncbi.nlm.nih.gov/sites/entrez?db=gene&cmd=Retrieve&dopt=full_report&list_uids=null	null	null
1484	MkanA1_010100004032	0	0	0	0	0	0	0	0	0	0	0	0	1	0	0	0	null	http://www.ncbi.nlm.nih.gov/sites/entrez?db=gene&cmd=Retrieve&dopt=full_report&list_uids=null	null	null
1486	MkanA1_010100004447	0	0	0	0	0	0	0	0	0	0	0	0	1	0	0	0	null	http://www.ncbi.nlm.nih.gov/sites/entrez?db=gene&cmd=Retrieve&dopt=full_report&list_uids=null	null	null
1488	MkanA1_010100004532	0	0	0	0	0	0	0	0	0	0	0	0	1	0	0	0	null	http://www.ncbi.nlm.nih.gov/sites/entrez?db=gene&cmd=Retrieve&dopt=full_report&list_uids=null	null	null
1489	MkanA1_010100004537	0	0	0	0	0	0	0	0	0	0	0	0	1	0	0	0	null	http://www.ncbi.nlm.nih.gov/sites/entrez?db=gene&cmd=Retrieve&dopt=full_report&list_uids=null	null	null
1490	MkanA1_010100004582	0	0	0	0	0	0	0	0	0	0	0	0	1	0	0	0	null	http://www.ncbi.nlm.nih.gov/sites/entrez?db=gene&cmd=Retrieve&dopt=full_report&list_uids=null	null	null
1491	MkanA1_010100004597	0	0	0	0	0	0	0	0	0	0	0	0	1	0	0	0	null	http://www.ncbi.nlm.nih.gov/sites/entrez?db=gene&cmd=Retrieve&dopt=full_report&list_uids=null	null	null
1492	MkanA1_010100004602	0	0	0	0	0	0	0	0	0	0	0	0	1	0	0	0	null	http://www.ncbi.nlm.nih.gov/sites/entrez?db=gene&cmd=Retrieve&dopt=full_report&list_uids=null	null	null
1493	MkanA1_010100004617	0	0	0	0	0	0	0	0	0	0	0	0	1	0	0	0	null	http://www.ncbi.nlm.nih.gov/sites/entrez?db=gene&cmd=Retrieve&dopt=full_report&list_uids=null	null	null
1494	MkanA1_010100004755	0	0	0	0	0	0	0	0	0	0	0	0	1	0	0	0	null	http://www.ncbi.nlm.nih.gov/sites/entrez?db=gene&cmd=Retrieve&dopt=full_report&list_uids=null	null	null
1496	MkanA1_010100004765	0	0	0	0	0	0	0	0	0	0	0	0	1	0	0	0	null	http://www.ncbi.nlm.nih.gov/sites/entrez?db=gene&cmd=Retrieve&dopt=full_report&list_uids=null	null	null
1500	MkanA1_010100004905	0	0	0	0	0	0	0	0	0	0	0	0	1	0	0	0	null	http://www.ncbi.nlm.nih.gov/sites/entrez?db=gene&cmd=Retrieve&dopt=full_report&list_uids=null	null	null
1501	MkanA1_010100005005	0	0	0	0	0	0	0	0	0	0	0	0	1	0	0	0	null	http://www.ncbi.nlm.nih.gov/sites/entrez?db=gene&cmd=Retrieve&dopt=full_report&list_uids=null	null	null
1502	MkanA1_010100005025	0	0	0	0	0	0	0	0	0	0	0	0	1	0	0	0	null	http://www.ncbi.nlm.nih.gov/sites/entrez?db=gene&cmd=Retrieve&dopt=full_report&list_uids=null	null	null
1504	MkanA1_010100005035	0	0	0	0	0	0	0	0	0	0	0	0	1	0	0	0	null	http://www.ncbi.nlm.nih.gov/sites/entrez?db=gene&cmd=Retrieve&dopt=full_report&list_uids=null	null	null
1506	MkanA1_010100005045	0	0	0	0	0	0	0	0	0	0	0	0	1	0	0	0	null	http://www.ncbi.nlm.nih.gov/sites/entrez?db=gene&cmd=Retrieve&dopt=full_report&list_uids=null	null	null
1507	MkanA1_010100005055	0	0	0	0	0	0	0	0	0	0	0	0	1	0	0	0	null	http://www.ncbi.nlm.nih.gov/sites/entrez?db=gene&cmd=Retrieve&dopt=full_report&list_uids=null	null	null
1508	MkanA1_010100005080	0	0	0	0	0	0	0	0	0	0	0	0	1	0	0	0	null	http://www.ncbi.nlm.nih.gov/sites/entrez?db=gene&cmd=Retrieve&dopt=full_report&list_uids=null	null	null
1509	MkanA1_010100005200	0	0	0	0	0	0	0	0	0	0	0	0	1	0	0	0	null	http://www.ncbi.nlm.nih.gov/sites/entrez?db=gene&cmd=Retrieve&dopt=full_report&list_uids=null	null	null
1510	MkanA1_010100005260	0	0	0	0	0	0	0	0	0	0	0	0	1	0	0	0	null	http://www.ncbi.nlm.nih.gov/sites/entrez?db=gene&cmd=Retrieve&dopt=full_report&list_uids=null	null	null
1511	MkanA1_010100005290	0	0	0	0	0	0	0	0	0	0	0	0	1	0	0	0	null	http://www.ncbi.nlm.nih.gov/sites/entrez?db=gene&cmd=Retrieve&dopt=full_report&list_uids=null	null	null
1512	MkanA1_010100005310	0	0	0	0	0	0	0	0	0	0	0	0	1	0	0	0	null	http://www.ncbi.nlm.nih.gov/sites/entrez?db=gene&cmd=Retrieve&dopt=full_report&list_uids=null	null	null
1513	MkanA1_010100005330	0	0	0	0	0	0	0	0	0	0	0	0	1	0	0	0	null	http://www.ncbi.nlm.nih.gov/sites/entrez?db=gene&cmd=Retrieve&dopt=full_report&list_uids=null	null	null
1519	MkanA1_010100005410	0	0	0	0	0	0	0	0	0	0	0	0.53	1	0	0	0	null	http://www.ncbi.nlm.nih.gov/sites/entrez?db=gene&cmd=Retrieve&dopt=full_report&list_uids=null	null	null
1520	MkanA1_010100005425	0	0	0	0	0	0	0	0	0	0	0	0	1	0	0	0	null	http://www.ncbi.nlm.nih.gov/sites/entrez?db=gene&cmd=Retrieve&dopt=full_report&list_uids=null	null	null
1521	MkanA1_010100005430	0	0	0	0	0	0	0	0	0	0	0	0	1	0	0	0	null	http://www.ncbi.nlm.nih.gov/sites/entrez?db=gene&cmd=Retrieve&dopt=full_report&list_uids=null	null	null
1522	MkanA1_010100005500	0	0	0	0	0	0	0	0	0	0	0	0	1	0	0	0	null	http://www.ncbi.nlm.nih.gov/sites/entrez?db=gene&cmd=Retrieve&dopt=full_report&list_uids=null	null	null
1523	MkanA1_010100005510	0	0	0	0	0	0	0	0	0	0	0	0	1	0	0	0	null	http://www.ncbi.nlm.nih.gov/sites/entrez?db=gene&cmd=Retrieve&dopt=full_report&list_uids=null	null	null
1524	MkanA1_010100005525	0	0	0	0	0	0	0	0	0	0	0	0	1	0	0	0	null	http://www.ncbi.nlm.nih.gov/sites/entrez?db=gene&cmd=Retrieve&dopt=full_report&list_uids=null	null	null
1525	MkanA1_010100005540	0	0	0	0	0	0	0	0	0	0	0	0	1	0	0	0	null	http://www.ncbi.nlm.nih.gov/sites/entrez?db=gene&cmd=Retrieve&dopt=full_report&list_uids=null	null	null
1528	MkanA1_010100005580	0	0	0	0	0	0	0	0	0	0	0	0	1	0	0	0	null	http://www.ncbi.nlm.nih.gov/sites/entrez?db=gene&cmd=Retrieve&dopt=full_report&list_uids=null	null	null
1529	MkanA1_010100005695	0	0	0	0	0	0	0	0	0	0	0	0	1	0	0	0	null	http://www.ncbi.nlm.nih.gov/sites/entrez?db=gene&cmd=Retrieve&dopt=full_report&list_uids=null	null	null
1530	MkanA1_010100005715	0	0	0	0	0	0	0	0	0	0	0	0	1	0	0	0	null	http://www.ncbi.nlm.nih.gov/sites/entrez?db=gene&cmd=Retrieve&dopt=full_report&list_uids=null	null	null
1531	MkanA1_010100005750	0	0	0	0	0	0	0	0	0	0	0	0	1	0	0	0	null	http://www.ncbi.nlm.nih.gov/sites/entrez?db=gene&cmd=Retrieve&dopt=full_report&list_uids=null	null	null
1533	MkanA1_010100005785	0	0	0	0	0	0	0	0	0	0	0	0	1	0	0	0	null	http://www.ncbi.nlm.nih.gov/sites/entrez?db=gene&cmd=Retrieve&dopt=full_report&list_uids=null	null	null
1534	MkanA1_010100005810	0	0	0	0	0	0	0	0	0	0	0	0	1	0	0	0	null	http://www.ncbi.nlm.nih.gov/sites/entrez?db=gene&cmd=Retrieve&dopt=full_report&list_uids=null	null	null
1536	MkanA1_010100005835	0	0	0	0	0	0	0	0	0	0	0	0	1	0	0	0	null	http://www.ncbi.nlm.nih.gov/sites/entrez?db=gene&cmd=Retrieve&dopt=full_report&list_uids=null	null	null
1537	MkanA1_010100005840	0	0	0	0	0	0	0	0	0	0	0	0	1	0	0	0	null	http://www.ncbi.nlm.nih.gov/sites/entrez?db=gene&cmd=Retrieve&dopt=full_report&list_uids=null	null	null
1538	MkanA1_010100005855	0	0	0	0	0	0	0	0	0	0	0	0	1	0	0	0	null	http://www.ncbi.nlm.nih.gov/sites/entrez?db=gene&cmd=Retrieve&dopt=full_report&list_uids=null	null	null
1539	MkanA1_010100005865	0	0	0	0	0	0	0	0	0	0	0	0	1	0	0	0	null	http://www.ncbi.nlm.nih.gov/sites/entrez?db=gene&cmd=Retrieve&dopt=full_report&list_uids=null	null	null
1540	MkanA1_010100005875	0	0	0	0	0	0	0	0	0	0	0	0	1	0	0	0	null	http://www.ncbi.nlm.nih.gov/sites/entrez?db=gene&cmd=Retrieve&dopt=full_report&list_uids=null	null	null
1541	MkanA1_010100005935	0	0	0	0	0	0	0	0	0	0	0	0	1	0	0	0	null	http://www.ncbi.nlm.nih.gov/sites/entrez?db=gene&cmd=Retrieve&dopt=full_report&list_uids=null	null	null
1542	MkanA1_010100005940	0	0	0	0	0	0	0	0	0	0	0	0	1	0	0	0	null	http://www.ncbi.nlm.nih.gov/sites/entrez?db=gene&cmd=Retrieve&dopt=full_report&list_uids=null	null	null
1543	MkanA1_010100005990	0	0	0	0	0	0	0	0	0	0	0	0	1	0	0	0	null	http://www.ncbi.nlm.nih.gov/sites/entrez?db=gene&cmd=Retrieve&dopt=full_report&list_uids=null	null	null
1544	MkanA1_010100006050	0	0	0	0	0	0	0	0	0	0	0	0	1	0	0	0	null	http://www.ncbi.nlm.nih.gov/sites/entrez?db=gene&cmd=Retrieve&dopt=full_report&list_uids=null	null	null
1545	MkanA1_010100006055	0	0	0	0	0	0	0	0	0	0	0	0	1	0	0	0	null	http://www.ncbi.nlm.nih.gov/sites/entrez?db=gene&cmd=Retrieve&dopt=full_report&list_uids=null	null	null
1546	MkanA1_010100006060	0	0	0	0	0	0	0	0	0	0	0	0	1	0	0	0	null	http://www.ncbi.nlm.nih.gov/sites/entrez?db=gene&cmd=Retrieve&dopt=full_report&list_uids=null	null	null
1547	MkanA1_010100006065	0	0	0	0	0	0	0	0	0	0	0	0	1	0	0	0	null	http://www.ncbi.nlm.nih.gov/sites/entrez?db=gene&cmd=Retrieve&dopt=full_report&list_uids=null	null	null
1550	MkanA1_010100006160	0	0	0	0	0	0	0	0	0	0	0	0	1	0	0	0	null	http://www.ncbi.nlm.nih.gov/sites/entrez?db=gene&cmd=Retrieve&dopt=full_report&list_uids=null	null	null
1551	MkanA1_010100006330	0	0	0	0	0	0	0	0	0	0	0	0	1	0	0	0	null	http://www.ncbi.nlm.nih.gov/sites/entrez?db=gene&cmd=Retrieve&dopt=full_report&list_uids=null	null	null
1552	MkanA1_010100006375	0	0	0	0	0	0	0	0	0	0	0	0	1	0	0	0	null	http://www.ncbi.nlm.nih.gov/sites/entrez?db=gene&cmd=Retrieve&dopt=full_report&list_uids=null	null	null
1553	MkanA1_010100006380	0	0	0	0	0	0	0	0	0	0	0	0	1	0	0	0	null	http://www.ncbi.nlm.nih.gov/sites/entrez?db=gene&cmd=Retrieve&dopt=full_report&list_uids=null	null	null
1554	MkanA1_010100006385	0	0	0	0	0	0	0	0	0	0	0	0	1	0	0	0	null	http://www.ncbi.nlm.nih.gov/sites/entrez?db=gene&cmd=Retrieve&dopt=full_report&list_uids=null	null	null
1555	MkanA1_010100006390	0	0	0	0	0	0	0	0	0	0	0	0	1	0	0	0	null	http://www.ncbi.nlm.nih.gov/sites/entrez?db=gene&cmd=Retrieve&dopt=full_report&list_uids=null	null	null
1556	MkanA1_010100006630	0	0	0	0	0	0	0	0	0	0	0	0	1	0	0	0	null	http://www.ncbi.nlm.nih.gov/sites/entrez?db=gene&cmd=Retrieve&dopt=full_report&list_uids=null	null	null
1557	MkanA1_010100006660	0	0	0	0	0	0	0	0	0	0	0	0	1	0	0	0	null	http://www.ncbi.nlm.nih.gov/sites/entrez?db=gene&cmd=Retrieve&dopt=full_report&list_uids=null	null	null
1561	MkanA1_010100006700	0	0	0	0	0	0	0	0	0	0	0	0	1	0	0	0	null	http://www.ncbi.nlm.nih.gov/sites/entrez?db=gene&cmd=Retrieve&dopt=full_report&list_uids=null	null	null
1566	MkanA1_010100006794	0	0	0	0	0	0	0	0	0	0	0	0	1	0	0	0	null	http://www.ncbi.nlm.nih.gov/sites/entrez?db=gene&cmd=Retrieve&dopt=full_report&list_uids=null	null	null
1567	MkanA1_010100006934	0	0	0	0	0	0	0	0	0	0	0	0	1	0	0	0	null	http://www.ncbi.nlm.nih.gov/sites/entrez?db=gene&cmd=Retrieve&dopt=full_report&list_uids=null	null	null
1568	MkanA1_010100007054	0	0	0	0	0	0	0	0	0	0	0	0	1	0	0	0	null	http://www.ncbi.nlm.nih.gov/sites/entrez?db=gene&cmd=Retrieve&dopt=full_report&list_uids=null	null	null
1570	MkanA1_010100007184	0	0	0	0	0	0	0	0	0	0	0	0	1	0	0	0	null	http://www.ncbi.nlm.nih.gov/sites/entrez?db=gene&cmd=Retrieve&dopt=full_report&list_uids=null	null	null
1574	MkanA1_010100007314	0	0	0	0	0	0	0	0	0	0	0	0	1	0	0	0	null	http://www.ncbi.nlm.nih.gov/sites/entrez?db=gene&cmd=Retrieve&dopt=full_report&list_uids=null	null	null
1575	MkanA1_010100007319	0	0	0	0	0	0	0	0	0	0	0	0	1	0	0	0	null	http://www.ncbi.nlm.nih.gov/sites/entrez?db=gene&cmd=Retrieve&dopt=full_report&list_uids=null	null	null
1576	MkanA1_010100007324	0	0	0	0	0	0	0	0	0	0	0	0	1	0	0	0	null	http://www.ncbi.nlm.nih.gov/sites/entrez?db=gene&cmd=Retrieve&dopt=full_report&list_uids=null	null	null
1577	MkanA1_010100007329	0	0	0	0	0	0	0	0	0	0	0	0	1	0	0	0	null	http://www.ncbi.nlm.nih.gov/sites/entrez?db=gene&cmd=Retrieve&dopt=full_report&list_uids=null	null	null
1578	MkanA1_010100007334	0	0	0	0	0	0	0	0	0	0	0	0	1	0	0	0	null	http://www.ncbi.nlm.nih.gov/sites/entrez?db=gene&cmd=Retrieve&dopt=full_report&list_uids=null	null	null
1579	MkanA1_010100007339	0	0	0	0	0	0	0	0	0	0	0	0	1	0	0	0	null	http://www.ncbi.nlm.nih.gov/sites/entrez?db=gene&cmd=Retrieve&dopt=full_report&list_uids=null	null	null
1580	MkanA1_010100007344	0	0	0	0	0	0	0	0	0	0	0	0	1	0	0	0	null	http://www.ncbi.nlm.nih.gov/sites/entrez?db=gene&cmd=Retrieve&dopt=full_report&list_uids=null	null	null
1581	MkanA1_010100007349	0	0	0	0	0	0	0	0	0	0	0	0	1	0	0	0	null	http://www.ncbi.nlm.nih.gov/sites/entrez?db=gene&cmd=Retrieve&dopt=full_report&list_uids=null	null	null
1582	MkanA1_010100007374	0	0	0	0	0	0	0	0	0	0	0	0	1	0	0	0	null	http://www.ncbi.nlm.nih.gov/sites/entrez?db=gene&cmd=Retrieve&dopt=full_report&list_uids=null	null	null
1583	MkanA1_010100007404	0	0	0	0	0	0	0	0	0	0	0	0	1	0	0	0	null	http://www.ncbi.nlm.nih.gov/sites/entrez?db=gene&cmd=Retrieve&dopt=full_report&list_uids=null	null	null
1585	MkanA1_010100007419	0	0	0	0	0	0	0	0	0	0	0	0	1	0	0	0	null	http://www.ncbi.nlm.nih.gov/sites/entrez?db=gene&cmd=Retrieve&dopt=full_report&list_uids=null	null	null
1586	MkanA1_010100007424	0	0	0	0	0	0	0	0	0	0	0	0	1	0	0	0	null	http://www.ncbi.nlm.nih.gov/sites/entrez?db=gene&cmd=Retrieve&dopt=full_report&list_uids=null	null	null
1587	MkanA1_010100007429	0	0	0	0	0	0	0	0	0	0	0	0	1	0	0	0	null	http://www.ncbi.nlm.nih.gov/sites/entrez?db=gene&cmd=Retrieve&dopt=full_report&list_uids=null	null	null
1588	MkanA1_010100007439	0	0	0	0	0	0	0	0	0	0	0	0	1	0	0	0	null	http://www.ncbi.nlm.nih.gov/sites/entrez?db=gene&cmd=Retrieve&dopt=full_report&list_uids=null	null	null
1589	MkanA1_010100007444	0	0	0	0	0	0	0	0	0	0	0	0	1	0	0	0	null	http://www.ncbi.nlm.nih.gov/sites/entrez?db=gene&cmd=Retrieve&dopt=full_report&list_uids=null	null	null
1590	MkanA1_010100007449	0	0	0	0	0	0	0	0	0	0	0	0	1	0	0	0	null	http://www.ncbi.nlm.nih.gov/sites/entrez?db=gene&cmd=Retrieve&dopt=full_report&list_uids=null	null	null
1593	MkanA1_010100007469	0	0	0	0	0	0	0	0	0	0	0	0	1	0	0	0	null	http://www.ncbi.nlm.nih.gov/sites/entrez?db=gene&cmd=Retrieve&dopt=full_report&list_uids=null	null	null
1600	MkanA1_010100007554	0	0	0	0	0	0	0	0	0	0	0	0	1	0	0	0	null	http://www.ncbi.nlm.nih.gov/sites/entrez?db=gene&cmd=Retrieve&dopt=full_report&list_uids=null	null	null
1603	MkanA1_010100007614	0	0	0	0	0	0	0	0	0	0	0	0	1	0	0	0	null	http://www.ncbi.nlm.nih.gov/sites/entrez?db=gene&cmd=Retrieve&dopt=full_report&list_uids=null	null	null
1604	MkanA1_010100007619	0	0	0	0	0	0	0	0	0	0	0	0	1	0	0	0	null	http://www.ncbi.nlm.nih.gov/sites/entrez?db=gene&cmd=Retrieve&dopt=full_report&list_uids=null	null	null
1608	MkanA1_010100007669	0	0	0	0	0	0	0	0	0	0	0	0	1	0	0	0	null	http://www.ncbi.nlm.nih.gov/sites/entrez?db=gene&cmd=Retrieve&dopt=full_report&list_uids=null	null	null
1609	MkanA1_010100007709	0	0	0	0	0	0	0	0	0	0	0	0	1	0	0	0	null	http://www.ncbi.nlm.nih.gov/sites/entrez?db=gene&cmd=Retrieve&dopt=full_report&list_uids=null	null	null
1610	MkanA1_010100007714	0	0	0	0	0	0	0	0	0	0	0	0	1	0	0	0	null	http://www.ncbi.nlm.nih.gov/sites/entrez?db=gene&cmd=Retrieve&dopt=full_report&list_uids=null	null	null
1611	MkanA1_010100007719	0	0	0	0	0	0	0	0	0	0	0	0	1	0	0	0	null	http://www.ncbi.nlm.nih.gov/sites/entrez?db=gene&cmd=Retrieve&dopt=full_report&list_uids=null	null	null
1612	MkanA1_010100007724	0	0	0	0	0	0	0	0	0	0	0	0	1	0	0	0	null	http://www.ncbi.nlm.nih.gov/sites/entrez?db=gene&cmd=Retrieve&dopt=full_report&list_uids=null	null	null
1613	MkanA1_010100007729	0	0	0	0	0	0	0	0	0	0	0	0	1	0	0	0	null	http://www.ncbi.nlm.nih.gov/sites/entrez?db=gene&cmd=Retrieve&dopt=full_report&list_uids=null	null	null
1614	MkanA1_010100007734	0	0	0	0	0	0	0	0	0	0	0	0	1	0	0	0	null	http://www.ncbi.nlm.nih.gov/sites/entrez?db=gene&cmd=Retrieve&dopt=full_report&list_uids=null	null	null
1615	MkanA1_010100007744	0	0	0	0	0	0	0	0	0	0	0	0	1	0	0	0	null	http://www.ncbi.nlm.nih.gov/sites/entrez?db=gene&cmd=Retrieve&dopt=full_report&list_uids=null	null	null
1616	MkanA1_010100007749	0	0	0	0	0	0	0	0	0	0	0	0	1	0	0	0	null	http://www.ncbi.nlm.nih.gov/sites/entrez?db=gene&cmd=Retrieve&dopt=full_report&list_uids=null	null	null
1617	MkanA1_010100007754	0	0	0	0	0	0	0	0	0	0	0	0	1	0	0	0	null	http://www.ncbi.nlm.nih.gov/sites/entrez?db=gene&cmd=Retrieve&dopt=full_report&list_uids=null	null	null
1618	MkanA1_010100007759	0	0	0	0	0	0	0	0	0	0	0	0	1	0	0	0	null	http://www.ncbi.nlm.nih.gov/sites/entrez?db=gene&cmd=Retrieve&dopt=full_report&list_uids=null	null	null
1619	MkanA1_010100007764	0	0	0	0	0	0	0	0	0	0	0	0	1	0	0	0	null	http://www.ncbi.nlm.nih.gov/sites/entrez?db=gene&cmd=Retrieve&dopt=full_report&list_uids=null	null	null
1620	MkanA1_010100007769	0	0	0	0	0	0	0	0	0	0	0	0	1	0	0	0	null	http://www.ncbi.nlm.nih.gov/sites/entrez?db=gene&cmd=Retrieve&dopt=full_report&list_uids=null	null	null
1621	MkanA1_010100007774	0	0	0	0	0	0	0	0	0	0	0	0	1	0	0	0	null	http://www.ncbi.nlm.nih.gov/sites/entrez?db=gene&cmd=Retrieve&dopt=full_report&list_uids=null	null	null
1622	MkanA1_010100007784	0	0	0	0	0	0	0	0	0	0	0	0	1	0	0	0	null	http://www.ncbi.nlm.nih.gov/sites/entrez?db=gene&cmd=Retrieve&dopt=full_report&list_uids=null	null	null
1623	MkanA1_010100007789	0	0	0	0	0	0	0	0	0	0	0	0	1	0	0	0	null	http://www.ncbi.nlm.nih.gov/sites/entrez?db=gene&cmd=Retrieve&dopt=full_report&list_uids=null	null	null
1624	MkanA1_010100007794	0	0	0	0	0	0	0	0	0	0	0	0	1	0	0	0	null	http://www.ncbi.nlm.nih.gov/sites/entrez?db=gene&cmd=Retrieve&dopt=full_report&list_uids=null	null	null
1625	MkanA1_010100007799	0	0	0	0	0	0	0	0	0	0	0	0	1	0	0	0	null	http://www.ncbi.nlm.nih.gov/sites/entrez?db=gene&cmd=Retrieve&dopt=full_report&list_uids=null	null	null
1626	MkanA1_010100007804	0	0	0	0	0	0	0	0	0	0	0	0	1	0	0	0	null	http://www.ncbi.nlm.nih.gov/sites/entrez?db=gene&cmd=Retrieve&dopt=full_report&list_uids=null	null	null
1627	MkanA1_010100007809	0	0	0	0	0	0	0	0	0	0	0	0	1	0	0	0	null	http://www.ncbi.nlm.nih.gov/sites/entrez?db=gene&cmd=Retrieve&dopt=full_report&list_uids=null	null	null
1628	MkanA1_010100007814	0	0	0	0	0	0	0	0	0	0	0	0	1	0	0	0	null	http://www.ncbi.nlm.nih.gov/sites/entrez?db=gene&cmd=Retrieve&dopt=full_report&list_uids=null	null	null
1629	MkanA1_010100007819	0	0	0	0	0	0	0	0	0	0	0	0	1	0	0	0	null	http://www.ncbi.nlm.nih.gov/sites/entrez?db=gene&cmd=Retrieve&dopt=full_report&list_uids=null	null	null
1630	MkanA1_010100007824	0	0	0	0	0	0	0	0	0	0	0	0	1	0	0	0	null	http://www.ncbi.nlm.nih.gov/sites/entrez?db=gene&cmd=Retrieve&dopt=full_report&list_uids=null	null	null
1631	MkanA1_010100007829	0	0	0	0	0	0	0	0	0	0	0	0	1	0	0	0	null	http://www.ncbi.nlm.nih.gov/sites/entrez?db=gene&cmd=Retrieve&dopt=full_report&list_uids=null	null	null
1632	MkanA1_010100007834	0	0	0	0	0	0	0	0	0	0	0	0	1	0	0	0	null	http://www.ncbi.nlm.nih.gov/sites/entrez?db=gene&cmd=Retrieve&dopt=full_report&list_uids=null	null	null
1633	MkanA1_010100007839	0	0	0	0	0	0	0	0	0	0	0	0	1	0	0	0	null	http://www.ncbi.nlm.nih.gov/sites/entrez?db=gene&cmd=Retrieve&dopt=full_report&list_uids=null	null	null
1634	MkanA1_010100007849	0	0	0	0	0	0	0	0	0	0	0	0	1	0	0	0	null	http://www.ncbi.nlm.nih.gov/sites/entrez?db=gene&cmd=Retrieve&dopt=full_report&list_uids=null	null	null
1635	MkanA1_010100007854	0	0	0	0	0	0	0	0	0	0	0	0	1	0	0	0	null	http://www.ncbi.nlm.nih.gov/sites/entrez?db=gene&cmd=Retrieve&dopt=full_report&list_uids=null	null	null
1636	MkanA1_010100008039	0	0	0	0	0	0	0	0	0	0	0	0	1	0	0	0	null	http://www.ncbi.nlm.nih.gov/sites/entrez?db=gene&cmd=Retrieve&dopt=full_report&list_uids=null	null	null
1637	MkanA1_010100008044	0	0	0	0	0	0	0	0	0	0	0	0	1	0	0	0	null	http://www.ncbi.nlm.nih.gov/sites/entrez?db=gene&cmd=Retrieve&dopt=full_report&list_uids=null	null	null
1638	MkanA1_010100008054	0	0	0	0	0	0	0	0	0	0	0	0	1	0	0	0	null	http://www.ncbi.nlm.nih.gov/sites/entrez?db=gene&cmd=Retrieve&dopt=full_report&list_uids=null	null	null
1639	MkanA1_010100008059	0	0	0	0	0	0	0	0	0	0	0	0	1	0	0	0	null	http://www.ncbi.nlm.nih.gov/sites/entrez?db=gene&cmd=Retrieve&dopt=full_report&list_uids=null	null	null
1641	MkanA1_010100008079	0	0	0	0	0	0	0	0	0	0	0	0	1	0	0	0	null	http://www.ncbi.nlm.nih.gov/sites/entrez?db=gene&cmd=Retrieve&dopt=full_report&list_uids=null	null	null
1642	MkanA1_010100008089	0	0	0	0	0	0	0	0	0	0	0	0	1	0	0	0	null	http://www.ncbi.nlm.nih.gov/sites/entrez?db=gene&cmd=Retrieve&dopt=full_report&list_uids=null	null	null
1643	MkanA1_010100008094	0	0	0	0	0	0	0	0	0	0	0	0	1	0	0	0	null	http://www.ncbi.nlm.nih.gov/sites/entrez?db=gene&cmd=Retrieve&dopt=full_report&list_uids=null	null	null
1644	MkanA1_010100008144	0	0	0	0	0	0	0	0	0	0	0	0	1	0	0	0	null	http://www.ncbi.nlm.nih.gov/sites/entrez?db=gene&cmd=Retrieve&dopt=full_report&list_uids=null	null	null
1647	MkanA1_010100008209	0	0	0	0	0	0	0	0	0	0	0	0	1	0	0	0	null	http://www.ncbi.nlm.nih.gov/sites/entrez?db=gene&cmd=Retrieve&dopt=full_report&list_uids=null	null	null
1648	MkanA1_010100008214	0	0	0	0	0	0	0	0	0	0	0	0	1	0	0	0	null	http://www.ncbi.nlm.nih.gov/sites/entrez?db=gene&cmd=Retrieve&dopt=full_report&list_uids=null	null	null
1649	MkanA1_010100008224	0	0	0	0	0	0	0	0	0	0	0	0	1	0	0	0	null	http://www.ncbi.nlm.nih.gov/sites/entrez?db=gene&cmd=Retrieve&dopt=full_report&list_uids=null	null	null
1650	MkanA1_010100008284	0	0	0	0	0	0	0	0	0	0	0	0	1	0	0	0	null	http://www.ncbi.nlm.nih.gov/sites/entrez?db=gene&cmd=Retrieve&dopt=full_report&list_uids=null	null	null
1651	MkanA1_010100008289	0	0	0	0	0	0	0	0	0	0	0	0	1	0	0	0	null	http://www.ncbi.nlm.nih.gov/sites/entrez?db=gene&cmd=Retrieve&dopt=full_report&list_uids=null	null	null
1652	MkanA1_010100008421	0	0	0	0	0	0	0	0	0.81	0.83	0.81	0	1	0	0	0	null	http://www.ncbi.nlm.nih.gov/sites/entrez?db=gene&cmd=Retrieve&dopt=full_report&list_uids=null	null	null
1653	MkanA1_010100008466	0	0	0	0	0	0	0	0	0	0	0	0	1	0	0	0	null	http://www.ncbi.nlm.nih.gov/sites/entrez?db=gene&cmd=Retrieve&dopt=full_report&list_uids=null	null	null
1654	MkanA1_010100008471	0	0	0	0	0	0	0	0	0	0	0	0	1	0	0	0	null	http://www.ncbi.nlm.nih.gov/sites/entrez?db=gene&cmd=Retrieve&dopt=full_report&list_uids=null	null	null
1655	MkanA1_010100008476	0	0	0	0	0	0	0	0	0	0	0	0	1	0	0	0	null	http://www.ncbi.nlm.nih.gov/sites/entrez?db=gene&cmd=Retrieve&dopt=full_report&list_uids=null	null	null
1656	MkanA1_010100008481	0	0	0	0	0	0	0	0	0	0	0	0	1	0	0	0	null	http://www.ncbi.nlm.nih.gov/sites/entrez?db=gene&cmd=Retrieve&dopt=full_report&list_uids=null	null	null
1658	MkanA1_010100008611	0	0	0	0	0	0	0	0	0	0	0	0	1	0	0	0	null	http://www.ncbi.nlm.nih.gov/sites/entrez?db=gene&cmd=Retrieve&dopt=full_report&list_uids=null	null	null
1662	MkanA1_010100008713	0	0	0	0	0	0	0	0	0	0	0	0	1	0	0	0	null	http://www.ncbi.nlm.nih.gov/sites/entrez?db=gene&cmd=Retrieve&dopt=full_report&list_uids=null	null	null
1663	MkanA1_010100008718	0	0	0	0	0	0	0	0	0	0	0	0	1	0	0	0	null	http://www.ncbi.nlm.nih.gov/sites/entrez?db=gene&cmd=Retrieve&dopt=full_report&list_uids=null	null	null
1664	MkanA1_010100008723	0	0	0	0	0	0	0	0	0	0	0	0	1	0	0	0	null	http://www.ncbi.nlm.nih.gov/sites/entrez?db=gene&cmd=Retrieve&dopt=full_report&list_uids=null	null	null
1665	MkanA1_010100008728	0	0	0	0	0	0	0	0	0	0	0	0	1	0	0	0	null	http://www.ncbi.nlm.nih.gov/sites/entrez?db=gene&cmd=Retrieve&dopt=full_report&list_uids=null	null	null
1667	MkanA1_010100008758	0	0	0	0	0	0	0	0	0	0	0	0	1	0	0	0	null	http://www.ncbi.nlm.nih.gov/sites/entrez?db=gene&cmd=Retrieve&dopt=full_report&list_uids=null	null	null
1670	MkanA1_010100008964	0	0	0	0	0	0	0	0	0	0	0	0	1	0	0	0	null	http://www.ncbi.nlm.nih.gov/sites/entrez?db=gene&cmd=Retrieve&dopt=full_report&list_uids=null	null	null
1671	MkanA1_010100008984	0	0	0	0	0	0	0	0	0	0	0	0	1	0	0	0	null	http://www.ncbi.nlm.nih.gov/sites/entrez?db=gene&cmd=Retrieve&dopt=full_report&list_uids=null	null	null
1674	MkanA1_010100009019	0	0	0	0	0	0	0	0	0	0	0	0	1	0	0	0	null	http://www.ncbi.nlm.nih.gov/sites/entrez?db=gene&cmd=Retrieve&dopt=full_report&list_uids=null	null	null
1676	MkanA1_010100009029	0	0	0	0	0	0	0	0	0	0	0	0	1	0	0	0	null	http://www.ncbi.nlm.nih.gov/sites/entrez?db=gene&cmd=Retrieve&dopt=full_report&list_uids=null	null	null
1685	MkanA1_010100009084	0	0	0	0	0	0	0	0	0.68	0.68	0.68	0	1	0	0	0	null	http://www.ncbi.nlm.nih.gov/sites/entrez?db=gene&cmd=Retrieve&dopt=full_report&list_uids=null	null	null
1686	MkanA1_010100009099	0	0	0	0	0	0	0	0	0	0	0	0	1	0	0	0	null	http://www.ncbi.nlm.nih.gov/sites/entrez?db=gene&cmd=Retrieve&dopt=full_report&list_uids=null	null	null
1687	MkanA1_010100009104	0	0	0	0	0	0	0	0	0	0	0	0	1	0	0	0	null	http://www.ncbi.nlm.nih.gov/sites/entrez?db=gene&cmd=Retrieve&dopt=full_report&list_uids=null	null	null
1688	MkanA1_010100009119	0	0	0	0	0	0	0	0	0	0	0	0	1	0	0	0	null	http://www.ncbi.nlm.nih.gov/sites/entrez?db=gene&cmd=Retrieve&dopt=full_report&list_uids=null	null	null
1689	MkanA1_010100009129	0	0	0	0	0	0	0	0	0	0	0	0	1	0	0	0	null	http://www.ncbi.nlm.nih.gov/sites/entrez?db=gene&cmd=Retrieve&dopt=full_report&list_uids=null	null	null
1690	MkanA1_010100009184	0	0	0	0	0	0	0	0	0	0	0	0	1	0	0	0	null	http://www.ncbi.nlm.nih.gov/sites/entrez?db=gene&cmd=Retrieve&dopt=full_report&list_uids=null	null	null
1691	MkanA1_010100009667	0	0	0	0	0	0	0	0	0	0	0	0	1	0	0	0	null	http://www.ncbi.nlm.nih.gov/sites/entrez?db=gene&cmd=Retrieve&dopt=full_report&list_uids=null	null	null
1692	MkanA1_010100009712	0	0	0	0	0	0	0	0	0	0	0	0	1	0	0	0	null	http://www.ncbi.nlm.nih.gov/sites/entrez?db=gene&cmd=Retrieve&dopt=full_report&list_uids=null	null	null
1693	MkanA1_010100009762	0	0	0	0	0	0	0	0	0	0	0	0	1	0	0	0	null	http://www.ncbi.nlm.nih.gov/sites/entrez?db=gene&cmd=Retrieve&dopt=full_report&list_uids=null	null	null
1694	MkanA1_010100009772	0	0	0	0	0	0	0	0	0	0	0	0	1	0	0	0	null	http://www.ncbi.nlm.nih.gov/sites/entrez?db=gene&cmd=Retrieve&dopt=full_report&list_uids=null	null	null
1695	MkanA1_010100009802	0	0	0	0	0	0	0	0	0	0	0	0	1	0	0	0	null	http://www.ncbi.nlm.nih.gov/sites/entrez?db=gene&cmd=Retrieve&dopt=full_report&list_uids=null	null	null
1696	MkanA1_010100009807	0	0	0	0	0	0	0	0	0	0	0	0	1	0	0	0	null	http://www.ncbi.nlm.nih.gov/sites/entrez?db=gene&cmd=Retrieve&dopt=full_report&list_uids=null	null	null
1697	MkanA1_010100009812	0	0	0	0	0	0	0	0	0	0	0	0	1	0	0	0	null	http://www.ncbi.nlm.nih.gov/sites/entrez?db=gene&cmd=Retrieve&dopt=full_report&list_uids=null	null	null
1698	MkanA1_010100009842	0	0	0	0	0	0	0	0	0	0	0	0	1	0	0	0	null	http://www.ncbi.nlm.nih.gov/sites/entrez?db=gene&cmd=Retrieve&dopt=full_report&list_uids=null	null	null
1700	MkanA1_010100009972	0	0	0	0	0	0	0	0	0	0	0	0	1	0	0	0	null	http://www.ncbi.nlm.nih.gov/sites/entrez?db=gene&cmd=Retrieve&dopt=full_report&list_uids=null	null	null
1701	MkanA1_010100010092	0	0	0	0	0	0	0	0	0	0	0	0	1	0	0	0	null	http://www.ncbi.nlm.nih.gov/sites/entrez?db=gene&cmd=Retrieve&dopt=full_report&list_uids=null	null	null
1702	MkanA1_010100010182	0	0	0	0	0	0	0	0	0	0	0	0	1	0	0	0	null	http://www.ncbi.nlm.nih.gov/sites/entrez?db=gene&cmd=Retrieve&dopt=full_report&list_uids=null	null	null
1703	MkanA1_010100010402	0	0	0	0	0	0	0	0	0	0	0	0	1	0	0	0	null	http://www.ncbi.nlm.nih.gov/sites/entrez?db=gene&cmd=Retrieve&dopt=full_report&list_uids=null	null	null
1705	MkanA1_010100010457	0	0	0	0	0	0	0	0	0.82	0.81	0.81	0.81	1	0	0	0	null	http://www.ncbi.nlm.nih.gov/sites/entrez?db=gene&cmd=Retrieve&dopt=full_report&list_uids=null	null	null
1706	MkanA1_010100010462	0	0	0	0	0	0	0	0	0.85	0.85	0.86	0.89	1	0	0	0	null	http://www.ncbi.nlm.nih.gov/sites/entrez?db=gene&cmd=Retrieve&dopt=full_report&list_uids=null	null	null
1707	MkanA1_010100010537	0	0	0	0	0	0	0	0	0	0	0	0	1	0	0	0	null	http://www.ncbi.nlm.nih.gov/sites/entrez?db=gene&cmd=Retrieve&dopt=full_report&list_uids=null	null	null
1708	MkanA1_010100010547	0	0	0	0	0	0	0	0	0.64	0	0	0	1	0	0	0	null	http://www.ncbi.nlm.nih.gov/sites/entrez?db=gene&cmd=Retrieve&dopt=full_report&list_uids=null	null	null
1710	MkanA1_010100010557	0	0	0	0	0	0	0	0	0	0	0	0	1	0	0	0	null	http://www.ncbi.nlm.nih.gov/sites/entrez?db=gene&cmd=Retrieve&dopt=full_report&list_uids=null	null	null
1711	MkanA1_010100010562	0	0	0	0	0	0	0	0	0	0	0	0	1	0	0	0	null	http://www.ncbi.nlm.nih.gov/sites/entrez?db=gene&cmd=Retrieve&dopt=full_report&list_uids=null	null	null
1712	MkanA1_010100010567	0	0	0	0	0	0	0	0	0	0	0	0	1	0	0	0	null	http://www.ncbi.nlm.nih.gov/sites/entrez?db=gene&cmd=Retrieve&dopt=full_report&list_uids=null	null	null
1713	MkanA1_010100010572	0	0	0	0	0	0	0	0	0	0	0	0	1	0	0	0	null	http://www.ncbi.nlm.nih.gov/sites/entrez?db=gene&cmd=Retrieve&dopt=full_report&list_uids=null	null	null
1714	MkanA1_010100010577	0	0	0	0	0	0	0	0	0	0	0	0	1	0	0	0	null	http://www.ncbi.nlm.nih.gov/sites/entrez?db=gene&cmd=Retrieve&dopt=full_report&list_uids=null	null	null
1715	MkanA1_010100010602	0	0	0	0	0	0	0	0	0	0	0	0	1	0	0	0	null	http://www.ncbi.nlm.nih.gov/sites/entrez?db=gene&cmd=Retrieve&dopt=full_report&list_uids=null	null	null
1717	MkanA1_010100010642	0	0	0	0	0	0	0	0	0	0	0	0	1	0	0	0	null	http://www.ncbi.nlm.nih.gov/sites/entrez?db=gene&cmd=Retrieve&dopt=full_report&list_uids=null	null	null
1718	MkanA1_010100010647	0	0	0	0	0	0	0	0	0	0.53	0.42	0.54	1	0	0	0	null	http://www.ncbi.nlm.nih.gov/sites/entrez?db=gene&cmd=Retrieve&dopt=full_report&list_uids=null	null	null
1722	MkanA1_010100010817	0	0	0	0	0	0	0	0	0	0	0	0	1	0	0	0	null	http://www.ncbi.nlm.nih.gov/sites/entrez?db=gene&cmd=Retrieve&dopt=full_report&list_uids=null	null	null
1726	MkanA1_010100010917	0	0	0	0	0	0	0	0	0	0	0	0	1	0	0	0	null	http://www.ncbi.nlm.nih.gov/sites/entrez?db=gene&cmd=Retrieve&dopt=full_report&list_uids=null	null	null
1727	MkanA1_010100011027	0	0	0	0	0	0	0	0	0	0	0	0	1	0	0	0	null	http://www.ncbi.nlm.nih.gov/sites/entrez?db=gene&cmd=Retrieve&dopt=full_report&list_uids=null	null	null
1728	MkanA1_010100011062	0	0	0	0	0	0	0	0	0	0	0	0	1	0	0	0	null	http://www.ncbi.nlm.nih.gov/sites/entrez?db=gene&cmd=Retrieve&dopt=full_report&list_uids=null	null	null
1729	MkanA1_010100011197	0	0	0	0	0	0	0	0	0	0	0	0	1	0	0	0	null	http://www.ncbi.nlm.nih.gov/sites/entrez?db=gene&cmd=Retrieve&dopt=full_report&list_uids=null	null	null
1732	MkanA1_010100011389	0	0	0	0	0	0	0	0	0	0	0	0	1	0	0	0	null	http://www.ncbi.nlm.nih.gov/sites/entrez?db=gene&cmd=Retrieve&dopt=full_report&list_uids=null	null	null
1736	MkanA1_010100011709	0	0	0	0	0	0	0	0	0	0	0	0	1	0	0	0	null	http://www.ncbi.nlm.nih.gov/sites/entrez?db=gene&cmd=Retrieve&dopt=full_report&list_uids=null	null	null
1737	MkanA1_010100011714	0	0	0	0	0	0	0	0	0	0	0	0	1	0	0	0	null	http://www.ncbi.nlm.nih.gov/sites/entrez?db=gene&cmd=Retrieve&dopt=full_report&list_uids=null	null	null
1738	MkanA1_010100011719	0	0	0	0	0	0	0	0	0	0	0	0	1	0	0	0	null	http://www.ncbi.nlm.nih.gov/sites/entrez?db=gene&cmd=Retrieve&dopt=full_report&list_uids=null	null	null
1744	MkanA1_010100011764	0	0	0	0	0	0	0	0	0	0	0	0	1	0	0	0	null	http://www.ncbi.nlm.nih.gov/sites/entrez?db=gene&cmd=Retrieve&dopt=full_report&list_uids=null	null	null
1749	MkanA1_010100011799	0	0	0	0	0	0	0	0	0	0	0	0	1	0	0	0	null	http://www.ncbi.nlm.nih.gov/sites/entrez?db=gene&cmd=Retrieve&dopt=full_report&list_uids=null	null	null
1750	MkanA1_010100011804	0	0	0	0	0	0	0	0	0	0	0	0	1	0	0	0	null	http://www.ncbi.nlm.nih.gov/sites/entrez?db=gene&cmd=Retrieve&dopt=full_report&list_uids=null	null	null
1751	MkanA1_010100011809	0	0	0	0	0	0	0	0	0	0	0	0	1	0	0	0	null	http://www.ncbi.nlm.nih.gov/sites/entrez?db=gene&cmd=Retrieve&dopt=full_report&list_uids=null	null	null
1752	MkanA1_010100011814	0	0	0	0	0	0	0	0	0	0	0	0	1	0	0	0	null	http://www.ncbi.nlm.nih.gov/sites/entrez?db=gene&cmd=Retrieve&dopt=full_report&list_uids=null	null	null
1753	MkanA1_010100011819	0	0	0	0	0	0	0	0	0	0	0	0	1	0	0	0	null	http://www.ncbi.nlm.nih.gov/sites/entrez?db=gene&cmd=Retrieve&dopt=full_report&list_uids=null	null	null
1757	MkanA1_010100011869	0	0	0	0	0	0	0	0	0.65	0.65	0.78	0.66	1	0	0	0	null	http://www.ncbi.nlm.nih.gov/sites/entrez?db=gene&cmd=Retrieve&dopt=full_report&list_uids=null	null	null
1758	MkanA1_010100011874	0	0	0	0	0	0	0	0	0.85	0.85	0.85	0.85	1	0	0	0	null	http://www.ncbi.nlm.nih.gov/sites/entrez?db=gene&cmd=Retrieve&dopt=full_report&list_uids=null	null	null
1759	MkanA1_010100011916	0	0	0	0	0	0	0	0	0	0	0	0	1	0	0	0	null	http://www.ncbi.nlm.nih.gov/sites/entrez?db=gene&cmd=Retrieve&dopt=full_report&list_uids=null	null	null
1760	MkanA1_010100011941	0	0	0	0	0	0	0	0	0	0	0	0	1	0	0	0	null	http://www.ncbi.nlm.nih.gov/sites/entrez?db=gene&cmd=Retrieve&dopt=full_report&list_uids=null	null	null
1761	MkanA1_010100012141	0	0	0	0	0	0	0	0	0	0	0	0	1	0	0	0	null	http://www.ncbi.nlm.nih.gov/sites/entrez?db=gene&cmd=Retrieve&dopt=full_report&list_uids=null	null	null
1762	MkanA1_010100012196	0	0	0	0	0	0	0	0	0	0	0	0	1	0	0	0	null	http://www.ncbi.nlm.nih.gov/sites/entrez?db=gene&cmd=Retrieve&dopt=full_report&list_uids=null	null	null
1763	MkanA1_010100012201	0	0	0	0	0	0	0	0	0	0	0	0	1	0	0	0	null	http://www.ncbi.nlm.nih.gov/sites/entrez?db=gene&cmd=Retrieve&dopt=full_report&list_uids=null	null	null
1764	MkanA1_010100012316	0	0	0	0	0	0	0	0	0	0	0	0	1	0	0	0	null	http://www.ncbi.nlm.nih.gov/sites/entrez?db=gene&cmd=Retrieve&dopt=full_report&list_uids=null	null	null
1765	MkanA1_010100012321	0	0	0	0	0	0	0	0	0	0	0	0	1	0	0	0	null	http://www.ncbi.nlm.nih.gov/sites/entrez?db=gene&cmd=Retrieve&dopt=full_report&list_uids=null	null	null
1767	MkanA1_010100012503	0	0	0	0	0	0	0	0	0	0	0	0	1	0	0	0	null	http://www.ncbi.nlm.nih.gov/sites/entrez?db=gene&cmd=Retrieve&dopt=full_report&list_uids=null	null	null
1768	MkanA1_010100012623	0	0	0	0	0	0	0	0	0	0	0	0	1	0	0	0	null	http://www.ncbi.nlm.nih.gov/sites/entrez?db=gene&cmd=Retrieve&dopt=full_report&list_uids=null	null	null
1769	MkanA1_010100012633	0	0	0	0	0	0	0	0	0	0	0	0	1	0	0	0	null	http://www.ncbi.nlm.nih.gov/sites/entrez?db=gene&cmd=Retrieve&dopt=full_report&list_uids=null	null	null
1770	MkanA1_010100012728	0	0	0	0	0	0	0	0	0	0	0	0	1	0	0	0	null	http://www.ncbi.nlm.nih.gov/sites/entrez?db=gene&cmd=Retrieve&dopt=full_report&list_uids=null	null	null
1771	MkanA1_010100012733	0	0	0	0	0	0	0	0	0	0	0	0	1	0	0	0	null	http://www.ncbi.nlm.nih.gov/sites/entrez?db=gene&cmd=Retrieve&dopt=full_report&list_uids=null	null	null
1772	MkanA1_010100012793	0	0	0	0	0	0	0	0	0	0	0	0	1	0	0	0	null	http://www.ncbi.nlm.nih.gov/sites/entrez?db=gene&cmd=Retrieve&dopt=full_report&list_uids=null	null	null
1775	MkanA1_010100012843	0	0	0	0	0	0	0	0	0	0	0	0	1	0	0	0	null	http://www.ncbi.nlm.nih.gov/sites/entrez?db=gene&cmd=Retrieve&dopt=full_report&list_uids=null	null	null
1778	MkanA1_010100012888	0	0	0	0	0	0	0	0	0	0	0	0	1	0	0	0	null	http://www.ncbi.nlm.nih.gov/sites/entrez?db=gene&cmd=Retrieve&dopt=full_report&list_uids=null	null	null
1780	MkanA1_010100012983	0	0	0	0	0	0	0	0	0.75	0.74	0.73	0	1	0	0	0	null	http://www.ncbi.nlm.nih.gov/sites/entrez?db=gene&cmd=Retrieve&dopt=full_report&list_uids=null	null	null
1782	MkanA1_010100013018	0	0	0	0	0	0	0	0	0	0	0	0	1	0	0	0	null	http://www.ncbi.nlm.nih.gov/sites/entrez?db=gene&cmd=Retrieve&dopt=full_report&list_uids=null	null	null
1783	MkanA1_010100013023	0	0	0	0	0	0	0	0	0	0	0	0	1	0	0	0	null	http://www.ncbi.nlm.nih.gov/sites/entrez?db=gene&cmd=Retrieve&dopt=full_report&list_uids=null	null	null
1788	MkanA1_010100013188	0	0	0	0	0	0	0	0	0	0	0	0	1	0	0	0	null	http://www.ncbi.nlm.nih.gov/sites/entrez?db=gene&cmd=Retrieve&dopt=full_report&list_uids=null	null	null
1789	MkanA1_010100013208	0	0	0	0	0	0	0	0	0	0	0	0	1	0	0	0	null	http://www.ncbi.nlm.nih.gov/sites/entrez?db=gene&cmd=Retrieve&dopt=full_report&list_uids=null	null	null
1790	MkanA1_010100013223	0	0	0	0	0	0	0	0	0	0	0	0	1	0	0	0	null	http://www.ncbi.nlm.nih.gov/sites/entrez?db=gene&cmd=Retrieve&dopt=full_report&list_uids=null	null	null
1791	MkanA1_010100013228	0	0	0	0	0	0	0	0	0	0	0	0	1	0	0	0	null	http://www.ncbi.nlm.nih.gov/sites/entrez?db=gene&cmd=Retrieve&dopt=full_report&list_uids=null	null	null
1792	MkanA1_010100013233	0	0	0	0	0	0	0	0	0	0	0	0	1	0	0	0	null	http://www.ncbi.nlm.nih.gov/sites/entrez?db=gene&cmd=Retrieve&dopt=full_report&list_uids=null	null	null
1793	MkanA1_010100013248	0	0	0	0	0	0	0	0	0	0	0	0	1	0	0	0	null	http://www.ncbi.nlm.nih.gov/sites/entrez?db=gene&cmd=Retrieve&dopt=full_report&list_uids=null	null	null
1794	MkanA1_010100013443	0	0	0	0	0	0	0	0	0	0	0	0	1	0	0	0	null	http://www.ncbi.nlm.nih.gov/sites/entrez?db=gene&cmd=Retrieve&dopt=full_report&list_uids=null	null	null
1795	MkanA1_010100013463	0	0	0	0	0	0	0	0	0	0	0	0	1	0	0	0	null	http://www.ncbi.nlm.nih.gov/sites/entrez?db=gene&cmd=Retrieve&dopt=full_report&list_uids=null	null	null
1797	MkanA1_010100013478	0	0	0	0	0	0	0	0	0	0	0	0	1	0	0	0	null	http://www.ncbi.nlm.nih.gov/sites/entrez?db=gene&cmd=Retrieve&dopt=full_report&list_uids=null	null	null
1799	MkanA1_010100013488	0	0	0	0	0	0	0	0	0	0	0	0	1	0	0	0	null	http://www.ncbi.nlm.nih.gov/sites/entrez?db=gene&cmd=Retrieve&dopt=full_report&list_uids=null	null	null
1800	MkanA1_010100013518	0	0	0	0	0	0	0	0	0	0	0	0	1	0	0	0	null	http://www.ncbi.nlm.nih.gov/sites/entrez?db=gene&cmd=Retrieve&dopt=full_report&list_uids=null	null	null
1806	MkanA1_010100013600	0	0	0	0	0	0	0	0	0	0	0	0	1	0	0	0	null	http://www.ncbi.nlm.nih.gov/sites/entrez?db=gene&cmd=Retrieve&dopt=full_report&list_uids=null	null	null
1807	MkanA1_010100013605	0	0	0	0	0	0	0	0	0	0	0	0	1	0	0	0	null	http://www.ncbi.nlm.nih.gov/sites/entrez?db=gene&cmd=Retrieve&dopt=full_report&list_uids=null	null	null
1808	MkanA1_010100013615	0	0	0	0	0	0	0	0	0	0	0	0	1	0	0	0	null	http://www.ncbi.nlm.nih.gov/sites/entrez?db=gene&cmd=Retrieve&dopt=full_report&list_uids=null	null	null
1809	MkanA1_010100013625	0	0	0	0	0	0	0	0	0	0	0	0	1	0	0	0	null	http://www.ncbi.nlm.nih.gov/sites/entrez?db=gene&cmd=Retrieve&dopt=full_report&list_uids=null	null	null
1810	MkanA1_010100013645	0	0	0	0	0	0	0	0	0	0	0	0	1	0	0	0	null	http://www.ncbi.nlm.nih.gov/sites/entrez?db=gene&cmd=Retrieve&dopt=full_report&list_uids=null	null	null
1811	MkanA1_010100013650	0	0	0	0	0	0	0	0	0	0	0	0	1	0	0	0	null	http://www.ncbi.nlm.nih.gov/sites/entrez?db=gene&cmd=Retrieve&dopt=full_report&list_uids=null	null	null
1812	MkanA1_010100013655	0	0	0	0	0	0	0	0	0	0	0	0	1	0	0	0	null	http://www.ncbi.nlm.nih.gov/sites/entrez?db=gene&cmd=Retrieve&dopt=full_report&list_uids=null	null	null
1813	MkanA1_010100013660	0	0	0	0	0	0	0	0	0	0	0	0	1	0	0	0	null	http://www.ncbi.nlm.nih.gov/sites/entrez?db=gene&cmd=Retrieve&dopt=full_report&list_uids=null	null	null
1814	MkanA1_010100013665	0	0	0	0	0	0	0	0	0	0	0	0	1	0	0	0	null	http://www.ncbi.nlm.nih.gov/sites/entrez?db=gene&cmd=Retrieve&dopt=full_report&list_uids=null	null	null
1815	MkanA1_010100013670	0	0	0	0	0	0	0	0	0	0	0	0	1	0	0	0	null	http://www.ncbi.nlm.nih.gov/sites/entrez?db=gene&cmd=Retrieve&dopt=full_report&list_uids=null	null	null
1816	MkanA1_010100013675	0	0	0	0	0	0	0	0	0	0	0	0	1	0	0	0	null	http://www.ncbi.nlm.nih.gov/sites/entrez?db=gene&cmd=Retrieve&dopt=full_report&list_uids=null	null	null
1821	MkanA1_010100013785	0	0	0	0	0	0	0	0	0	0	0	0	1	0	0	0	null	http://www.ncbi.nlm.nih.gov/sites/entrez?db=gene&cmd=Retrieve&dopt=full_report&list_uids=null	null	null
1822	MkanA1_010100013800	0	0	0	0	0	0	0	0	0	0	0	0	1	0	0	0	null	http://www.ncbi.nlm.nih.gov/sites/entrez?db=gene&cmd=Retrieve&dopt=full_report&list_uids=null	null	null
1824	MkanA1_010100013830	0	0	0	0	0	0	0	0	0	0	0	0	1	0	0	0	null	http://www.ncbi.nlm.nih.gov/sites/entrez?db=gene&cmd=Retrieve&dopt=full_report&list_uids=null	null	null
1826	MkanA1_010100014075	0	0	0	0	0	0	0	0	0	0	0	0	1	0	0	0	null	http://www.ncbi.nlm.nih.gov/sites/entrez?db=gene&cmd=Retrieve&dopt=full_report&list_uids=null	null	null
1830	MkanA1_010100014210	0	0	0	0	0	0	0	0	0	0	0	0	1	0	0	0	null	http://www.ncbi.nlm.nih.gov/sites/entrez?db=gene&cmd=Retrieve&dopt=full_report&list_uids=null	null	null
1831	MkanA1_010100014220	0	0	0	0	0	0	0	0	0	0	0	0	1	0	0	0	null	http://www.ncbi.nlm.nih.gov/sites/entrez?db=gene&cmd=Retrieve&dopt=full_report&list_uids=null	null	null
1832	MkanA1_010100014225	0	0	0	0	0	0	0	0	0.83	0.83	0.83	0.84	1	0	0	0	null	http://www.ncbi.nlm.nih.gov/sites/entrez?db=gene&cmd=Retrieve&dopt=full_report&list_uids=null	null	null
1833	MkanA1_010100014370	0	0	0	0	0	0	0	0	0	0	0	0	1	0	0	0	null	http://www.ncbi.nlm.nih.gov/sites/entrez?db=gene&cmd=Retrieve&dopt=full_report&list_uids=null	null	null
1835	MkanA1_010100014445	0	0	0	0	0	0	0	0	0	0	0	0	1	0	0	0	null	http://www.ncbi.nlm.nih.gov/sites/entrez?db=gene&cmd=Retrieve&dopt=full_report&list_uids=null	null	null
1836	MkanA1_010100014515	0	0	0	0	0	0	0	0	0	0	0	0	1	0	0	0	null	http://www.ncbi.nlm.nih.gov/sites/entrez?db=gene&cmd=Retrieve&dopt=full_report&list_uids=null	null	null
1837	MkanA1_010100014555	0	0	0	0	0	0	0	0	0	0	0	0	1	0	0	0	null	http://www.ncbi.nlm.nih.gov/sites/entrez?db=gene&cmd=Retrieve&dopt=full_report&list_uids=null	null	null
1839	MkanA1_010100014665	0	0	0	0	0	0	0	0	0	0	0	0	1	0	0	0	null	http://www.ncbi.nlm.nih.gov/sites/entrez?db=gene&cmd=Retrieve&dopt=full_report&list_uids=null	null	null
1840	MkanA1_010100014680	0	0	0	0	0	0	0	0	0	0	0	0	1	0	0	0	null	http://www.ncbi.nlm.nih.gov/sites/entrez?db=gene&cmd=Retrieve&dopt=full_report&list_uids=null	null	null
1841	MkanA1_010100014685	0	0	0	0	0	0	0	0	0	0	0	0	1	0	0	0	null	http://www.ncbi.nlm.nih.gov/sites/entrez?db=gene&cmd=Retrieve&dopt=full_report&list_uids=null	null	null
1842	MkanA1_010100014690	0	0	0	0	0	0	0	0	0	0	0	0	1	0	0	0	null	http://www.ncbi.nlm.nih.gov/sites/entrez?db=gene&cmd=Retrieve&dopt=full_report&list_uids=null	null	null
1843	MkanA1_010100014700	0	0	0	0	0	0	0	0	0	0	0	0	1	0	0	0	null	http://www.ncbi.nlm.nih.gov/sites/entrez?db=gene&cmd=Retrieve&dopt=full_report&list_uids=null	null	null
1844	MkanA1_010100014740	0	0	0	0	0	0	0	0	0	0	0	0	1	0	0	0	null	http://www.ncbi.nlm.nih.gov/sites/entrez?db=gene&cmd=Retrieve&dopt=full_report&list_uids=null	null	null
1845	MkanA1_010100014865	0	0	0	0	0	0	0	0	0.8	0.8	0.79	0.8	1	0	0	0	null	http://www.ncbi.nlm.nih.gov/sites/entrez?db=gene&cmd=Retrieve&dopt=full_report&list_uids=null	null	null
1855	MkanA1_010100014965	0	0	0	0	0	0	0	0	0	0	0	0	1	0	0	0	null	http://www.ncbi.nlm.nih.gov/sites/entrez?db=gene&cmd=Retrieve&dopt=full_report&list_uids=null	null	null
1856	MkanA1_010100014970	0	0	0	0	0	0	0	0	0	0	0	0	1	0	0	0	null	http://www.ncbi.nlm.nih.gov/sites/entrez?db=gene&cmd=Retrieve&dopt=full_report&list_uids=null	null	null
1857	MkanA1_010100014985	0	0	0	0	0	0	0	0	0	0	0	0	1	0	0	0	null	http://www.ncbi.nlm.nih.gov/sites/entrez?db=gene&cmd=Retrieve&dopt=full_report&list_uids=null	null	null
1858	MkanA1_010100015015	0	0	0	0	0	0	0	0	0	0	0	0	1	0	0	0	null	http://www.ncbi.nlm.nih.gov/sites/entrez?db=gene&cmd=Retrieve&dopt=full_report&list_uids=null	null	null
1861	MkanA1_010100015050	0	0	0	0	0	0	0	0	0	0	0	0	1	0	0	0	null	http://www.ncbi.nlm.nih.gov/sites/entrez?db=gene&cmd=Retrieve&dopt=full_report&list_uids=null	null	null
1862	MkanA1_010100015055	0	0	0	0	0	0	0	0	0	0	0	0	1	0	0	0	null	http://www.ncbi.nlm.nih.gov/sites/entrez?db=gene&cmd=Retrieve&dopt=full_report&list_uids=null	null	null
1864	MkanA1_010100015120	0	0	0	0	0	0	0	0	0	0	0	0	1	0	0	0	null	http://www.ncbi.nlm.nih.gov/sites/entrez?db=gene&cmd=Retrieve&dopt=full_report&list_uids=null	null	null
1865	MkanA1_010100015180	0	0	0	0	0	0	0	0	0.39	0.39	0.39	0	1	0	0	0	null	http://www.ncbi.nlm.nih.gov/sites/entrez?db=gene&cmd=Retrieve&dopt=full_report&list_uids=null	null	null
1866	MkanA1_010100015200	0	0	0	0	0	0	0	0	0	0	0	0	1	0	0	0	null	http://www.ncbi.nlm.nih.gov/sites/entrez?db=gene&cmd=Retrieve&dopt=full_report&list_uids=null	null	null
1868	MkanA1_010100015270	0	0	0	0	0	0	0	0	0	0	0	0	1	0	0	0	null	http://www.ncbi.nlm.nih.gov/sites/entrez?db=gene&cmd=Retrieve&dopt=full_report&list_uids=null	null	null
1869	MkanA1_010100015280	0	0	0	0	0	0	0	0	0	0	0	0	1	0	0	0	null	http://www.ncbi.nlm.nih.gov/sites/entrez?db=gene&cmd=Retrieve&dopt=full_report&list_uids=null	null	null
1870	MkanA1_010100015315	0	0	0	0	0	0	0	0	0	0	0	0	1	0	0	0	null	http://www.ncbi.nlm.nih.gov/sites/entrez?db=gene&cmd=Retrieve&dopt=full_report&list_uids=null	null	null
1871	MkanA1_010100015325	0	0	0	0	0	0	0	0	0	0	0	0	1	0	0	0	null	http://www.ncbi.nlm.nih.gov/sites/entrez?db=gene&cmd=Retrieve&dopt=full_report&list_uids=null	null	null
1872	MkanA1_010100015330	0	0	0	0	0	0	0	0	0	0	0	0	1	0	0	0	null	http://www.ncbi.nlm.nih.gov/sites/entrez?db=gene&cmd=Retrieve&dopt=full_report&list_uids=null	null	null
1873	MkanA1_010100015355	0	0	0	0	0	0	0	0	0	0	0	0	1	0	0	0	null	http://www.ncbi.nlm.nih.gov/sites/entrez?db=gene&cmd=Retrieve&dopt=full_report&list_uids=null	null	null
1874	MkanA1_010100015365	0	0	0	0	0	0	0	0	0	0	0	0	1	0	0	0	null	http://www.ncbi.nlm.nih.gov/sites/entrez?db=gene&cmd=Retrieve&dopt=full_report&list_uids=null	null	null
1878	MkanA1_010100015507	0	0	0	0	0	0	0	0	0.91	0.91	0.9	0.91	1	0	0	0	null	http://www.ncbi.nlm.nih.gov/sites/entrez?db=gene&cmd=Retrieve&dopt=full_report&list_uids=null	null	null
1880	MkanA1_010100015772	0	0	0	0	0	0	0	0	0	0	0	0	1	0	0	0	null	http://www.ncbi.nlm.nih.gov/sites/entrez?db=gene&cmd=Retrieve&dopt=full_report&list_uids=null	null	null
1883	MkanA1_010100015792	0	0	0	0	0	0	0	0	0.88	0.88	0.86	0.89	1	0	0	0	null	http://www.ncbi.nlm.nih.gov/sites/entrez?db=gene&cmd=Retrieve&dopt=full_report&list_uids=null	null	null
1884	MkanA1_010100015922	0	0	0	0	0	0	0	0	0	0	0	0	1	0	0	0	null	http://www.ncbi.nlm.nih.gov/sites/entrez?db=gene&cmd=Retrieve&dopt=full_report&list_uids=null	null	null
1885	MkanA1_010100015927	0	0	0	0	0	0	0	0	0	0	0	0	1	0	0	0	null	http://www.ncbi.nlm.nih.gov/sites/entrez?db=gene&cmd=Retrieve&dopt=full_report&list_uids=null	null	null
1886	MkanA1_010100015932	0	0	0	0	0	0	0	0	0	0	0	0	1	0	0	0	null	http://www.ncbi.nlm.nih.gov/sites/entrez?db=gene&cmd=Retrieve&dopt=full_report&list_uids=null	null	null
1887	MkanA1_010100015967	0	0	0	0	0	0	0	0	0.92	0.92	0.92	0.89	1	0	0	0	null	http://www.ncbi.nlm.nih.gov/sites/entrez?db=gene&cmd=Retrieve&dopt=full_report&list_uids=null	null	null
1888	MkanA1_010100015977	0	0	0	0	0	0	0	0	0	0	0	0	1	0	0	0	null	http://www.ncbi.nlm.nih.gov/sites/entrez?db=gene&cmd=Retrieve&dopt=full_report&list_uids=null	null	null
1895	MkanA1_010100016177	0	0	0	0	0	0	0	0	0	0	0	0	1	0	0	0	null	http://www.ncbi.nlm.nih.gov/sites/entrez?db=gene&cmd=Retrieve&dopt=full_report&list_uids=null	null	null
1897	MkanA1_010100016207	0	0	0	0	0	0	0	0	0	0	0	0	1	0	0	0	null	http://www.ncbi.nlm.nih.gov/sites/entrez?db=gene&cmd=Retrieve&dopt=full_report&list_uids=null	null	null
1899	MkanA1_010100016227	0	0	0	0	0	0	0	0	0	0	0	0	1	0	0	0	null	http://www.ncbi.nlm.nih.gov/sites/entrez?db=gene&cmd=Retrieve&dopt=full_report&list_uids=null	null	null
1901	MkanA1_010100016312	0	0	0	0	0	0	0	0	0	0	0	0	1	0	0	0	null	http://www.ncbi.nlm.nih.gov/sites/entrez?db=gene&cmd=Retrieve&dopt=full_report&list_uids=null	null	null
1904	MkanA1_010100016422	0	0	0	0	0	0	0	0	0	0	0	0.52	1	0	0	0	null	http://www.ncbi.nlm.nih.gov/sites/entrez?db=gene&cmd=Retrieve&dopt=full_report&list_uids=null	null	null
1908	MkanA1_010100016514	0	0	0	0	0	0	0	0	0	0	0	0	1	0	0	0	null	http://www.ncbi.nlm.nih.gov/sites/entrez?db=gene&cmd=Retrieve&dopt=full_report&list_uids=null	null	null
1909	MkanA1_010100016654	0	0	0	0	0	0	0	0	0	0	0	0	1	0	0	0	null	http://www.ncbi.nlm.nih.gov/sites/entrez?db=gene&cmd=Retrieve&dopt=full_report&list_uids=null	null	null
1911	MkanA1_010100016718	0	0	0	0	0	0	0	0	0	0	0	0	1	0	0	0	null	http://www.ncbi.nlm.nih.gov/sites/entrez?db=gene&cmd=Retrieve&dopt=full_report&list_uids=null	null	null
1912	MkanA1_010100016723	0	0	0	0	0	0	0	0	0.56	0.56	0.56	0.59	1	0	0	0	null	http://www.ncbi.nlm.nih.gov/sites/entrez?db=gene&cmd=Retrieve&dopt=full_report&list_uids=null	null	null
1913	MkanA1_010100016778	0	0	0	0	0	0	0	0	0	0	0	0	1	0	0	0	null	http://www.ncbi.nlm.nih.gov/sites/entrez?db=gene&cmd=Retrieve&dopt=full_report&list_uids=null	null	null
1917	MkanA1_010100016905	0	0	0	0	0	0	0	0	0	0	0	0	1	0	0	0	null	http://www.ncbi.nlm.nih.gov/sites/entrez?db=gene&cmd=Retrieve&dopt=full_report&list_uids=null	null	null
1918	MkanA1_010100016945	0	0	0	0	0	0	0	0	0	0	0	0	1	0	0	0	null	http://www.ncbi.nlm.nih.gov/sites/entrez?db=gene&cmd=Retrieve&dopt=full_report&list_uids=null	null	null
1919	MkanA1_010100016990	0	0	0	0	0	0	0	0	0.83	0.83	0.83	0.82	1	0	0	0	null	http://www.ncbi.nlm.nih.gov/sites/entrez?db=gene&cmd=Retrieve&dopt=full_report&list_uids=null	null	null
1921	MkanA1_010100017254	0	0	0	0	0	0	0	0	0	0	0	0	1	0	0	0	null	http://www.ncbi.nlm.nih.gov/sites/entrez?db=gene&cmd=Retrieve&dopt=full_report&list_uids=null	null	null
1922	MkanA1_010100017259	0	0	0	0	0	0	0	0	0	0	0	0	1	0	0	0	null	http://www.ncbi.nlm.nih.gov/sites/entrez?db=gene&cmd=Retrieve&dopt=full_report&list_uids=null	null	null
1923	MkanA1_010100017301	0	0	0	0	0	0	0	0	0	0	0	0	1	0	0	0	null	http://www.ncbi.nlm.nih.gov/sites/entrez?db=gene&cmd=Retrieve&dopt=full_report&list_uids=null	null	null
1926	MkanA1_010100017361	0	0	0	0	0	0	0	0	0	0	0	0	1	0	0	0	null	http://www.ncbi.nlm.nih.gov/sites/entrez?db=gene&cmd=Retrieve&dopt=full_report&list_uids=null	null	null
1928	MkanA1_010100017471	0	0	0	0	0	0	0	0	0	0	0	0	1	0	0	0	null	http://www.ncbi.nlm.nih.gov/sites/entrez?db=gene&cmd=Retrieve&dopt=full_report&list_uids=null	null	null
1929	MkanA1_010100017516	0	0	0	0	0	0	0	0	0	0	0	0	1	0	0	0	null	http://www.ncbi.nlm.nih.gov/sites/entrez?db=gene&cmd=Retrieve&dopt=full_report&list_uids=null	null	null
1930	MkanA1_010100017546	0	0	0	0	0	0	0	0	0	0	0	0	1	0	0	0	null	http://www.ncbi.nlm.nih.gov/sites/entrez?db=gene&cmd=Retrieve&dopt=full_report&list_uids=null	null	null
1931	MkanA1_010100017551	0	0	0	0	0	0	0	0	0	0	0	0	1	0	0	0	null	http://www.ncbi.nlm.nih.gov/sites/entrez?db=gene&cmd=Retrieve&dopt=full_report&list_uids=null	null	null
1932	MkanA1_010100017561	0	0	0	0	0	0	0	0	0	0	0	0	1	0	0	0	null	http://www.ncbi.nlm.nih.gov/sites/entrez?db=gene&cmd=Retrieve&dopt=full_report&list_uids=null	null	null
1933	MkanA1_010100017566	0	0	0	0	0	0	0	0	0	0	0	0	1	0	0	0	null	http://www.ncbi.nlm.nih.gov/sites/entrez?db=gene&cmd=Retrieve&dopt=full_report&list_uids=null	null	null
1934	MkanA1_010100017576	0	0	0	0	0	0	0	0	0	0	0	0	1	0	0	0	null	http://www.ncbi.nlm.nih.gov/sites/entrez?db=gene&cmd=Retrieve&dopt=full_report&list_uids=null	null	null
1935	MkanA1_010100017581	0	0	0	0	0	0	0	0	0	0	0	0	1	0	0	0	null	http://www.ncbi.nlm.nih.gov/sites/entrez?db=gene&cmd=Retrieve&dopt=full_report&list_uids=null	null	null
1937	MkanA1_010100017601	0	0	0	0	0	0	0	0	0	0	0	0	1	0	0	0	null	http://www.ncbi.nlm.nih.gov/sites/entrez?db=gene&cmd=Retrieve&dopt=full_report&list_uids=null	null	null
1938	MkanA1_010100017606	0	0	0	0	0	0	0	0	0	0	0	0	1	0	0	0	null	http://www.ncbi.nlm.nih.gov/sites/entrez?db=gene&cmd=Retrieve&dopt=full_report&list_uids=null	null	null
1939	MkanA1_010100017611	0	0	0	0	0	0	0	0	0	0	0	0	1	0	0	0	null	http://www.ncbi.nlm.nih.gov/sites/entrez?db=gene&cmd=Retrieve&dopt=full_report&list_uids=null	null	null
1941	MkanA1_010100017621	0	0	0	0	0	0	0	0	0	0	0	0	1	0	0	0	null	http://www.ncbi.nlm.nih.gov/sites/entrez?db=gene&cmd=Retrieve&dopt=full_report&list_uids=null	null	null
1942	MkanA1_010100017626	0	0	0	0	0	0	0	0	0	0	0	0	1	0	0	0	null	http://www.ncbi.nlm.nih.gov/sites/entrez?db=gene&cmd=Retrieve&dopt=full_report&list_uids=null	null	null
1943	MkanA1_010100017631	0	0	0	0	0	0	0	0	0	0	0	0	1	0	0	0	null	http://www.ncbi.nlm.nih.gov/sites/entrez?db=gene&cmd=Retrieve&dopt=full_report&list_uids=null	null	null
1944	MkanA1_010100017641	0	0	0	0	0	0	0	0	0	0	0	0	1	0	0	0	null	http://www.ncbi.nlm.nih.gov/sites/entrez?db=gene&cmd=Retrieve&dopt=full_report&list_uids=null	null	null
1945	MkanA1_010100017646	0	0	0	0	0	0	0	0	0	0	0	0	1	0	0	0	null	http://www.ncbi.nlm.nih.gov/sites/entrez?db=gene&cmd=Retrieve&dopt=full_report&list_uids=null	null	null
1946	MkanA1_010100017661	0	0	0	0	0	0	0	0	0	0	0	0	1	0	0	0	null	http://www.ncbi.nlm.nih.gov/sites/entrez?db=gene&cmd=Retrieve&dopt=full_report&list_uids=null	null	null
1947	MkanA1_010100017666	0	0	0	0	0	0	0	0	0	0	0	0	1	0	0	0	null	http://www.ncbi.nlm.nih.gov/sites/entrez?db=gene&cmd=Retrieve&dopt=full_report&list_uids=null	null	null
1948	MkanA1_010100017681	0	0	0	0	0	0	0	0	0	0	0	0	1	0	0	0	null	http://www.ncbi.nlm.nih.gov/sites/entrez?db=gene&cmd=Retrieve&dopt=full_report&list_uids=null	null	null
1949	MkanA1_010100017691	0	0	0	0	0	0	0	0	0	0	0	0	1	0	0	0	null	http://www.ncbi.nlm.nih.gov/sites/entrez?db=gene&cmd=Retrieve&dopt=full_report&list_uids=null	null	null
1950	MkanA1_010100017701	0	0	0	0	0	0	0	0	0	0	0	0	1	0	0	0	null	http://www.ncbi.nlm.nih.gov/sites/entrez?db=gene&cmd=Retrieve&dopt=full_report&list_uids=null	null	null
1954	MkanA1_010100017721	0	0	0	0	0	0	0	0	0	0	0	0	1	0	0	0	null	http://www.ncbi.nlm.nih.gov/sites/entrez?db=gene&cmd=Retrieve&dopt=full_report&list_uids=null	null	null
1957	MkanA1_010100017736	0	0	0	0	0	0	0	0	0	0	0	0	1	0	0	0	null	http://www.ncbi.nlm.nih.gov/sites/entrez?db=gene&cmd=Retrieve&dopt=full_report&list_uids=null	null	null
1958	MkanA1_010100017741	0	0	0	0	0	0	0	0	0	0	0	0	1	0	0	0	null	http://www.ncbi.nlm.nih.gov/sites/entrez?db=gene&cmd=Retrieve&dopt=full_report&list_uids=null	null	null
1959	MkanA1_010100017746	0	0	0	0	0	0	0	0	0	0	0	0	1	0	0	0	null	http://www.ncbi.nlm.nih.gov/sites/entrez?db=gene&cmd=Retrieve&dopt=full_report&list_uids=null	null	null
1960	MkanA1_010100017756	0	0	0	0	0	0	0	0	0	0	0	0	1	0	0	0	null	http://www.ncbi.nlm.nih.gov/sites/entrez?db=gene&cmd=Retrieve&dopt=full_report&list_uids=null	null	null
1961	MkanA1_010100017806	0	0	0	0	0	0	0	0	0	0	0	0	1	0	0	0	null	http://www.ncbi.nlm.nih.gov/sites/entrez?db=gene&cmd=Retrieve&dopt=full_report&list_uids=null	null	null
1962	MkanA1_010100018006	0	0	0	0	0	0	0	0	0	0	0	0	1	0	0	0	null	http://www.ncbi.nlm.nih.gov/sites/entrez?db=gene&cmd=Retrieve&dopt=full_report&list_uids=null	null	null
1965	MkanA1_010100018136	0	0	0	0	0	0	0	0	0.82	0.83	0.83	0.84	1	0	0	0	null	http://www.ncbi.nlm.nih.gov/sites/entrez?db=gene&cmd=Retrieve&dopt=full_report&list_uids=null	null	null
1966	MkanA1_010100018251	0	0	0	0	0	0	0	0	0	0	0	0	1	0	0	0	null	http://www.ncbi.nlm.nih.gov/sites/entrez?db=gene&cmd=Retrieve&dopt=full_report&list_uids=null	null	null
1968	MkanA1_010100018266	0	0	0	0	0	0	0	0	0	0	0	0	1	0	0	0	null	http://www.ncbi.nlm.nih.gov/sites/entrez?db=gene&cmd=Retrieve&dopt=full_report&list_uids=null	null	null
1969	MkanA1_010100018581	0	0	0	0	0	0	0	0	0	0	0	0	1	0	0	0	null	http://www.ncbi.nlm.nih.gov/sites/entrez?db=gene&cmd=Retrieve&dopt=full_report&list_uids=null	null	null
1970	MkanA1_010100018671	0	0	0	0	0	0	0	0	0	0	0	0	1	0	0	0	null	http://www.ncbi.nlm.nih.gov/sites/entrez?db=gene&cmd=Retrieve&dopt=full_report&list_uids=null	null	null
1974	MkanA1_010100018776	0	0	0	0	0	0	0	0	0	0	0	0	1	0	0	0	null	http://www.ncbi.nlm.nih.gov/sites/entrez?db=gene&cmd=Retrieve&dopt=full_report&list_uids=null	null	null
1975	MkanA1_010100018781	0	0	0	0	0	0	0	0	0	0	0	0	1	0	0	0	null	http://www.ncbi.nlm.nih.gov/sites/entrez?db=gene&cmd=Retrieve&dopt=full_report&list_uids=null	null	null
1976	MkanA1_010100018786	0	0	0	0	0	0	0	0	0	0	0	0	1	0	0	0	null	http://www.ncbi.nlm.nih.gov/sites/entrez?db=gene&cmd=Retrieve&dopt=full_report&list_uids=null	null	null
1980	MkanA1_010100018871	0	0	0	0	0	0	0	0	0	0	0	0	1	0	0	0	null	http://www.ncbi.nlm.nih.gov/sites/entrez?db=gene&cmd=Retrieve&dopt=full_report&list_uids=null	null	null
1981	MkanA1_010100018996	0	0	0	0	0	0	0	0	0	0	0	0	1	0	0	0	null	http://www.ncbi.nlm.nih.gov/sites/entrez?db=gene&cmd=Retrieve&dopt=full_report&list_uids=null	null	null
1982	MkanA1_010100019006	0	0	0	0	0	0	0	0	0	0	0	0	1	0	0	0	null	http://www.ncbi.nlm.nih.gov/sites/entrez?db=gene&cmd=Retrieve&dopt=full_report&list_uids=null	null	null
1983	MkanA1_010100019136	0	0	0	0	0	0	0	0	0	0	0	0	1	0	0	0	null	http://www.ncbi.nlm.nih.gov/sites/entrez?db=gene&cmd=Retrieve&dopt=full_report&list_uids=null	null	null
1984	MkanA1_010100019236	0	0	0	0	0	0	0	0	0	0	0	0	1	0	0	0	null	http://www.ncbi.nlm.nih.gov/sites/entrez?db=gene&cmd=Retrieve&dopt=full_report&list_uids=null	null	null
1987	MkanA1_010100019451	0	0	0	0	0	0	0	0	0	0	0	0	1	0	0	0	null	http://www.ncbi.nlm.nih.gov/sites/entrez?db=gene&cmd=Retrieve&dopt=full_report&list_uids=null	null	null
1992	MkanA1_010100019601	0	0	0	0	0	0	0	0	0	0	0	0	1	0	0	0	null	http://www.ncbi.nlm.nih.gov/sites/entrez?db=gene&cmd=Retrieve&dopt=full_report&list_uids=null	null	null
1993	MkanA1_010100019616	0	0	0	0	0	0	0	0	0	0	0	0	1	0	0	0	null	http://www.ncbi.nlm.nih.gov/sites/entrez?db=gene&cmd=Retrieve&dopt=full_report&list_uids=null	null	null
1994	MkanA1_010100019621	0	0	0	0	0	0	0	0	0	0	0	0	1	0	0	0	null	http://www.ncbi.nlm.nih.gov/sites/entrez?db=gene&cmd=Retrieve&dopt=full_report&list_uids=null	null	null
1996	MkanA1_010100019656	0	0	0	0	0	0	0	0	0	0	0	0	1	0	0	0	null	http://www.ncbi.nlm.nih.gov/sites/entrez?db=gene&cmd=Retrieve&dopt=full_report&list_uids=null	null	null
1997	MkanA1_010100019766	0	0	0	0	0	0	0	0	0	0	0	0	1	0	0	0	null	http://www.ncbi.nlm.nih.gov/sites/entrez?db=gene&cmd=Retrieve&dopt=full_report&list_uids=null	null	null
1998	MkanA1_010100019771	0	0	0	0	0	0	0	0	0	0	0	0	1	0	0	0	null	http://www.ncbi.nlm.nih.gov/sites/entrez?db=gene&cmd=Retrieve&dopt=full_report&list_uids=null	null	null
1999	MkanA1_010100019776	0	0	0	0	0	0	0	0	0	0	0	0	1	0	0	0	null	http://www.ncbi.nlm.nih.gov/sites/entrez?db=gene&cmd=Retrieve&dopt=full_report&list_uids=null	null	null
2000	MkanA1_010100019816	0	0	0	0	0	0	0	0	0	0	0	0	1	0	0	0	null	http://www.ncbi.nlm.nih.gov/sites/entrez?db=gene&cmd=Retrieve&dopt=full_report&list_uids=null	null	null
2001	MkanA1_010100019826	0	0	0	0	0	0	0	0	0	0	0	0	1	0	0	0	null	http://www.ncbi.nlm.nih.gov/sites/entrez?db=gene&cmd=Retrieve&dopt=full_report&list_uids=null	null	null
2002	MkanA1_010100019881	0	0	0	0	0	0	0	0	0	0	0	0	1	0	0	0	null	http://www.ncbi.nlm.nih.gov/sites/entrez?db=gene&cmd=Retrieve&dopt=full_report&list_uids=null	null	null
2005	MkanA1_010100020018	0	0	0	0	0	0	0	0	0	0	0	0	1	0	0	0	null	http://www.ncbi.nlm.nih.gov/sites/entrez?db=gene&cmd=Retrieve&dopt=full_report&list_uids=null	null	null
2006	MkanA1_010100020103	0	0	0	0	0	0	0	0	0	0	0	0	1	0	0	0	null	http://www.ncbi.nlm.nih.gov/sites/entrez?db=gene&cmd=Retrieve&dopt=full_report&list_uids=null	null	null
2007	MkanA1_010100020108	0	0	0	0	0	0	0	0	0	0	0	0	1	0	0	0	null	http://www.ncbi.nlm.nih.gov/sites/entrez?db=gene&cmd=Retrieve&dopt=full_report&list_uids=null	null	null
2008	MkanA1_010100020173	0	0	0	0	0	0	0	0	0	0	0	0	1	0	0	0	null	http://www.ncbi.nlm.nih.gov/sites/entrez?db=gene&cmd=Retrieve&dopt=full_report&list_uids=null	null	null
2009	MkanA1_010100020178	0	0	0	0	0	0	0	0	0	0	0	0	1	0	0	0	null	http://www.ncbi.nlm.nih.gov/sites/entrez?db=gene&cmd=Retrieve&dopt=full_report&list_uids=null	null	null
2010	MkanA1_010100020233	0	0	0	0	0	0	0	0	0	0	0	0	1	0	0	0	null	http://www.ncbi.nlm.nih.gov/sites/entrez?db=gene&cmd=Retrieve&dopt=full_report&list_uids=null	null	null
2012	MkanA1_010100020243	0	0	0	0	0	0	0	0	0	0	0	0	1	0	0	0	null	http://www.ncbi.nlm.nih.gov/sites/entrez?db=gene&cmd=Retrieve&dopt=full_report&list_uids=null	null	null
2014	MkanA1_010100020263	0	0	0	0	0	0	0	0	0	0	0	0	1	0	0	0	null	http://www.ncbi.nlm.nih.gov/sites/entrez?db=gene&cmd=Retrieve&dopt=full_report&list_uids=null	null	null
2015	MkanA1_010100020268	0	0	0	0	0	0	0	0	0	0	0	0	1	0	0	0	null	http://www.ncbi.nlm.nih.gov/sites/entrez?db=gene&cmd=Retrieve&dopt=full_report&list_uids=null	null	null
2017	MkanA1_010100020278	0	0	0	0	0	0	0	0	0	0	0	0	1	0	0	0	null	http://www.ncbi.nlm.nih.gov/sites/entrez?db=gene&cmd=Retrieve&dopt=full_report&list_uids=null	null	null
2019	MkanA1_010100020293	0	0	0	0	0	0	0	0	0	0.88	0	0	1	0	0	0	null	http://www.ncbi.nlm.nih.gov/sites/entrez?db=gene&cmd=Retrieve&dopt=full_report&list_uids=null	null	null
2021	MkanA1_010100020323	0	0	0	0	0	0	0	0	0	0	0	0	1	0	0	0	null	http://www.ncbi.nlm.nih.gov/sites/entrez?db=gene&cmd=Retrieve&dopt=full_report&list_uids=null	null	null
2022	MkanA1_010100020328	0	0	0	0	0	0	0	0	0	0	0	0	1	0	0	0	null	http://www.ncbi.nlm.nih.gov/sites/entrez?db=gene&cmd=Retrieve&dopt=full_report&list_uids=null	null	null
2023	MkanA1_010100020500	0	0	0	0	0	0	0	0	0	0	0	0	1	0	0	0	null	http://www.ncbi.nlm.nih.gov/sites/entrez?db=gene&cmd=Retrieve&dopt=full_report&list_uids=null	null	null
2025	MkanA1_010100020540	0	0	0	0	0	0	0	0	0	0	0	0.88	1	0	0	0	null	http://www.ncbi.nlm.nih.gov/sites/entrez?db=gene&cmd=Retrieve&dopt=full_report&list_uids=null	null	null
2026	MkanA1_010100020550	0	0	0	0	0	0	0	0	0.72	0.72	0.72	0.8	1	0	0	0	null	http://www.ncbi.nlm.nih.gov/sites/entrez?db=gene&cmd=Retrieve&dopt=full_report&list_uids=null	null	null
2027	MkanA1_010100020560	0	0	0	0	0	0	0	0	0.64	0.64	0.7	0.87	1	0	0	0	null	http://www.ncbi.nlm.nih.gov/sites/entrez?db=gene&cmd=Retrieve&dopt=full_report&list_uids=null	null	null
2028	MkanA1_010100020565	0	0	0	0	0	0	0	0	0.71	0.71	0.73	0.82	1	0	0	0	null	http://www.ncbi.nlm.nih.gov/sites/entrez?db=gene&cmd=Retrieve&dopt=full_report&list_uids=null	null	null
2029	MkanA1_010100020570	0	0	0	0	0	0	0	0	0.75	0.76	0.76	0.83	1	0	0	0	null	http://www.ncbi.nlm.nih.gov/sites/entrez?db=gene&cmd=Retrieve&dopt=full_report&list_uids=null	null	null
2030	MkanA1_010100020595	0	0	0	0	0	0	0	0	0	0	0	0	1	0	0	0	null	http://www.ncbi.nlm.nih.gov/sites/entrez?db=gene&cmd=Retrieve&dopt=full_report&list_uids=null	null	null
2032	MkanA1_010100020720	0	0	0	0	0	0	0	0	0	0	0	0	1	0	0	0	null	http://www.ncbi.nlm.nih.gov/sites/entrez?db=gene&cmd=Retrieve&dopt=full_report&list_uids=null	null	null
2033	MkanA1_010100020800	0	0	0	0	0	0	0	0	0	0	0	0	1	0	0	0	null	http://www.ncbi.nlm.nih.gov/sites/entrez?db=gene&cmd=Retrieve&dopt=full_report&list_uids=null	null	null
2034	MkanA1_010100020805	0	0	0	0	0	0	0	0	0	0	0	0	1	0	0	0	null	http://www.ncbi.nlm.nih.gov/sites/entrez?db=gene&cmd=Retrieve&dopt=full_report&list_uids=null	null	null
2035	MkanA1_010100020820	0	0	0	0	0	0	0	0	0	0	0	0	1	0	0	0	null	http://www.ncbi.nlm.nih.gov/sites/entrez?db=gene&cmd=Retrieve&dopt=full_report&list_uids=null	null	null
2036	MkanA1_010100020835	0	0	0	0	0	0	0	0	0	0	0	0	1	0	0	0	null	http://www.ncbi.nlm.nih.gov/sites/entrez?db=gene&cmd=Retrieve&dopt=full_report&list_uids=null	null	null
2037	MkanA1_010100020845	0	0	0	0	0	0	0	0	0	0	0	0	1	0	0	0	null	http://www.ncbi.nlm.nih.gov/sites/entrez?db=gene&cmd=Retrieve&dopt=full_report&list_uids=null	null	null
2038	MkanA1_010100020850	0	0	0	0	0	0	0	0	0	0	0	0	1	0	0	0	null	http://www.ncbi.nlm.nih.gov/sites/entrez?db=gene&cmd=Retrieve&dopt=full_report&list_uids=null	null	null
2039	MkanA1_010100020945	0	0	0	0	0	0	0	0	0	0	0	0	1	0	0	0	null	http://www.ncbi.nlm.nih.gov/sites/entrez?db=gene&cmd=Retrieve&dopt=full_report&list_uids=null	null	null
2041	MkanA1_010100020985	0	0	0	0	0	0	0	0	0	0	0	0	1	0	0	0	null	http://www.ncbi.nlm.nih.gov/sites/entrez?db=gene&cmd=Retrieve&dopt=full_report&list_uids=null	null	null
2043	MkanA1_010100021100	0	0	0	0	0	0	0	0	0	0	0	0	1	0	0	0	null	http://www.ncbi.nlm.nih.gov/sites/entrez?db=gene&cmd=Retrieve&dopt=full_report&list_uids=null	null	null
2044	MkanA1_010100021105	0	0	0	0	0	0	0	0	0	0	0	0	1	0	0	0	null	http://www.ncbi.nlm.nih.gov/sites/entrez?db=gene&cmd=Retrieve&dopt=full_report&list_uids=null	null	null
2045	MkanA1_010100021165	0	0	0	0	0	0	0	0	0	0	0	0	1	0	0	0	null	http://www.ncbi.nlm.nih.gov/sites/entrez?db=gene&cmd=Retrieve&dopt=full_report&list_uids=null	null	null
2046	MkanA1_010100021285	0	0	0	0	0	0	0	0	0	0	0	0	1	0	0	0	null	http://www.ncbi.nlm.nih.gov/sites/entrez?db=gene&cmd=Retrieve&dopt=full_report&list_uids=null	null	null
2048	MkanA1_010100021330	0	0	0	0	0	0	0	0	0	0	0	0	1	0	0	0	null	http://www.ncbi.nlm.nih.gov/sites/entrez?db=gene&cmd=Retrieve&dopt=full_report&list_uids=null	null	null
2049	MkanA1_010100021335	0	0	0	0	0	0	0	0	0	0	0	0	1	0	0	0	null	http://www.ncbi.nlm.nih.gov/sites/entrez?db=gene&cmd=Retrieve&dopt=full_report&list_uids=null	null	null
2050	MkanA1_010100021340	0	0	0	0	0	0	0	0	0	0	0	0	1	0	0	0	null	http://www.ncbi.nlm.nih.gov/sites/entrez?db=gene&cmd=Retrieve&dopt=full_report&list_uids=null	null	null
2051	MkanA1_010100021345	0	0	0	0	0	0	0	0	0	0	0	0	1	0	0	0	null	http://www.ncbi.nlm.nih.gov/sites/entrez?db=gene&cmd=Retrieve&dopt=full_report&list_uids=null	null	null
2052	MkanA1_010100021370	0	0	0	0	0	0	0	0	0	0	0	0	1	0	0	0	null	http://www.ncbi.nlm.nih.gov/sites/entrez?db=gene&cmd=Retrieve&dopt=full_report&list_uids=null	null	null
2053	MkanA1_010100021603	0	0	0	0	0	0	0	0	0	0	0	0	1	0	0	0	null	http://www.ncbi.nlm.nih.gov/sites/entrez?db=gene&cmd=Retrieve&dopt=full_report&list_uids=null	null	null
2054	MkanA1_010100021673	0	0	0	0	0	0	0	0	0	0	0	0	1	0	0	0	null	http://www.ncbi.nlm.nih.gov/sites/entrez?db=gene&cmd=Retrieve&dopt=full_report&list_uids=null	null	null
2055	MkanA1_010100021678	0	0	0	0	0	0	0	0	0	0	0	0	1	0	0	0	null	http://www.ncbi.nlm.nih.gov/sites/entrez?db=gene&cmd=Retrieve&dopt=full_report&list_uids=null	null	null
2056	MkanA1_010100021683	0	0	0	0	0	0	0	0	0	0	0	0	1	0	0	0	null	http://www.ncbi.nlm.nih.gov/sites/entrez?db=gene&cmd=Retrieve&dopt=full_report&list_uids=null	null	null
2057	MkanA1_010100021688	0	0	0	0	0	0	0	0	0	0	0	0	1	0	0	0	null	http://www.ncbi.nlm.nih.gov/sites/entrez?db=gene&cmd=Retrieve&dopt=full_report&list_uids=null	null	null
2058	MkanA1_010100021693	0	0	0	0	0	0	0	0	0	0	0	0	1	0	0	0	null	http://www.ncbi.nlm.nih.gov/sites/entrez?db=gene&cmd=Retrieve&dopt=full_report&list_uids=null	null	null
2059	MkanA1_010100021698	0	0	0	0	0	0	0	0	0	0	0	0	1	0	0	0	null	http://www.ncbi.nlm.nih.gov/sites/entrez?db=gene&cmd=Retrieve&dopt=full_report&list_uids=null	null	null
2061	MkanA1_010100021725	0	0	0	0	0	0	0	0	0	0	0	0	1	0	0	0	null	http://www.ncbi.nlm.nih.gov/sites/entrez?db=gene&cmd=Retrieve&dopt=full_report&list_uids=null	null	null
2063	MkanA1_010100021775	0	0	0	0	0	0	0	0	0	0	0	0	1	0	0	0	null	http://www.ncbi.nlm.nih.gov/sites/entrez?db=gene&cmd=Retrieve&dopt=full_report&list_uids=null	null	null
2064	MkanA1_010100021810	0	0	0	0	0	0	0	0	0	0	0	0	1	0	0	0	null	http://www.ncbi.nlm.nih.gov/sites/entrez?db=gene&cmd=Retrieve&dopt=full_report&list_uids=null	null	null
2066	MkanA1_010100021930	0	0	0	0	0	0	0	0	0	0	0	0	1	0	0	0	null	http://www.ncbi.nlm.nih.gov/sites/entrez?db=gene&cmd=Retrieve&dopt=full_report&list_uids=null	null	null
2067	MkanA1_010100021935	0	0	0	0	0	0	0	0	0	0	0	0	1	0	0	0	null	http://www.ncbi.nlm.nih.gov/sites/entrez?db=gene&cmd=Retrieve&dopt=full_report&list_uids=null	null	null
2068	MkanA1_010100021980	0	0	0	0	0	0	0	0	0	0	0	0	1	0	0	0	null	http://www.ncbi.nlm.nih.gov/sites/entrez?db=gene&cmd=Retrieve&dopt=full_report&list_uids=null	null	null
2069	MkanA1_010100022010	0	0	0	0	0	0	0	0	0	0	0	0	1	0	0	0	null	http://www.ncbi.nlm.nih.gov/sites/entrez?db=gene&cmd=Retrieve&dopt=full_report&list_uids=null	null	null
2070	MkanA1_010100022040	0	0	0	0	0	0	0	0	0.66	0.66	0.66	0.74	1	0	0	0	null	http://www.ncbi.nlm.nih.gov/sites/entrez?db=gene&cmd=Retrieve&dopt=full_report&list_uids=null	null	null
2072	MkanA1_010100022215	0	0	0	0	0	0	0	0	0	0	0	0	1	0	0	0	null	http://www.ncbi.nlm.nih.gov/sites/entrez?db=gene&cmd=Retrieve&dopt=full_report&list_uids=null	null	null
2073	MkanA1_010100022220	0	0	0	0	0	0	0	0	0	0	0	0	1	0	0	0	null	http://www.ncbi.nlm.nih.gov/sites/entrez?db=gene&cmd=Retrieve&dopt=full_report&list_uids=null	null	null
2075	MkanA1_010100022250	0	0	0	0	0	0	0	0	0	0	0	0	1	0	0	0	null	http://www.ncbi.nlm.nih.gov/sites/entrez?db=gene&cmd=Retrieve&dopt=full_report&list_uids=null	null	null
2076	MkanA1_010100022265	0	0	0	0	0	0	0	0	0	0	0	0	1	0	0	0	null	http://www.ncbi.nlm.nih.gov/sites/entrez?db=gene&cmd=Retrieve&dopt=full_report&list_uids=null	null	null
2078	MkanA1_010100022310	0	0	0	0	0	0	0	0	0	0	0	0	1	0	0	0	null	http://www.ncbi.nlm.nih.gov/sites/entrez?db=gene&cmd=Retrieve&dopt=full_report&list_uids=null	null	null
2081	MkanA1_010100022375	0	0	0	0	0	0	0	0	0	0	0	0	1	0	0	0	null	http://www.ncbi.nlm.nih.gov/sites/entrez?db=gene&cmd=Retrieve&dopt=full_report&list_uids=null	null	null
2082	MkanA1_010100022385	0	0	0	0	0	0	0	0	0	0	0	0	1	0	0	0	null	http://www.ncbi.nlm.nih.gov/sites/entrez?db=gene&cmd=Retrieve&dopt=full_report&list_uids=null	null	null
2083	MkanA1_010100022425	0	0	0	0	0	0	0	0	0	0	0	0	1	0	0	0	null	http://www.ncbi.nlm.nih.gov/sites/entrez?db=gene&cmd=Retrieve&dopt=full_report&list_uids=null	null	null
2084	MkanA1_010100022460	0	0	0	0	0	0	0	0	0	0	0	0	1	0	0	0	null	http://www.ncbi.nlm.nih.gov/sites/entrez?db=gene&cmd=Retrieve&dopt=full_report&list_uids=null	null	null
2086	MkanA1_010100022480	0	0	0	0	0	0	0	0	0	0	0	0	1	0	0	0	null	http://www.ncbi.nlm.nih.gov/sites/entrez?db=gene&cmd=Retrieve&dopt=full_report&list_uids=null	null	null
2087	MkanA1_010100022490	0	0	0	0	0	0	0	0	0	0	0	0	1	0	0	0	null	http://www.ncbi.nlm.nih.gov/sites/entrez?db=gene&cmd=Retrieve&dopt=full_report&list_uids=null	null	null
2088	MkanA1_010100022495	0	0	0	0	0	0	0	0	0	0	0	0	1	0	0	0	null	http://www.ncbi.nlm.nih.gov/sites/entrez?db=gene&cmd=Retrieve&dopt=full_report&list_uids=null	null	null
2089	MkanA1_010100022505	0	0	0	0	0	0	0	0	0	0	0	0	1	0	0	0	null	http://www.ncbi.nlm.nih.gov/sites/entrez?db=gene&cmd=Retrieve&dopt=full_report&list_uids=null	null	null
2090	MkanA1_010100022510	0	0	0	0	0	0	0	0	0	0	0	0	1	0	0	0	null	http://www.ncbi.nlm.nih.gov/sites/entrez?db=gene&cmd=Retrieve&dopt=full_report&list_uids=null	null	null
2091	MkanA1_010100022609	0	0	0	0	0	0	0	0	0	0	0	0	1	0	0	0	null	http://www.ncbi.nlm.nih.gov/sites/entrez?db=gene&cmd=Retrieve&dopt=full_report&list_uids=null	null	null
2093	MkanA1_010100022699	0	0	0	0	0	0	0	0	0	0	0	0	1	0	0	0	null	http://www.ncbi.nlm.nih.gov/sites/entrez?db=gene&cmd=Retrieve&dopt=full_report&list_uids=null	null	null
2094	MkanA1_010100022709	0	0	0	0	0	0	0	0	0	0	0	0	1	0	0	0	null	http://www.ncbi.nlm.nih.gov/sites/entrez?db=gene&cmd=Retrieve&dopt=full_report&list_uids=null	null	null
2095	MkanA1_010100022724	0	0	0	0	0	0	0	0	0	0	0	0	1	0	0	0	null	http://www.ncbi.nlm.nih.gov/sites/entrez?db=gene&cmd=Retrieve&dopt=full_report&list_uids=null	null	null
2096	MkanA1_010100022814	0	0	0	0	0	0	0	0	0.93	0.93	0.93	0	1	0	0	0	null	http://www.ncbi.nlm.nih.gov/sites/entrez?db=gene&cmd=Retrieve&dopt=full_report&list_uids=null	null	null
2097	MkanA1_010100022874	0	0	0	0	0	0	0	0	0	0	0	0	1	0	0	0	null	http://www.ncbi.nlm.nih.gov/sites/entrez?db=gene&cmd=Retrieve&dopt=full_report&list_uids=null	null	null
2098	MkanA1_010100022884	0	0	0	0	0	0	0	0	0	0	0	0	1	0	0	0	null	http://www.ncbi.nlm.nih.gov/sites/entrez?db=gene&cmd=Retrieve&dopt=full_report&list_uids=null	null	null
2099	MkanA1_010100022889	0	0	0	0	0	0	0	0	0	0	0	0	1	0	0	0	null	http://www.ncbi.nlm.nih.gov/sites/entrez?db=gene&cmd=Retrieve&dopt=full_report&list_uids=null	null	null
2100	MkanA1_010100022899	0	0	0	0	0	0	0	0	0	0	0	0	1	0	0	0	null	http://www.ncbi.nlm.nih.gov/sites/entrez?db=gene&cmd=Retrieve&dopt=full_report&list_uids=null	null	null
2101	MkanA1_010100022904	0	0	0	0	0	0	0	0	0	0	0	0	1	0	0	0	null	http://www.ncbi.nlm.nih.gov/sites/entrez?db=gene&cmd=Retrieve&dopt=full_report&list_uids=null	null	null
2102	MkanA1_010100022944	0	0	0	0	0	0	0	0	0	0	0	0	1	0	0	0	null	http://www.ncbi.nlm.nih.gov/sites/entrez?db=gene&cmd=Retrieve&dopt=full_report&list_uids=null	null	null
2103	MkanA1_010100022949	0	0	0	0	0	0	0	0	0	0	0	0	1	0	0	0	null	http://www.ncbi.nlm.nih.gov/sites/entrez?db=gene&cmd=Retrieve&dopt=full_report&list_uids=null	null	null
2104	MkanA1_010100023124	0	0	0	0	0	0	0	0	0	0	0	0	1	0	0	0	null	http://www.ncbi.nlm.nih.gov/sites/entrez?db=gene&cmd=Retrieve&dopt=full_report&list_uids=null	null	null
2106	MkanA1_010100023259	0	0	0	0	0	0	0	0	0	0	0	0	1	0	0	0	null	http://www.ncbi.nlm.nih.gov/sites/entrez?db=gene&cmd=Retrieve&dopt=full_report&list_uids=null	null	null
2110	MkanA1_010100023299	0	0	0	0	0	0	0	0	0.89	0.89	0.89	0	1	0	0	0	null	http://www.ncbi.nlm.nih.gov/sites/entrez?db=gene&cmd=Retrieve&dopt=full_report&list_uids=null	null	null
2111	MkanA1_010100023321	0	0	0	0	0	0	0	0	0	0	0	0	1	0	0	0	null	http://www.ncbi.nlm.nih.gov/sites/entrez?db=gene&cmd=Retrieve&dopt=full_report&list_uids=null	null	null
2112	MkanA1_010100023341	0	0	0	0	0	0	0	0	0	0	0	0	1	0	0	0	null	http://www.ncbi.nlm.nih.gov/sites/entrez?db=gene&cmd=Retrieve&dopt=full_report&list_uids=null	null	null
2113	MkanA1_010100023351	0	0	0	0	0	0	0	0	0	0	0	0	1	0	0	0	null	http://www.ncbi.nlm.nih.gov/sites/entrez?db=gene&cmd=Retrieve&dopt=full_report&list_uids=null	null	null
2114	MkanA1_010100023411	0	0	0	0	0	0	0	0	0	0	0	0	1	0	0	0	null	http://www.ncbi.nlm.nih.gov/sites/entrez?db=gene&cmd=Retrieve&dopt=full_report&list_uids=null	null	null
2115	MkanA1_010100023446	0	0	0	0	0	0	0	0	0	0	0	0	1	0	0	0	null	http://www.ncbi.nlm.nih.gov/sites/entrez?db=gene&cmd=Retrieve&dopt=full_report&list_uids=null	null	null
2116	MkanA1_010100023451	0	0	0	0	0	0	0	0	0	0	0	0	1	0	0	0	null	http://www.ncbi.nlm.nih.gov/sites/entrez?db=gene&cmd=Retrieve&dopt=full_report&list_uids=null	null	null
2118	MkanA1_010100023491	0	0	0	0	0	0	0	0	0.81	0	0	0.82	1	0	0	0	null	http://www.ncbi.nlm.nih.gov/sites/entrez?db=gene&cmd=Retrieve&dopt=full_report&list_uids=null	null	null
2119	MkanA1_010100023503	0	0	0	0	0	0	0	0	0	0	0	0	1	0	0	0	null	http://www.ncbi.nlm.nih.gov/sites/entrez?db=gene&cmd=Retrieve&dopt=full_report&list_uids=null	null	null
2120	MkanA1_010100023548	0	0	0	0	0	0	0	0	0	0	0	0	1	0	0	0	null	http://www.ncbi.nlm.nih.gov/sites/entrez?db=gene&cmd=Retrieve&dopt=full_report&list_uids=null	null	null
2121	MkanA1_010100023553	0	0	0	0	0	0	0	0	0	0	0	0	1	0	0	0	null	http://www.ncbi.nlm.nih.gov/sites/entrez?db=gene&cmd=Retrieve&dopt=full_report&list_uids=null	null	null
2125	MkanA1_010100023668	0	0	0	0	0	0	0	0	0	0	0	0	1	0	0	0	null	http://www.ncbi.nlm.nih.gov/sites/entrez?db=gene&cmd=Retrieve&dopt=full_report&list_uids=null	null	null
2127	MkanA1_010100023678	0	0	0	0	0	0	0	0	0	0	0	0	1	0	0	0	null	http://www.ncbi.nlm.nih.gov/sites/entrez?db=gene&cmd=Retrieve&dopt=full_report&list_uids=null	null	null
2128	MkanA1_010100023688	0	0	0	0	0	0	0	0	0	0	0	0	1	0	0	0	null	http://www.ncbi.nlm.nih.gov/sites/entrez?db=gene&cmd=Retrieve&dopt=full_report&list_uids=null	null	null
2129	MkanA1_010100023693	0	0	0	0	0	0	0	0	0	0	0	0	1	0	0	0	null	http://www.ncbi.nlm.nih.gov/sites/entrez?db=gene&cmd=Retrieve&dopt=full_report&list_uids=null	null	null
2131	MkanA1_010100023713	0	0	0	0	0	0	0	0	0	0	0	0	1	0	0	0	null	http://www.ncbi.nlm.nih.gov/sites/entrez?db=gene&cmd=Retrieve&dopt=full_report&list_uids=null	null	null
2132	MkanA1_010100023728	0	0	0	0	0	0	0	0	0	0	0	0	1	0	0	0	null	http://www.ncbi.nlm.nih.gov/sites/entrez?db=gene&cmd=Retrieve&dopt=full_report&list_uids=null	null	null
2133	MkanA1_010100023878	0	0	0	0	0	0	0	0	0	0	0	0	1	0	0	0	null	http://www.ncbi.nlm.nih.gov/sites/entrez?db=gene&cmd=Retrieve&dopt=full_report&list_uids=null	null	null
2134	MkanA1_010100024030	0	0	0	0	0	0	0	0	0	0	0	0	1	0	0	0	null	http://www.ncbi.nlm.nih.gov/sites/entrez?db=gene&cmd=Retrieve&dopt=full_report&list_uids=null	null	null
2136	MkanA1_010100024095	0	0	0	0	0	0	0	0	0	0	0	0	1	0	0	0	null	http://www.ncbi.nlm.nih.gov/sites/entrez?db=gene&cmd=Retrieve&dopt=full_report&list_uids=null	null	null
2137	MkanA1_010100024145	0	0	0	0	0	0	0	0	0	0	0	0	1	0	0	0	null	http://www.ncbi.nlm.nih.gov/sites/entrez?db=gene&cmd=Retrieve&dopt=full_report&list_uids=null	null	null
2138	MkanA1_010100024165	0	0	0	0	0	0	0	0	0	0	0	0	1	0	0	0	null	http://www.ncbi.nlm.nih.gov/sites/entrez?db=gene&cmd=Retrieve&dopt=full_report&list_uids=null	null	null
2139	MkanA1_010100024175	0	0	0	0	0	0	0	0	0	0	0	0	1	0	0	0	null	http://www.ncbi.nlm.nih.gov/sites/entrez?db=gene&cmd=Retrieve&dopt=full_report&list_uids=null	null	null
2140	MkanA1_010100024180	0	0	0	0	0	0	0	0	0	0	0	0	1	0	0	0	null	http://www.ncbi.nlm.nih.gov/sites/entrez?db=gene&cmd=Retrieve&dopt=full_report&list_uids=null	null	null
2141	MkanA1_010100024350	0	0	0	0	0	0	0	0	0	0	0	0	1	0	0	0	null	http://www.ncbi.nlm.nih.gov/sites/entrez?db=gene&cmd=Retrieve&dopt=full_report&list_uids=null	null	null
2142	MkanA1_010100024505	0	0	0	0	0	0	0	0	0	0	0	0	1	0	0	0	null	http://www.ncbi.nlm.nih.gov/sites/entrez?db=gene&cmd=Retrieve&dopt=full_report&list_uids=null	null	null
2143	MkanA1_010100024570	0	0	0	0	0	0	0	0	0	0	0	0	1	0	0	0	null	http://www.ncbi.nlm.nih.gov/sites/entrez?db=gene&cmd=Retrieve&dopt=full_report&list_uids=null	null	null
2144	MkanA1_010100024580	0	0	0	0	0	0	0	0	0	0	0	0	1	0	0	0	null	http://www.ncbi.nlm.nih.gov/sites/entrez?db=gene&cmd=Retrieve&dopt=full_report&list_uids=null	null	null
2146	MkanA1_010100024615	0	0	0	0	0	0	0	0	0	0	0	0	1	0	0	0	null	http://www.ncbi.nlm.nih.gov/sites/entrez?db=gene&cmd=Retrieve&dopt=full_report&list_uids=null	null	null
2147	MkanA1_010100024658	0	0	0	0	0	0	0	0	0	0	0	0	1	0	0	0	null	http://www.ncbi.nlm.nih.gov/sites/entrez?db=gene&cmd=Retrieve&dopt=full_report&list_uids=null	null	null
2148	MkanA1_010100024693	0	0	0	0	0	0	0	0	0	0	0	0	1	0	0	0	null	http://www.ncbi.nlm.nih.gov/sites/entrez?db=gene&cmd=Retrieve&dopt=full_report&list_uids=null	null	null
2149	MkanA1_010100024698	0	0	0	0	0	0	0	0	0	0	0	0	1	0	0	0	null	http://www.ncbi.nlm.nih.gov/sites/entrez?db=gene&cmd=Retrieve&dopt=full_report&list_uids=null	null	null
2150	MkanA1_010100024703	0	0	0	0	0	0	0	0	0	0	0	0	1	0	0	0	null	http://www.ncbi.nlm.nih.gov/sites/entrez?db=gene&cmd=Retrieve&dopt=full_report&list_uids=null	null	null
2151	MkanA1_010100024708	0	0	0	0	0	0	0	0	0	0	0	0	1	0	0	0	null	http://www.ncbi.nlm.nih.gov/sites/entrez?db=gene&cmd=Retrieve&dopt=full_report&list_uids=null	null	null
2154	MkanA1_010100024723	0	0	0	0	0	0	0	0	0	0	0	0	1	0	0	0	null	http://www.ncbi.nlm.nih.gov/sites/entrez?db=gene&cmd=Retrieve&dopt=full_report&list_uids=null	null	null
2156	MkanA1_010100024770	0	0	0	0	0	0	0	0	0.7	0.7	0.7	0.76	1	0	0	0	null	http://www.ncbi.nlm.nih.gov/sites/entrez?db=gene&cmd=Retrieve&dopt=full_report&list_uids=null	null	null
2160	MkanA1_010100024855	0	0	0	0	0	0	0	0	0	0	0	0	1	0	0	0	null	http://www.ncbi.nlm.nih.gov/sites/entrez?db=gene&cmd=Retrieve&dopt=full_report&list_uids=null	null	null
2162	MkanA1_010100024865	0	0	0	0	0	0	0	0	0	0	0	0	1	0	0	0	null	http://www.ncbi.nlm.nih.gov/sites/entrez?db=gene&cmd=Retrieve&dopt=full_report&list_uids=null	null	null
2164	MkanA1_010100024875	0	0	0	0	0	0	0	0	0	0	0	0	1	0	0	0	null	http://www.ncbi.nlm.nih.gov/sites/entrez?db=gene&cmd=Retrieve&dopt=full_report&list_uids=null	null	null
2165	MkanA1_010100024895	0	0	0	0	0	0	0	0	0	0	0	0	1	0	0	0	null	http://www.ncbi.nlm.nih.gov/sites/entrez?db=gene&cmd=Retrieve&dopt=full_report&list_uids=null	null	null
2166	MkanA1_010100024940	0	0	0	0	0	0	0	0	0	0	0	0	1	0	0	0	null	http://www.ncbi.nlm.nih.gov/sites/entrez?db=gene&cmd=Retrieve&dopt=full_report&list_uids=null	null	null
2167	MkanA1_010100024945	0	0	0	0	0	0	0	0	0.85	0.93	0.85	0.92	1	0	0	0	null	http://www.ncbi.nlm.nih.gov/sites/entrez?db=gene&cmd=Retrieve&dopt=full_report&list_uids=null	null	null
2168	MkanA1_010100024960	0	0	0	0	0	0	0	0	0	0	0	0	1	0	0	0	null	http://www.ncbi.nlm.nih.gov/sites/entrez?db=gene&cmd=Retrieve&dopt=full_report&list_uids=null	null	null
2169	MkanA1_010100025110	0	0	0	0	0	0	0	0	0	0	0	0	1	0	0	0	null	http://www.ncbi.nlm.nih.gov/sites/entrez?db=gene&cmd=Retrieve&dopt=full_report&list_uids=null	null	null
2172	MkanA1_010100025225	0	0	0	0	0	0	0	0	0	0	0	0	1	0	0	0	null	http://www.ncbi.nlm.nih.gov/sites/entrez?db=gene&cmd=Retrieve&dopt=full_report&list_uids=null	null	null
2173	MkanA1_010100025245	0	0	0	0	0	0	0	0	0	0	0	0	1	0	0	0	null	http://www.ncbi.nlm.nih.gov/sites/entrez?db=gene&cmd=Retrieve&dopt=full_report&list_uids=null	null	null
2174	MkanA1_010100025300	0	0	0	0	0	0	0	0	0	0	0	0	1	0	0	0	null	http://www.ncbi.nlm.nih.gov/sites/entrez?db=gene&cmd=Retrieve&dopt=full_report&list_uids=null	null	null
2175	MkanA1_010100025355	0	0	0	0	0	0	0	0	0	0	0	0	1	0	0	0	null	http://www.ncbi.nlm.nih.gov/sites/entrez?db=gene&cmd=Retrieve&dopt=full_report&list_uids=null	null	null
2176	MkanA1_010100025360	0	0	0	0	0	0	0	0	0.77	0.77	0.77	0.76	1	0	0	0	null	http://www.ncbi.nlm.nih.gov/sites/entrez?db=gene&cmd=Retrieve&dopt=full_report&list_uids=null	null	null
2177	MkanA1_010100025375	0	0	0	0	0	0	0	0	0	0	0	0	1	0	0	0	null	http://www.ncbi.nlm.nih.gov/sites/entrez?db=gene&cmd=Retrieve&dopt=full_report&list_uids=null	null	null
2178	MkanA1_010100025485	0	0	0	0	0	0	0	0	0	0	0	0	1	0	0	0	null	http://www.ncbi.nlm.nih.gov/sites/entrez?db=gene&cmd=Retrieve&dopt=full_report&list_uids=null	null	null
2179	MkanA1_010100025505	0	0	0	0	0	0	0	0	0	0	0	0	1	0	0	0	null	http://www.ncbi.nlm.nih.gov/sites/entrez?db=gene&cmd=Retrieve&dopt=full_report&list_uids=null	null	null
2181	MkanA1_010100025545	0	0	0	0	0	0	0	0	0	0	0	0	1	0	0	0	null	http://www.ncbi.nlm.nih.gov/sites/entrez?db=gene&cmd=Retrieve&dopt=full_report&list_uids=null	null	null
2183	MkanA1_010100025622	0	0	0	0	0	0	0	0	0	0	0	0	1	0	0	0	null	http://www.ncbi.nlm.nih.gov/sites/entrez?db=gene&cmd=Retrieve&dopt=full_report&list_uids=null	null	null
2184	MkanA1_010100025657	0	0	0	0	0	0	0	0	0.54	0.56	0.56	0.57	1	0	0	0	null	http://www.ncbi.nlm.nih.gov/sites/entrez?db=gene&cmd=Retrieve&dopt=full_report&list_uids=null	null	null
2185	MkanA1_010100025807	0	0	0	0	0	0	0	0	0	0	0	0	1	0	0	0	null	http://www.ncbi.nlm.nih.gov/sites/entrez?db=gene&cmd=Retrieve&dopt=full_report&list_uids=null	null	null
2186	MkanA1_010100025862	0	0	0	0	0	0	0	0	0	0	0	0	1	0	0	0	null	http://www.ncbi.nlm.nih.gov/sites/entrez?db=gene&cmd=Retrieve&dopt=full_report&list_uids=null	null	null
2187	MkanA1_010100025992	0	0	0	0	0	0	0	0	0	0	0	0	1	0	0	0	null	http://www.ncbi.nlm.nih.gov/sites/entrez?db=gene&cmd=Retrieve&dopt=full_report&list_uids=null	null	null
2188	MkanA1_010100026032	0	0	0	0	0	0	0	0	0	0	0	0	1	0	0	0	null	http://www.ncbi.nlm.nih.gov/sites/entrez?db=gene&cmd=Retrieve&dopt=full_report&list_uids=null	null	null
2189	MkanA1_010100026037	0	0	0	0	0	0	0	0	0	0	0	0	1	0	0	0	null	http://www.ncbi.nlm.nih.gov/sites/entrez?db=gene&cmd=Retrieve&dopt=full_report&list_uids=null	null	null
2191	MkanA1_010100026057	0	0	0	0	0	0	0	0	0	0	0	0	1	0	0	0	null	http://www.ncbi.nlm.nih.gov/sites/entrez?db=gene&cmd=Retrieve&dopt=full_report&list_uids=null	null	null
2192	MkanA1_010100026062	0	0	0	0	0	0	0	0	0	0	0	0	1	0	0	0	null	http://www.ncbi.nlm.nih.gov/sites/entrez?db=gene&cmd=Retrieve&dopt=full_report&list_uids=null	null	null
2193	MkanA1_010100026087	0	0	0	0	0	0	0	0	0	0	0	0	1	0	0	0	null	http://www.ncbi.nlm.nih.gov/sites/entrez?db=gene&cmd=Retrieve&dopt=full_report&list_uids=null	null	null
2194	MkanA1_010100026162	0	0	0	0	0	0	0	0	0	0	0	0	1	0	0	0	null	http://www.ncbi.nlm.nih.gov/sites/entrez?db=gene&cmd=Retrieve&dopt=full_report&list_uids=null	null	null
2195	MkanA1_010100026337	0	0	0	0	0	0	0	0	0	0	0	0	1	0	0	0	null	http://www.ncbi.nlm.nih.gov/sites/entrez?db=gene&cmd=Retrieve&dopt=full_report&list_uids=null	null	null
2196	MkanA1_010100026437	0	0	0	0	0	0	0	0	0	0	0	0	1	0	0	0	null	http://www.ncbi.nlm.nih.gov/sites/entrez?db=gene&cmd=Retrieve&dopt=full_report&list_uids=null	null	null
2197	MkanA1_010100026447	0	0	0	0	0	0	0	0	0	0	0	0	1	0	0	0	null	http://www.ncbi.nlm.nih.gov/sites/entrez?db=gene&cmd=Retrieve&dopt=full_report&list_uids=null	null	null
2198	MkanA1_010100026452	0	0	0	0	0	0	0	0	0	0	0	0	1	0	0	0	null	http://www.ncbi.nlm.nih.gov/sites/entrez?db=gene&cmd=Retrieve&dopt=full_report&list_uids=null	null	null
2199	MkanA1_010100026462	0	0	0	0	0	0	0	0	0	0	0	0	1	0	0	0	null	http://www.ncbi.nlm.nih.gov/sites/entrez?db=gene&cmd=Retrieve&dopt=full_report&list_uids=null	null	null
2203	MkanA1_010100026497	0	0	0	0	0	0	0	0	0	0	0	0	1	0	0	0	null	http://www.ncbi.nlm.nih.gov/sites/entrez?db=gene&cmd=Retrieve&dopt=full_report&list_uids=null	null	null
2204	MkanA1_010100026512	0	0	0	0	0	0	0	0	0	0	0	0	1	0	0	0	null	http://www.ncbi.nlm.nih.gov/sites/entrez?db=gene&cmd=Retrieve&dopt=full_report&list_uids=null	null	null
2205	MkanA1_010100026527	0	0	0	0	0	0	0	0	0	0	0	0	1	0	0	0	null	http://www.ncbi.nlm.nih.gov/sites/entrez?db=gene&cmd=Retrieve&dopt=full_report&list_uids=null	null	null
2208	MkanA1_010100026667	0	0	0	0	0	0	0	0	0.94	0.94	0.94	0.92	1	0	0	0	null	http://www.ncbi.nlm.nih.gov/sites/entrez?db=gene&cmd=Retrieve&dopt=full_report&list_uids=null	null	null
2211	MkanA1_010100026702	0	0	0	0	0	0	0	0	0	0	0	0	1	0	0	0	null	http://www.ncbi.nlm.nih.gov/sites/entrez?db=gene&cmd=Retrieve&dopt=full_report&list_uids=null	null	null
2212	MkanA1_010100026712	0	0	0	0	0	0	0	0	0	0	0	0	1	0	0	0	null	http://www.ncbi.nlm.nih.gov/sites/entrez?db=gene&cmd=Retrieve&dopt=full_report&list_uids=null	null	null
2213	MkanA1_010100026744	0	0	0	0	0	0	0	0	0	0	0	0	1	0	0	0	null	http://www.ncbi.nlm.nih.gov/sites/entrez?db=gene&cmd=Retrieve&dopt=full_report&list_uids=null	null	null
2215	MkanA1_010100026779	0	0	0	0	0	0	0	0	0	0	0	0	1	0	0	0	null	http://www.ncbi.nlm.nih.gov/sites/entrez?db=gene&cmd=Retrieve&dopt=full_report&list_uids=null	null	null
2216	MkanA1_010100026784	0	0	0	0	0	0	0	0	0	0	0	0	1	0	0	0	null	http://www.ncbi.nlm.nih.gov/sites/entrez?db=gene&cmd=Retrieve&dopt=full_report&list_uids=null	null	null
2219	MkanA1_010100026931	0	0	0	0	0	0	0	0	0	0	0	0	1	0	0	0	null	http://www.ncbi.nlm.nih.gov/sites/entrez?db=gene&cmd=Retrieve&dopt=full_report&list_uids=null	null	null
2220	MkanA1_010100026936	0	0	0	0	0	0	0	0	0	0	0	0	1	0	0	0	null	http://www.ncbi.nlm.nih.gov/sites/entrez?db=gene&cmd=Retrieve&dopt=full_report&list_uids=null	null	null
2221	MkanA1_010100026956	0	0	0	0	0	0	0	0	0	0	0	0	1	0	0	0	null	http://www.ncbi.nlm.nih.gov/sites/entrez?db=gene&cmd=Retrieve&dopt=full_report&list_uids=null	null	null
2222	MkanA1_010100026961	0	0	0	0	0	0	0	0	0	0	0	0	1	0	0	0	null	http://www.ncbi.nlm.nih.gov/sites/entrez?db=gene&cmd=Retrieve&dopt=full_report&list_uids=null	null	null
2226	MkanA1_010100027286	0	0	0	0	0	0	0	0	0	0	0	0	1	0	0	0	null	http://www.ncbi.nlm.nih.gov/sites/entrez?db=gene&cmd=Retrieve&dopt=full_report&list_uids=null	null	null
2227	MkanA1_010100027346	0	0	0	0	0	0	0	0	0	0	0	0	1	0	0	0	null	http://www.ncbi.nlm.nih.gov/sites/entrez?db=gene&cmd=Retrieve&dopt=full_report&list_uids=null	null	null
2229	MkanA1_010100027401	0	0	0	0	0	0	0	0	0	0	0	0	1	0	0	0	null	http://www.ncbi.nlm.nih.gov/sites/entrez?db=gene&cmd=Retrieve&dopt=full_report&list_uids=null	null	null
2230	MkanA1_010100027421	0	0	0	0	0	0	0	0	0	0	0	0	1	0	0	0	null	http://www.ncbi.nlm.nih.gov/sites/entrez?db=gene&cmd=Retrieve&dopt=full_report&list_uids=null	null	null
2231	MkanA1_010100027526	0	0	0	0	0	0	0	0	0	0	0	0	1	0	0	0	null	http://www.ncbi.nlm.nih.gov/sites/entrez?db=gene&cmd=Retrieve&dopt=full_report&list_uids=null	null	null
2236	MkanA1_010100027671	0	0	0	0	0	0	0	0	0	0	0	0	1	0	0	0	null	http://www.ncbi.nlm.nih.gov/sites/entrez?db=gene&cmd=Retrieve&dopt=full_report&list_uids=null	null	null
2237	MkanA1_010100027771	0	0	0	0	0	0	0	0	0	0	0	0	1	0	0	0	null	http://www.ncbi.nlm.nih.gov/sites/entrez?db=gene&cmd=Retrieve&dopt=full_report&list_uids=null	null	null
2240	MkanA1_010100027841	0	0	0	0	0	0	0	0	0.61	0.59	0.6	0	1	0	0	0	null	http://www.ncbi.nlm.nih.gov/sites/entrez?db=gene&cmd=Retrieve&dopt=full_report&list_uids=null	null	null
2241	MkanA1_010100027846	0	0	0	0	0	0	0	0	0.78	0.79	0.79	0	1	0	0	0	null	http://www.ncbi.nlm.nih.gov/sites/entrez?db=gene&cmd=Retrieve&dopt=full_report&list_uids=null	null	null
2242	MkanA1_010100027851	0	0	0	0	0	0	0	0	0.81	0.81	0.81	0	1	0	0	0	null	http://www.ncbi.nlm.nih.gov/sites/entrez?db=gene&cmd=Retrieve&dopt=full_report&list_uids=null	null	null
2244	MkanA1_010100027861	0	0	0	0	0	0	0	0	0	0	0	0	1	0	0	0	null	http://www.ncbi.nlm.nih.gov/sites/entrez?db=gene&cmd=Retrieve&dopt=full_report&list_uids=null	null	null
2245	MkanA1_010100027866	0	0	0	0	0	0	0	0	0.91	0.89	0.89	0	1	0	0	0	null	http://www.ncbi.nlm.nih.gov/sites/entrez?db=gene&cmd=Retrieve&dopt=full_report&list_uids=null	null	null
2248	MkanA1_010100028256	0	0	0	0	0	0	0	0	0	0	0	0	1	0	0	0	null	http://www.ncbi.nlm.nih.gov/sites/entrez?db=gene&cmd=Retrieve&dopt=full_report&list_uids=null	null	null
2249	MkanA1_010100028296	0	0	0	0	0	0	0	0	0	0	0	0	1	0	0	0	null	http://www.ncbi.nlm.nih.gov/sites/entrez?db=gene&cmd=Retrieve&dopt=full_report&list_uids=null	null	null
2250	MkanA1_010100028331	0	0	0	0	0	0	0	0	0	0	0	0	1	0	0	0	null	http://www.ncbi.nlm.nih.gov/sites/entrez?db=gene&cmd=Retrieve&dopt=full_report&list_uids=null	null	null
2252	MkanA1_010100028376	0	0	0	0	0	0	0	0	0	0	0	0	1	0	0	0	null	http://www.ncbi.nlm.nih.gov/sites/entrez?db=gene&cmd=Retrieve&dopt=full_report&list_uids=null	null	null
2254	MkanA1_010100028466	0	0	0	0	0	0	0	0	0	0	0	0	1	0	0	0	null	http://www.ncbi.nlm.nih.gov/sites/entrez?db=gene&cmd=Retrieve&dopt=full_report&list_uids=null	null	null
2255	MkanA1_010100028571	0	0	0	0	0	0	0	0	0	0	0	0	1	0	0	0	null	http://www.ncbi.nlm.nih.gov/sites/entrez?db=gene&cmd=Retrieve&dopt=full_report&list_uids=null	null	null
2256	MkanA1_010100028606	0	0	0	0	0	0	0	0	0	0	0	0	1	0	0	0	null	http://www.ncbi.nlm.nih.gov/sites/entrez?db=gene&cmd=Retrieve&dopt=full_report&list_uids=null	null	null
2257	MkanA1_010100028651	0	0	0	0	0	0	0	0	0	0	0	0	1	0	0	0	null	http://www.ncbi.nlm.nih.gov/sites/entrez?db=gene&cmd=Retrieve&dopt=full_report&list_uids=null	null	null
2258	MkanA1_010100028656	0	0	0	0	0	0	0	0	0	0	0	0	1	0	0	0	null	http://www.ncbi.nlm.nih.gov/sites/entrez?db=gene&cmd=Retrieve&dopt=full_report&list_uids=null	null	null
2259	MkanA1_010100028681	0	0	0	0	0	0	0	0	0	0	0	0	1	0	0	0	null	http://www.ncbi.nlm.nih.gov/sites/entrez?db=gene&cmd=Retrieve&dopt=full_report&list_uids=null	null	null
2260	MkanA1_010100028716	0	0	0	0	0	0	0	0	0	0	0	0	1	0	0	0	null	http://www.ncbi.nlm.nih.gov/sites/entrez?db=gene&cmd=Retrieve&dopt=full_report&list_uids=null	null	null
2261	MkanA1_010100028791	0	0	0	0	0	0	0	0	0	0	0	0	1	0	0	0	null	http://www.ncbi.nlm.nih.gov/sites/entrez?db=gene&cmd=Retrieve&dopt=full_report&list_uids=null	null	null
2262	MkanA1_010100028801	0	0	0	0	0	0	0	0	0	0	0	0	1	0	0	0	null	http://www.ncbi.nlm.nih.gov/sites/entrez?db=gene&cmd=Retrieve&dopt=full_report&list_uids=null	null	null
2263	MkanA1_010100028816	0	0	0	0	0	0	0	0	0	0	0	0	1	0	0	0	null	http://www.ncbi.nlm.nih.gov/sites/entrez?db=gene&cmd=Retrieve&dopt=full_report&list_uids=null	null	null
2267	MkanA1_010100029101	0	0	0	0	0	0	0	0	0	0	0	0	1	0	0	0	null	http://www.ncbi.nlm.nih.gov/sites/entrez?db=gene&cmd=Retrieve&dopt=full_report&list_uids=null	null	null
2268	MkanA1_010100029106	0	0	0	0	0	0	0	0	0	0	0	0	1	0	0	0	null	http://www.ncbi.nlm.nih.gov/sites/entrez?db=gene&cmd=Retrieve&dopt=full_report&list_uids=null	null	null
2269	MkanA1_010100029111	0	0	0	0	0	0	0	0	0	0	0	0	1	0	0	0	null	http://www.ncbi.nlm.nih.gov/sites/entrez?db=gene&cmd=Retrieve&dopt=full_report&list_uids=null	null	null
2271	MkanA1_010100029156	0	0	0	0	0	0	0	0	0	0.72	0	0.81	1	0	0	0	null	http://www.ncbi.nlm.nih.gov/sites/entrez?db=gene&cmd=Retrieve&dopt=full_report&list_uids=null	null	null
2272	MkanA1_010100029161	0	0	0	0	0	0	0	0	0	0.82	0	0.88	1	0	0	0	null	http://www.ncbi.nlm.nih.gov/sites/entrez?db=gene&cmd=Retrieve&dopt=full_report&list_uids=null	null	null
2273	MkanA1_010100029221	0	0	0	0	0	0	0	0	0	0	0	0	1	0	0	0	null	http://www.ncbi.nlm.nih.gov/sites/entrez?db=gene&cmd=Retrieve&dopt=full_report&list_uids=null	null	null
2277	MkanA1_010100029341	0	0	0	0	0	0	0	0	0	0	0	0	1	0	0	0	null	http://www.ncbi.nlm.nih.gov/sites/entrez?db=gene&cmd=Retrieve&dopt=full_report&list_uids=null	null	null
2278	MkanA1_010100029406	0	0	0	0	0	0	0	0	0	0	0	0	1	0	0	0	null	http://www.ncbi.nlm.nih.gov/sites/entrez?db=gene&cmd=Retrieve&dopt=full_report&list_uids=null	null	null
2279	MkanA1_010100029411	0	0	0	0	0	0	0	0	0	0	0	0	1	0	0	0	null	http://www.ncbi.nlm.nih.gov/sites/entrez?db=gene&cmd=Retrieve&dopt=full_report&list_uids=null	null	null
2280	MkanA1_010100029436	0	0	0	0	0	0	0	0	0	0	0	0	1	0	0	0	null	http://www.ncbi.nlm.nih.gov/sites/entrez?db=gene&cmd=Retrieve&dopt=full_report&list_uids=null	null	null
2281	MkanA1_010100029446	0	0	0	0	0	0	0	0	0	0	0	0	1	0	0	0	null	http://www.ncbi.nlm.nih.gov/sites/entrez?db=gene&cmd=Retrieve&dopt=full_report&list_uids=null	null	null
2282	MkanA1_010100029456	0	0	0	0	0	0	0	0	0	0	0	0	1	0	0	0	null	http://www.ncbi.nlm.nih.gov/sites/entrez?db=gene&cmd=Retrieve&dopt=full_report&list_uids=null	null	null
2283	MkanA1_010100029461	0	0	0	0	0	0	0	0	0	0	0	0	1	0	0	0	null	http://www.ncbi.nlm.nih.gov/sites/entrez?db=gene&cmd=Retrieve&dopt=full_report&list_uids=null	null	null
2284	MkanA1_010100029476	0	0	0	0	0	0	0	0	0	0	0	0	1	0	0	0	null	http://www.ncbi.nlm.nih.gov/sites/entrez?db=gene&cmd=Retrieve&dopt=full_report&list_uids=null	null	null
2286	MkanA1_010100029501	0	0	0	0	0	0	0	0	0	0	0	0	1	0	0	0	null	http://www.ncbi.nlm.nih.gov/sites/entrez?db=gene&cmd=Retrieve&dopt=full_report&list_uids=null	null	null
2287	MkanA1_010100029541	0	0	0	0	0	0	0	0	0	0	0	0	1	0	0	0	null	http://www.ncbi.nlm.nih.gov/sites/entrez?db=gene&cmd=Retrieve&dopt=full_report&list_uids=null	null	null
2288	MkanA1_010100029606	0	0	0	0	0	0	0	0	0	0	0	0	1	0	0	0	null	http://www.ncbi.nlm.nih.gov/sites/entrez?db=gene&cmd=Retrieve&dopt=full_report&list_uids=null	null	null
2289	MkanA1_010100029621	0	0	0	0	0	0	0	0	0	0	0	0	1	0	0	0	null	http://www.ncbi.nlm.nih.gov/sites/entrez?db=gene&cmd=Retrieve&dopt=full_report&list_uids=null	null	null
2290	MkanA1_010100029631	0	0	0	0	0	0	0	0	0	0	0	0	1	0	0	0	null	http://www.ncbi.nlm.nih.gov/sites/entrez?db=gene&cmd=Retrieve&dopt=full_report&list_uids=null	null	null
2291	MkanA1_010100029641	0	0	0	0	0	0	0	0	0	0	0	0	1	0	0	0	null	http://www.ncbi.nlm.nih.gov/sites/entrez?db=gene&cmd=Retrieve&dopt=full_report&list_uids=null	null	null
2292	MkanA1_010100029656	0	0	0	0	0	0	0	0	0	0	0	0	1	0	0	0	null	http://www.ncbi.nlm.nih.gov/sites/entrez?db=gene&cmd=Retrieve&dopt=full_report&list_uids=null	null	null
2293	MkanA1_010100029661	0	0	0	0	0	0	0	0	0	0	0	0	1	0	0	0	null	http://www.ncbi.nlm.nih.gov/sites/entrez?db=gene&cmd=Retrieve&dopt=full_report&list_uids=null	null	null
2294	MkanA1_010100029686	0	0	0	0	0	0	0	0	0	0	0	0	1	0	0	0	null	http://www.ncbi.nlm.nih.gov/sites/entrez?db=gene&cmd=Retrieve&dopt=full_report&list_uids=null	null	null
2295	MkanA1_010100029716	0	0	0	0	0	0	0	0	0	0	0	0	1	0	0	0	null	http://www.ncbi.nlm.nih.gov/sites/entrez?db=gene&cmd=Retrieve&dopt=full_report&list_uids=null	null	null
2296	MkanA1_010100029731	0	0	0	0	0	0	0	0	0	0	0	0	1	0	0	0	null	http://www.ncbi.nlm.nih.gov/sites/entrez?db=gene&cmd=Retrieve&dopt=full_report&list_uids=null	null	null
2297	MkanA1_010100029736	0	0	0	0	0	0	0	0	0	0	0	0	1	0	0	0	null	http://www.ncbi.nlm.nih.gov/sites/entrez?db=gene&cmd=Retrieve&dopt=full_report&list_uids=null	null	null
2298	MkanA1_010100029741	0	0	0	0	0	0	0	0	0	0	0	0	1	0	0	0	null	http://www.ncbi.nlm.nih.gov/sites/entrez?db=gene&cmd=Retrieve&dopt=full_report&list_uids=null	null	null
2299	MkanA1_010100029761	0	0	0	0	0	0	0	0	0	0	0	0	1	0	0	0	null	http://www.ncbi.nlm.nih.gov/sites/entrez?db=gene&cmd=Retrieve&dopt=full_report&list_uids=null	null	null
2300	MkanA1_010100029841	0	0	0	0	0	0	0	0	0	0	0	0	1	0	0	0	null	http://www.ncbi.nlm.nih.gov/sites/entrez?db=gene&cmd=Retrieve&dopt=full_report&list_uids=null	null	null
2301	MkanA1_010100029891	0	0	0	0	0	0	0	0	0	0	0	0	1	0	0	0	null	http://www.ncbi.nlm.nih.gov/sites/entrez?db=gene&cmd=Retrieve&dopt=full_report&list_uids=null	null	null
2302	MkanA1_010100029916	0	0	0	0	0	0	0	0	0	0	0	0	1	0	0	0	null	http://www.ncbi.nlm.nih.gov/sites/entrez?db=gene&cmd=Retrieve&dopt=full_report&list_uids=null	null	null
2305	MAP0077	0	0	0	0	0	0	0	0	0.99	0.99	1	0	0	0	0	0	hypothetical protein MAP0077	http://www.ncbi.nlm.nih.gov/sites/entrez?db=gene&cmd=Retrieve&dopt=full_report&list_uids=2721679	-	368		null
2308	MAP0088	0	0	0	0	0	0	0	0	0.97	0.97	1	0.84	0	0	0	0	hypothetical protein MAP0088	http://www.ncbi.nlm.nih.gov/sites/entrez?db=gene&cmd=Retrieve&dopt=full_report&list_uids=2721244	-	145		null
2310	MAP0094	0	0	0	0	0	0	0	0	0	0	1	0	0	0	0	0	hypothetical protein MAP0094	http://www.ncbi.nlm.nih.gov/sites/entrez?db=gene&cmd=Retrieve&dopt=full_report&list_uids=2718836	-	94		null
2312	MAP0119c	0	0	0	0	0	0	0	0	1	0.99	1	0.88	0	0	0	0	hypothetical protein MAP0119c	http://www.ncbi.nlm.nih.gov/sites/entrez?db=gene&cmd=Retrieve&dopt=full_report&list_uids=2720410	-	262		null
2313	MAP0120c	0	0	0	0	0	0	0	0	0.98	1	1	0.8	0	0	0	0	hypothetical protein MAP0120c	http://www.ncbi.nlm.nih.gov/sites/entrez?db=gene&cmd=Retrieve&dopt=full_report&list_uids=2721383	-	140		null
2314	MAP0121	0	0	0	0	0	0	0	0	0.99	0.98	1	0.79	0	0	0	0	hypothetical protein MAP0121	http://www.ncbi.nlm.nih.gov/sites/entrez?db=gene&cmd=Retrieve&dopt=full_report&list_uids=2720574	-	186		null
2322	MAP0290	0	0	0	0	0	0	0	0	0.98	0.98	1	0.67	0	0	0	0	hypothetical protein MAP0290	http://www.ncbi.nlm.nih.gov/sites/entrez?db=gene&cmd=Retrieve&dopt=full_report&list_uids=2721389	-	160		null
2325	MAP0339c	0	0	0	0	0	0	0	0	0.98	0.98	1	0.85	0	0	0	0	hypothetical protein MAP0339c	http://www.ncbi.nlm.nih.gov/sites/entrez?db=gene&cmd=Retrieve&dopt=full_report&list_uids=2720420	-	697		null
2332	MAP0534	0	0	0	0	0	0	0	0	0.99	0.99	1	0.86	0	0	0	0	hypothetical protein MAP0534	http://www.ncbi.nlm.nih.gov/sites/entrez?db=gene&cmd=Retrieve&dopt=full_report&list_uids=2717970	-	101		null
2333	MAP0555c	0	0	0	0	0	0	0	0	0	0.98	1	0.78	0	0	0	0	hypothetical protein MAP0555c	http://www.ncbi.nlm.nih.gov/sites/entrez?db=gene&cmd=Retrieve&dopt=full_report&list_uids=2718531	-	70		null
2335	MAP0587	0	0	0	0	0	0	0	0	1	1	1	0.74	0	0	0	0	hypothetical protein MAP0587	http://www.ncbi.nlm.nih.gov/sites/entrez?db=gene&cmd=Retrieve&dopt=full_report&list_uids=2717857	-	157		null
2336	MAP0667	0	0	0	0	0	0	0	0	1	1	1	0.88	0	0	0	0	hypothetical protein MAP0667	http://www.ncbi.nlm.nih.gov/sites/entrez?db=gene&cmd=Retrieve&dopt=full_report&list_uids=2719626	-	72		null
2337	MAP0685	0	0	0	0	0	0	0	0	0.98	0.99	1	0.96	0	0	0	0	hypothetical protein MAP0685	http://www.ncbi.nlm.nih.gov/sites/entrez?db=gene&cmd=Retrieve&dopt=full_report&list_uids=2720003	-	177		null
2340	MAP0734	0	0	0	0	0	0	0	0	0.96	0.99	1	0.59	0	0	0	0	hypothetical protein MAP0734	http://www.ncbi.nlm.nih.gov/sites/entrez?db=gene&cmd=Retrieve&dopt=full_report&list_uids=2719144	-	132		null
2342	MAP0848	0	0	0	0	0	0	0	0	0.98	0.98	1	0.92	0	0	0	0	hypothetical protein MAP0848	http://www.ncbi.nlm.nih.gov/sites/entrez?db=gene&cmd=Retrieve&dopt=full_report&list_uids=2720858	-	128		null
2343	MAP0851	0	0	0	0	0	0	0	0	0.44	0	1	0	0	0	0	0	hypothetical protein MAP0851	http://www.ncbi.nlm.nih.gov/sites/entrez?db=gene&cmd=Retrieve&dopt=full_report&list_uids=2719379	-	281		null
2344	MAP0852	0	0	0	0	0	0	0	0	0	0	1	0	0	0	0	0	hypothetical protein MAP0852	http://www.ncbi.nlm.nih.gov/sites/entrez?db=gene&cmd=Retrieve&dopt=full_report&list_uids=2721627	-	181		null
2345	MAP0853	0	0	0	0	0	0	0	0	0	0	1	0	0	0	0	0	hypothetical protein MAP0853	http://www.ncbi.nlm.nih.gov/sites/entrez?db=gene&cmd=Retrieve&dopt=full_report&list_uids=2721628	-	219		null
2346	MAP0854	0	0	0	0	0	0	0	0	0	0	1	0	0	0	0	0	hypothetical protein MAP0854	http://www.ncbi.nlm.nih.gov/sites/entrez?db=gene&cmd=Retrieve&dopt=full_report&list_uids=2719997	-	525		null
2347	MAP0855	0	0	0	0	0	0	0	0	0	0	1	0	0	0	0	0	hypothetical protein MAP0855	http://www.ncbi.nlm.nih.gov/sites/entrez?db=gene&cmd=Retrieve&dopt=full_report&list_uids=2720245	-	314		null
2348	MAP0856c	0	0	0	0	0	0	0	0	0	0	1	0	0	0	0	0	hypothetical protein MAP0856c	http://www.ncbi.nlm.nih.gov/sites/entrez?db=gene&cmd=Retrieve&dopt=full_report&list_uids=2720246	-	575		null
2349	MAP0857c	0	0	0	0	0	0	0	0	0	0	1	0	0	0	0	0	hypothetical protein MAP0857c	http://www.ncbi.nlm.nih.gov/sites/entrez?db=gene&cmd=Retrieve&dopt=full_report&list_uids=2719857	-	105		null
2350	MAP0858	0	0	0	0	0	0	0	0	0	0	1	0	0	0	0	0	hypothetical protein MAP0858	http://www.ncbi.nlm.nih.gov/sites/entrez?db=gene&cmd=Retrieve&dopt=full_report&list_uids=2718672	-	182		null
2352	MAP0860c	0	0	0	0	0	0	0	0	0	0	1	0	0	0	0	0	hypothetical protein MAP0860c	http://www.ncbi.nlm.nih.gov/sites/entrez?db=gene&cmd=Retrieve&dopt=full_report&list_uids=2719015	-	296		null
2353	MAP0861	0	0	0	0	0	0	0	0	0	0	1	0	0	0	0	0	hypothetical protein MAP0861	http://www.ncbi.nlm.nih.gov/sites/entrez?db=gene&cmd=Retrieve&dopt=full_report&list_uids=2719016	-	113		null
2354	MAP0862	0	0	0	0	0	0	0	0	0	0	1	0	0	0	0	0	hypothetical protein MAP0862	http://www.ncbi.nlm.nih.gov/sites/entrez?db=gene&cmd=Retrieve&dopt=full_report&list_uids=2718315	-	360		null
2355	MAP0863	0	0	0	0	0	0	0	0	0	0	1	0	0	0	0	0	hypothetical protein MAP0863	http://www.ncbi.nlm.nih.gov/sites/entrez?db=gene&cmd=Retrieve&dopt=full_report&list_uids=2717776	-	224		null
2356	MAP0864	0	0	0	0	0	0	0	0	0	0	1	0	0	0	0	0	hypothetical protein MAP0864	http://www.ncbi.nlm.nih.gov/sites/entrez?db=gene&cmd=Retrieve&dopt=full_report&list_uids=2717777	-	141		null
2357	MAP0878c	0	0	0	0	0	0	0	0	0.99	0.99	1	0	0	0	0	0	hypothetical protein MAP0878c	http://www.ncbi.nlm.nih.gov/sites/entrez?db=gene&cmd=Retrieve&dopt=full_report&list_uids=2717950	-	286		null
2359	MAP0928	0	0	0	0	0	0	0	0	1	0.94	1	0	0	0	0	0	hypothetical protein MAP0928	http://www.ncbi.nlm.nih.gov/sites/entrez?db=gene&cmd=Retrieve&dopt=full_report&list_uids=2721250	-	50		null
2360	MAP0929	0	0	0	0	0	0	0	0	1	1	1	0.83	0	0	0	0	hypothetical protein MAP0929	http://www.ncbi.nlm.nih.gov/sites/entrez?db=gene&cmd=Retrieve&dopt=full_report&list_uids=2718270	-	56		null
2365	MAP0957c	0	0	0	0	0	0	0	0	1	0	1	0.96	0	0	0	0	hypothetical protein MAP0957c	http://www.ncbi.nlm.nih.gov/sites/entrez?db=gene&cmd=Retrieve&dopt=full_report&list_uids=2721120	-	295		null
2366	MAP0959	0	0	0	0	0	0	0	0	1	0	1	0.94	0	0	0	0	hypothetical protein MAP0959	http://www.ncbi.nlm.nih.gov/sites/entrez?db=gene&cmd=Retrieve&dopt=full_report&list_uids=2721093	-	151		null
2371	MAP1103c	0	0	0	0	0	0	0	0	0.99	0.98	1	0	0	0	0	0	hypothetical protein MAP1103c	http://www.ncbi.nlm.nih.gov/sites/entrez?db=gene&cmd=Retrieve&dopt=full_report&list_uids=2719581	-	108		null
2378	MAP1151c	0	0	0	0	0	0	0	0	1	1	1	0	0	0	0	0	hypothetical protein MAP1151c	http://www.ncbi.nlm.nih.gov/sites/entrez?db=gene&cmd=Retrieve&dopt=full_report&list_uids=2720050	-	98		null
2379	MAP1161	0	0	0	0	0	0	0	0	0.96	0.93	1	0	0	0	0	0	hypothetical protein MAP1161	http://www.ncbi.nlm.nih.gov/sites/entrez?db=gene&cmd=Retrieve&dopt=full_report&list_uids=2718861	-	124		null
2384	MAP1262	0	0	0	0	0	0	0	0	0.99	0.99	1	0.89	0	0	0	0	hypothetical protein MAP1262	http://www.ncbi.nlm.nih.gov/sites/entrez?db=gene&cmd=Retrieve&dopt=full_report&list_uids=2721606	-	262		null
2389	MAP1416c	0	0	0	0	0	0	0	0	1	1	1	0.83	0	0	0	0	hypothetical protein MAP1416c	http://www.ncbi.nlm.nih.gov/sites/entrez?db=gene&cmd=Retrieve&dopt=full_report&list_uids=2717567	-	221		null
2391	MAP1424c	0	0	0	0	0	0	0	0	0.99	0.99	1	0.91	0	0	0	0	hypothetical protein MAP1424c	http://www.ncbi.nlm.nih.gov/sites/entrez?db=gene&cmd=Retrieve&dopt=full_report&list_uids=2721475	-	152		null
2398	MAP1562c	0	0	0	0	0	0	0	0	1	1	1	0.9	0	0	0	0	hypothetical protein MAP1562c	http://www.ncbi.nlm.nih.gov/sites/entrez?db=gene&cmd=Retrieve&dopt=full_report&list_uids=2719199	-	127		null
2399	MAP1601	0	0	0	0	0	0	0	0	0.99	0.99	1	0	0	0	0	0	hypothetical protein MAP1601	http://www.ncbi.nlm.nih.gov/sites/entrez?db=gene&cmd=Retrieve&dopt=full_report&list_uids=2719989	-	426		null
2400	MAP1610	0	0	0	0	0	0	0	0	0.95	0.76	1	0.44	0	0	0	0	hypothetical protein MAP1610	http://www.ncbi.nlm.nih.gov/sites/entrez?db=gene&cmd=Retrieve&dopt=full_report&list_uids=2718583	-	194		null
2402	MAP1636c	0	0	0	0	0	0	0	0	0.99	0	1	0	0	0	0	0	hypothetical protein MAP1636c	http://www.ncbi.nlm.nih.gov/sites/entrez?db=gene&cmd=Retrieve&dopt=full_report&list_uids=2719602	-	157		null
2407	MAP1686	0	0	0	0	0	0	0	0	1	0.99	1	0.9	0	0	0	0	hypothetical protein MAP1686	http://www.ncbi.nlm.nih.gov/sites/entrez?db=gene&cmd=Retrieve&dopt=full_report&list_uids=2720533	-	323		null
2408	MAP1689	0	0	0	0	0	0	0	0	0.99	1	1	0.98	0	0	0	0	hypothetical protein MAP1689	http://www.ncbi.nlm.nih.gov/sites/entrez?db=gene&cmd=Retrieve&dopt=full_report&list_uids=2720328	-	411		null
2410	MAP1699	0	0	0	0	0	0	0	0	0.98	0.98	1	0	0	0	0	0	hypothetical protein MAP1699	http://www.ncbi.nlm.nih.gov/sites/entrez?db=gene&cmd=Retrieve&dopt=full_report&list_uids=2720902	thiI	409		null
2429	MAP1990	0	0	0	0	0	0	0	0	0.96	0.96	1	0.77	0	0	0	0	hypothetical protein MAP1990	http://www.ncbi.nlm.nih.gov/sites/entrez?db=gene&cmd=Retrieve&dopt=full_report&list_uids=2720615	-	266		null
2431	MAP2047	0	0	0	0	0	0	0	0	0.98	0.97	1	0	0	0	0	0	hypothetical protein MAP2047	http://www.ncbi.nlm.nih.gov/sites/entrez?db=gene&cmd=Retrieve&dopt=full_report&list_uids=2719425	-	242		null
2433	MAP2074c	0	0	0	0	0	0	0	0	0.93	0.83	1	0.55	0	0	0	0	hypothetical protein MAP2074c	http://www.ncbi.nlm.nih.gov/sites/entrez?db=gene&cmd=Retrieve&dopt=full_report&list_uids=2718283	-	197		null
2434	MAP2080	0	0	0	0	0	0	0	0	0.97	0.98	1	0.82	0	0	0	0	hypothetical protein MAP2080	http://www.ncbi.nlm.nih.gov/sites/entrez?db=gene&cmd=Retrieve&dopt=full_report&list_uids=2721433	-	231		null
2435	MAP2105	0	0	0	0	0	0	0	0	1	0.98	1	0.71	0	0	0	0	hypothetical protein MAP2105	http://www.ncbi.nlm.nih.gov/sites/entrez?db=gene&cmd=Retrieve&dopt=full_report&list_uids=2717975	-	92		null
2437	MAP2149c	0	0	0	0	0	0	0	0	0	0	1	0	0	0	0	0	hypothetical protein MAP2149c	http://www.ncbi.nlm.nih.gov/sites/entrez?db=gene&cmd=Retrieve&dopt=full_report&list_uids=2717464	-	214		null
2438	MAP2151	0	0	0	0	0	0	0	0	0	0	1	0	0	0	0	0	hypothetical protein MAP2151	http://www.ncbi.nlm.nih.gov/sites/entrez?db=gene&cmd=Retrieve&dopt=full_report&list_uids=2720802	-	145		null
2439	MAP2152c	0	0	0	0	0	0	0	0	0	0	1	0	0	0	0	0	hypothetical protein MAP2152c	http://www.ncbi.nlm.nih.gov/sites/entrez?db=gene&cmd=Retrieve&dopt=full_report&list_uids=2717590	-	124		null
2440	MAP2153	0	0	0	0	0	0	0	0	0	0	1	0	0	0	0	0	hypothetical protein MAP2153	http://www.ncbi.nlm.nih.gov/sites/entrez?db=gene&cmd=Retrieve&dopt=full_report&list_uids=2717875	-	350		null
2441	MAP2154c	0	0	0	0	0	0	0	0	0	0	1	0	0	0	0	0	hypothetical protein MAP2154c	http://www.ncbi.nlm.nih.gov/sites/entrez?db=gene&cmd=Retrieve&dopt=full_report&list_uids=2717876	-	191		null
2442	MAP2158	0	0	0	0	0	0	0	0	0	0	1	0	0	0	0	0	hypothetical protein MAP2158	http://www.ncbi.nlm.nih.gov/sites/entrez?db=gene&cmd=Retrieve&dopt=full_report&list_uids=2720209	-	193		null
2444	MAP2180c	0	0	0	0	0	0	0	0	0	0	1	0	0	0	0	0	hypothetical protein MAP2180c	http://www.ncbi.nlm.nih.gov/sites/entrez?db=gene&cmd=Retrieve&dopt=full_report&list_uids=2719999	-	141		null
2446	MAP2303c	0	0	0	0	0	0	0	0	1	1	1	0	0	0	0	0	hypothetical protein MAP2303c	http://www.ncbi.nlm.nih.gov/sites/entrez?db=gene&cmd=Retrieve&dopt=full_report&list_uids=2718629	-	102		null
2447	MAP2305	0	0	0	0	0	0	0	0	1	0.98	1	0.94	0	0	0	0	hypothetical protein MAP2305	http://www.ncbi.nlm.nih.gov/sites/entrez?db=gene&cmd=Retrieve&dopt=full_report&list_uids=2721768	-	136		null
2448	MAP2326	0	0	0	0	0	0	0	0	1	1	1	0.92	0	0	0	0	hypothetical protein MAP2326	http://www.ncbi.nlm.nih.gov/sites/entrez?db=gene&cmd=Retrieve&dopt=full_report&list_uids=2717621	-	88		null
2449	MAP2335c	0	0	0	0	0	0	0	0	0.99	0.99	1	0	0	0	0	0	hypothetical protein MAP2335c	http://www.ncbi.nlm.nih.gov/sites/entrez?db=gene&cmd=Retrieve&dopt=full_report&list_uids=2717926	-	302		null
2454	MAP2415c	0	0	0	0	0	0	0	0	1	1	1	0.86	0	0	0	0	hypothetical protein MAP2415c	http://www.ncbi.nlm.nih.gov/sites/entrez?db=gene&cmd=Retrieve&dopt=full_report&list_uids=2717465	-	120		null
2456	MAP2421c	0	0	0	0	0	0	0	0	1	1	1	0	0	0	0	0	hypothetical protein MAP2421c	http://www.ncbi.nlm.nih.gov/sites/entrez?db=gene&cmd=Retrieve&dopt=full_report&list_uids=2717626	-	101		null
2457	MAP2473	0	0	0	0	0	0	0	0	0.98	0.8	1	0	0	0	0	0	hypothetical protein MAP2473	http://www.ncbi.nlm.nih.gov/sites/entrez?db=gene&cmd=Retrieve&dopt=full_report&list_uids=2718597	-	145		null
2458	MAP2480c	0	0	0	0	0	0	0	0	1	1	1	0.85	0	0	0	0	hypothetical protein MAP2480c	http://www.ncbi.nlm.nih.gov/sites/entrez?db=gene&cmd=Retrieve&dopt=full_report&list_uids=2719175	-	206		null
2465	MAP2681c	0	0	0	0	0	0	0	0	1	1	1	0	0	0	0	0	hypothetical protein MAP2681c	http://www.ncbi.nlm.nih.gov/sites/entrez?db=gene&cmd=Retrieve&dopt=full_report&list_uids=2719256	-	314		null
2469	MAP2751	0	0	0	0	0	0	0	0	0	0	1	0	0	0	0	0	hypothetical protein MAP2751	http://www.ncbi.nlm.nih.gov/sites/entrez?db=gene&cmd=Retrieve&dopt=full_report&list_uids=2717512	-	193		null
2470	MAP2753	0	0	0	0	0	0	0	0	0	0.45	1	0	0	0	0	0	hypothetical protein MAP2753	http://www.ncbi.nlm.nih.gov/sites/entrez?db=gene&cmd=Retrieve&dopt=full_report&list_uids=2720552	-	252		null
2471	MAP2754	0	0	0	0	0	0	0	0	0	0	1	0	0	0	0	0	hypothetical protein MAP2754	http://www.ncbi.nlm.nih.gov/sites/entrez?db=gene&cmd=Retrieve&dopt=full_report&list_uids=2717670	-	85		null
2472	MAP2755	0	0	0	0	0	0	0	0	0.67	0.67	1	0	0	0	0	0	hypothetical protein MAP2755	http://www.ncbi.nlm.nih.gov/sites/entrez?db=gene&cmd=Retrieve&dopt=full_report&list_uids=2718332	-	100		null
2473	MAP2757	0	0	0	0	0	0	0	0	0	0	1	0	0	0	0	0	hypothetical protein MAP2757	http://www.ncbi.nlm.nih.gov/sites/entrez?db=gene&cmd=Retrieve&dopt=full_report&list_uids=2717688	-	93		null
2474	MAP2760c	0	0	0	0	0	0	0	0	0	0	1	0	0	0	0	0	hypothetical protein MAP2760c	http://www.ncbi.nlm.nih.gov/sites/entrez?db=gene&cmd=Retrieve&dopt=full_report&list_uids=2718368	-	141		null
2475	MAP2761c	0	0	0	0	0	0	0	0	0	0	1	0	0	0	0	0	hypothetical protein MAP2761c	http://www.ncbi.nlm.nih.gov/sites/entrez?db=gene&cmd=Retrieve&dopt=full_report&list_uids=2720643	-	238		null
2476	MAP2762c	0	0	0	0	0	0	0	0	0	0	1	0	0	0	0	0	hypothetical protein MAP2762c	http://www.ncbi.nlm.nih.gov/sites/entrez?db=gene&cmd=Retrieve&dopt=full_report&list_uids=2720644	-	146		null
2477	MAP2763c	0	0	0	0	0	0	0	0	0	0	1	0	0	0	0	0	hypothetical protein MAP2763c	http://www.ncbi.nlm.nih.gov/sites/entrez?db=gene&cmd=Retrieve&dopt=full_report&list_uids=2717796	-	102		null
2478	MAP2764c	0	0	0	0	0	0	0	0	0	0	1	0	0	0	0	0	hypothetical protein MAP2764c	http://www.ncbi.nlm.nih.gov/sites/entrez?db=gene&cmd=Retrieve&dopt=full_report&list_uids=2718872	-	149		null
2479	MAP2767c	0	0	0	0	0	0	0	0	0	0	1	0	0	0	0	0	hypothetical protein MAP2767c	http://www.ncbi.nlm.nih.gov/sites/entrez?db=gene&cmd=Retrieve&dopt=full_report&list_uids=2717897	-	183		null
2480	MAP2769c	0	0	0	0	0	0	0	0	0.89	0.94	1	0	0	0	0	0	hypothetical protein MAP2769c	http://www.ncbi.nlm.nih.gov/sites/entrez?db=gene&cmd=Retrieve&dopt=full_report&list_uids=2717957	-	102		null
2481	MAP2770	0	0	0	0	0	0	0	0	0.99	0.99	1	0.51	0	0	0	0	hypothetical protein MAP2770	http://www.ncbi.nlm.nih.gov/sites/entrez?db=gene&cmd=Retrieve&dopt=full_report&list_uids=2721435	-	185		null
2482	MAP2777c	0	0	0	0	0	0	0	0	0.99	0.99	1	0.73	0	0	0	0	hypothetical protein MAP2777c	http://www.ncbi.nlm.nih.gov/sites/entrez?db=gene&cmd=Retrieve&dopt=full_report&list_uids=2721052	-	245		null
2483	MAP2783	0	0	0	0	0	0	0	0	0.95	0.96	1	0.68	0	0	0	0	hypothetical protein MAP2783	http://www.ncbi.nlm.nih.gov/sites/entrez?db=gene&cmd=Retrieve&dopt=full_report&list_uids=2719410	-	93		null
2484	MAP2879c	0	0	0	0	0	0	0	0	0.99	0.98	1	0.85	0	0	0	0	hypothetical protein MAP2879c	http://www.ncbi.nlm.nih.gov/sites/entrez?db=gene&cmd=Retrieve&dopt=full_report&list_uids=2719176	-	186		null
2487	MAP3051	0	0	0	0	0	0	0	0	0.98	0.99	1	0.88	0	0	0	0	hypothetical protein MAP3051	http://www.ncbi.nlm.nih.gov/sites/entrez?db=gene&cmd=Retrieve&dopt=full_report&list_uids=2721308	-	172		null
2497	MAP3166c	0	0	0	0	0	0	0	0	0.99	0.98	1	0	0	0	0	0	hypothetical protein MAP3166c	http://www.ncbi.nlm.nih.gov/sites/entrez?db=gene&cmd=Retrieve&dopt=full_report&list_uids=2719252	-	241		null
2502	MAP3279	0	0	0	0	0	0	0	0	0.98	0.99	1	0.86	0	0	0	0	hypothetical protein MAP3279	http://www.ncbi.nlm.nih.gov/sites/entrez?db=gene&cmd=Retrieve&dopt=full_report&list_uids=2719325	-	351		null
2503	MAP3338	0	0	0	0	0	0	0	0	0.99	0.98	1	0.83	0	0	0	0	hypothetical protein MAP3338	http://www.ncbi.nlm.nih.gov/sites/entrez?db=gene&cmd=Retrieve&dopt=full_report&list_uids=2719255	-	174		null
2505	MAP3421c	0	0	0	0	0	0	0	0	1	0.97	1	0	0	0	0	0	hypothetical protein MAP3421c	http://www.ncbi.nlm.nih.gov/sites/entrez?db=gene&cmd=Retrieve&dopt=full_report&list_uids=2717595	-	135		null
2507	MAP3437c	0	0	0	0	0	0	0	0	0	0	1	0	0	0	0	0	hypothetical protein MAP3437c	http://www.ncbi.nlm.nih.gov/sites/entrez?db=gene&cmd=Retrieve&dopt=full_report&list_uids=2720500	-	280		null
2514	MAP3629c	0	0	0	0	0	0	0	0	0.87	0.9	1	0	0	0	0	0	hypothetical protein MAP3629c	http://www.ncbi.nlm.nih.gov/sites/entrez?db=gene&cmd=Retrieve&dopt=full_report&list_uids=2720925	-	94		null
2516	MAP3678	0	0	0	0	0	0	0	0	0.99	0.99	1	0.92	0	0	0	0	hypothetical protein MAP3678	http://www.ncbi.nlm.nih.gov/sites/entrez?db=gene&cmd=Retrieve&dopt=full_report&list_uids=2718336	-	125		null
2517	MAP3681	0	0	0	0	0	0	0	0	0.98	0.98	1	0	0	0	0	0	hypothetical protein MAP3681	http://www.ncbi.nlm.nih.gov/sites/entrez?db=gene&cmd=Retrieve&dopt=full_report&list_uids=2718736	-	145		null
2518	MAP3687c	0	0	0	0	0	0	0	0	0.97	0.97	1	0.57	0	0	0	0	hypothetical protein MAP3687c	http://www.ncbi.nlm.nih.gov/sites/entrez?db=gene&cmd=Retrieve&dopt=full_report&list_uids=2719074	-	90		null
2521	MAP3728	0	0	0	0	0	0	0	0	0	0	1	0	0	0	0	0	hypothetical protein MAP3728	http://www.ncbi.nlm.nih.gov/sites/entrez?db=gene&cmd=Retrieve&dopt=full_report&list_uids=2717489	-	345		null
2522	MAP3732c	0	0	0	0	0	0	0	0	0	0	1	0	0	0	0	0	hypothetical protein MAP3732c	http://www.ncbi.nlm.nih.gov/sites/entrez?db=gene&cmd=Retrieve&dopt=full_report&list_uids=2718816	-	237		null
2523	MAP3733c	0	0	0	0	0	0	0	0	0	0	1	0	0	0	0	0	hypothetical protein MAP3733c	http://www.ncbi.nlm.nih.gov/sites/entrez?db=gene&cmd=Retrieve&dopt=full_report&list_uids=2717486	-	208		null
2524	MAP3738c	0	0	0	0	0	0	0	0	0	0	1	0	0	0	0	0	hypothetical protein MAP3738c	http://www.ncbi.nlm.nih.gov/sites/entrez?db=gene&cmd=Retrieve&dopt=full_report&list_uids=2721098	-	244		null
2525	MAP3743	0	0	0	0	0	0	0	0	0	0	1	0	0	0	0	0	hypothetical protein MAP3743	http://www.ncbi.nlm.nih.gov/sites/entrez?db=gene&cmd=Retrieve&dopt=full_report&list_uids=2721713	-	348		null
2530	MAP3810c	0	0	0	0	0	0	0	0	0.99	1	1	0.89	0	0	0	0	hypothetical protein MAP3810c	http://www.ncbi.nlm.nih.gov/sites/entrez?db=gene&cmd=Retrieve&dopt=full_report&list_uids=2718652	-	144		null
2531	MAP3813	0	0	0	0	0	0	0	0	0.98	0.98	1	0	0	0	0	0	hypothetical protein MAP3813	http://www.ncbi.nlm.nih.gov/sites/entrez?db=gene&cmd=Retrieve&dopt=full_report&list_uids=2721644	-	101		null
2532	MAP3815	0	0	0	0	0	0	0	0	0	0	1	0	0	0	0	0	hypothetical protein MAP3815	http://www.ncbi.nlm.nih.gov/sites/entrez?db=gene&cmd=Retrieve&dopt=full_report&list_uids=2718670	-	284		null
2535	MAP3839c	0	0	0	0	0	0	0	0	0.99	0.99	1	0	0	0	0	0	hypothetical protein MAP3839c	http://www.ncbi.nlm.nih.gov/sites/entrez?db=gene&cmd=Retrieve&dopt=full_report&list_uids=2718827	-	201		null
2541	MAP3950c	0	0	0	0	0	0	0	0	1	0.99	1	0.94	0	0	0	0	hypothetical protein MAP3950c	http://www.ncbi.nlm.nih.gov/sites/entrez?db=gene&cmd=Retrieve&dopt=full_report&list_uids=2718299	-	102		null
2542	MAP4012c	0	0	0	0	0	0	0	0	0	0.97	1	0	0	0	0	0	hypothetical protein MAP4012c	http://www.ncbi.nlm.nih.gov/sites/entrez?db=gene&cmd=Retrieve&dopt=full_report&list_uids=2718604	-	89		null
2544	MAP4067c	0	0	0	0	0	0	0	0	0.99	0.98	1	0.8	0	0	0	0	hypothetical protein MAP4067c	http://www.ncbi.nlm.nih.gov/sites/entrez?db=gene&cmd=Retrieve&dopt=full_report&list_uids=2717664	-	438		null
2546	MAP4124	0	0	0	0	0	0	0	0	0.99	0.99	1	0.86	0	0	0	0	hypothetical protein MAP4124	http://www.ncbi.nlm.nih.gov/sites/entrez?db=gene&cmd=Retrieve&dopt=full_report&list_uids=2718149	-	150		null
2550	MAP4267	0	0	0	0	0	0	0	0	0	0	1	0	0	0	0	0	hypothetical protein MAP4267	http://www.ncbi.nlm.nih.gov/sites/entrez?db=gene&cmd=Retrieve&dopt=full_report&list_uids=2720695	-	120		null
587	MMAR_0921	0	0	0	0	0	0	0	0.36	0.38	0.35	0.35	0	0.37	1	0	0.99	ABC-type transporter	http://www.ncbi.nlm.nih.gov/sites/entrez?db=gene&cmd=Retrieve&dopt=full_report&list_uids=6225170	-	794
1666	MkanA1_010100008733	0	0	0	0	0	0	0	0.38	0	0	0	0	1	0	0	0	null	http://www.ncbi.nlm.nih.gov/sites/entrez?db=gene&cmd=Retrieve&dopt=full_report&list_uids=null	null	null
316	MMAR_3526	0	0	0	0	0	0	0	0.39	0	0	0	0	0	1	0	0.99	hypothetical protein MMAR_3526	http://www.ncbi.nlm.nih.gov/sites/entrez?db=gene&cmd=Retrieve&dopt=full_report&list_uids=6227796	-	349
1876	MkanA1_010100015410	0	0	0	0	0	0	0	0.4	0	0	0	0	1	0	0	0	null	http://www.ncbi.nlm.nih.gov/sites/entrez?db=gene&cmd=Retrieve&dopt=full_report&list_uids=null	null	null
264	MMAR_2952	0	0	0	0	0	0	0	0.41	0	0	0	0	0	1	0	0.97	hypothetical protein MMAR_2952	http://www.ncbi.nlm.nih.gov/sites/entrez?db=gene&cmd=Retrieve&dopt=full_report&list_uids=6227219	-	269
344	MMAR_3600	0	0	0	0	0	0	0	0.41	0	0	0	0	0	1	0	0	DNA repair exonuclease	http://www.ncbi.nlm.nih.gov/sites/entrez?db=gene&cmd=Retrieve&dopt=full_report&list_uids=6227869	-	410
2533	MAP3817c	0	0	0	0	0	0	0	0.43	0	0	1	0	0	0	0	0	hypothetical protein MAP3817c	http://www.ncbi.nlm.nih.gov/sites/entrez?db=gene&cmd=Retrieve&dopt=full_report&list_uids=2718568	-	312		null
475	MMAR_4440	0	0	0	0	0	0	0	0.45	0	0	0	0	0	1	0	0	hypothetical protein MMAR_4440	http://www.ncbi.nlm.nih.gov/sites/entrez?db=gene&cmd=Retrieve&dopt=full_report&list_uids=6228722	-	351
1677	MkanA1_010100009034	0	0	0	0	0	0	0	0.46	0	0	0	0	1	0	0	0	null	http://www.ncbi.nlm.nih.gov/sites/entrez?db=gene&cmd=Retrieve&dopt=full_report&list_uids=null	null	null
1448	MkanA1_010100002062	0	0	0	0	0	0	0	0.47	0	0	0	0	1	0	0	0	null	http://www.ncbi.nlm.nih.gov/sites/entrez?db=gene&cmd=Retrieve&dopt=full_report&list_uids=null	null	null
2210	MkanA1_010100026687	0	0	0	0	0	0	0	0.47	0	0	0	0.68	1	0	0	0	null	http://www.ncbi.nlm.nih.gov/sites/entrez?db=gene&cmd=Retrieve&dopt=full_report&list_uids=null	null	null
1802	MkanA1_010100013575	0	0	0	0	0	0	0	0.48	0	0	0	0	1	0	0	0	null	http://www.ncbi.nlm.nih.gov/sites/entrez?db=gene&cmd=Retrieve&dopt=full_report&list_uids=null	null	null
1683	MkanA1_010100009064	0	0	0	0	0	0	0	0.5	0	0	0	0	1	0	0	0	null	http://www.ncbi.nlm.nih.gov/sites/entrez?db=gene&cmd=Retrieve&dopt=full_report&list_uids=null	null	null
2092	MkanA1_010100022659	0	0	0	0	0	0	0	0.5	0.59	0.59	0.59	0	1	0	0	0	null	http://www.ncbi.nlm.nih.gov/sites/entrez?db=gene&cmd=Retrieve&dopt=full_report&list_uids=null	null	null
101	MMAR_0904	0	0	0	0	0	0	0	0.51	0	0	0	0	0	1	0	1	transcriptional regulator	http://www.ncbi.nlm.nih.gov/sites/entrez?db=gene&cmd=Retrieve&dopt=full_report&list_uids=6225152	-	200
943	MMAR_2857	0	0	0	0	0	0	0	0.51	0	0	0	0	0.89	1	0	0.99	Short-chain fatty acids transporter	http://www.ncbi.nlm.nih.gov/sites/entrez?db=gene&cmd=Retrieve&dopt=full_report&list_uids=6227123	-	473
1680	MkanA1_010100009049	0	0	0	0	0	0	0	0.51	0	0	0	0	1	0	0	0	null	http://www.ncbi.nlm.nih.gov/sites/entrez?db=gene&cmd=Retrieve&dopt=full_report&list_uids=null	null	null
105	MMAR_0945	0	0	0	0	0	0	0	0.54	0.74	0.77	0.74	0.86	0	1	0	0.99	hypothetical protein MMAR_0945	http://www.ncbi.nlm.nih.gov/sites/entrez?db=gene&cmd=Retrieve&dopt=full_report&list_uids=6225194	-	758
1877	MkanA1_010100015425	0	0	0	0	0	0	0	0.54	0	0	0	0	1	0	0	0	null	http://www.ncbi.nlm.nih.gov/sites/entrez?db=gene&cmd=Retrieve&dopt=full_report&list_uids=null	null	null
1951	MkanA1_010100017706	0	0	0	0	0	0	0	0.54	0	0	0	0	1	0	0	0	null	http://www.ncbi.nlm.nih.gov/sites/entrez?db=gene&cmd=Retrieve&dopt=full_report&list_uids=null	null	null
1985	MkanA1_010100019406	0	0	0	0	0	0	0	0.54	0	0	0	0	1	0	0	0	null	http://www.ncbi.nlm.nih.gov/sites/entrez?db=gene&cmd=Retrieve&dopt=full_report&list_uids=null	null	null
222	MMAR_2613	0	0	0	0	0	0	0	0.55	0	0	0	0	0	1	0	0.99	hypothetical protein MMAR_2613	http://www.ncbi.nlm.nih.gov/sites/entrez?db=gene&cmd=Retrieve&dopt=full_report&list_uids=6226881	-	171
833	MMAR_4513	0	0	0	0	0	0	0	0.55	0	0	0	0	0.84	1	0	0.98	hypothetical protein MMAR_4513	http://www.ncbi.nlm.nih.gov/sites/entrez?db=gene&cmd=Retrieve&dopt=full_report&list_uids=6228797	-	253
1485	MkanA1_010100004442	0	0	0	0	0	0	0	0.56	0	0	0	0	1	0	0	0	null	http://www.ncbi.nlm.nih.gov/sites/entrez?db=gene&cmd=Retrieve&dopt=full_report&list_uids=null	null	null
1678	MkanA1_010100009039	0	0	0	0	0	0	0	0.57	0	0	0	0	1	0	0	0	null	http://www.ncbi.nlm.nih.gov/sites/entrez?db=gene&cmd=Retrieve&dopt=full_report&list_uids=null	null	null
296	MMAR_3367	0	0	0	0	0	0	0	0.59	0	0	0	0	0	1	0	1	hypothetical protein MMAR_3367	http://www.ncbi.nlm.nih.gov/sites/entrez?db=gene&cmd=Retrieve&dopt=full_report&list_uids=6227637	-	132
1669	MkanA1_010100008959	0	0	0	0	0	0	0	0.6	0	0	0	0	1	0	0	0	null	http://www.ncbi.nlm.nih.gov/sites/entrez?db=gene&cmd=Retrieve&dopt=full_report&list_uids=null	null	null
201	MMAR_2480	0	0	0	0	0	0	0	0.61	0	0	0	0	0	1	0	0.97	lactoylglutathione lyase
331	MMAR_3574	0	0	0	0	0	0	0	0.61	0	0	0	0	0	1	0	0	hypothetical protein MMAR_3574	http://www.ncbi.nlm.nih.gov/sites/entrez?db=gene&cmd=Retrieve&dopt=full_report&list_uids=6227843	-	244
1967	MkanA1_010100018261	0	0	0	0	0	0	0	0.62	0	0	0	0	1	0	0	0	null	http://www.ncbi.nlm.nih.gov/sites/entrez?db=gene&cmd=Retrieve&dopt=full_report&list_uids=null	null	null
2079	MkanA1_010100022345	0	0	0	0	0	0	0	0.62	0	0	0	0.82	1	0	0	0	null	http://www.ncbi.nlm.nih.gov/sites/entrez?db=gene&cmd=Retrieve&dopt=full_report&list_uids=null	null	null
2180	MkanA1_010100025510	0	0	0	0	0	0	0	0.62	0	0	0	0	1	0	0	0	null	http://www.ncbi.nlm.nih.gov/sites/entrez?db=gene&cmd=Retrieve&dopt=full_report&list_uids=null	null	null
2372	MAP1104c	0	0	0	0	0	0	0	0.62	0.99	0.99	1	0	0	0	0	0	hypothetical protein MAP1104c	http://www.ncbi.nlm.nih.gov/sites/entrez?db=gene&cmd=Retrieve&dopt=full_report&list_uids=2719582	-	268		null
752	MMAR_0320	0	0	0	0	0	0	0	0.66	0.61	0.61	0.61	0.61	0.8	1	0	0.98	hypothetical protein MMAR_0320	http://www.ncbi.nlm.nih.gov/sites/entrez?db=gene&cmd=Retrieve&dopt=full_report&list_uids=6224568	-	158		MUL_0375
1025	MMAR_4938	0	0	0	0	0	0	0	0.66	0	0	0	0	0.92	1	0	0.98	hypothetical protein MMAR_4938	http://www.ncbi.nlm.nih.gov/sites/entrez?db=gene&cmd=Retrieve&dopt=full_report&list_uids=6229228	-	480
1679	MkanA1_010100009044	0	0	0	0	0	0	0	0.66	0	0	0	0	1	0	0	0	null	http://www.ncbi.nlm.nih.gov/sites/entrez?db=gene&cmd=Retrieve&dopt=full_report&list_uids=null	null	null
292	MMAR_3325	0	0	0	0	0	0	0	0.7	0	0	0	0	0	1	0	0	hypothetical protein MMAR_3325	http://www.ncbi.nlm.nih.gov/sites/entrez?db=gene&cmd=Retrieve&dopt=full_report&list_uids=6227594	-	186
293	MMAR_3327	0	0	0	0	0	0	0	0.7	0	0	0	0	0	1	0	0	hypothetical protein MMAR_3327	http://www.ncbi.nlm.nih.gov/sites/entrez?db=gene&cmd=Retrieve&dopt=full_report&list_uids=6227596	-	186
2123	MkanA1_010100023613	0	0	0	0	0	0	0	0.7	0	0	0	0	1	0	0	0	null	http://www.ncbi.nlm.nih.gov/sites/entrez?db=gene&cmd=Retrieve&dopt=full_report&list_uids=null	null	null
538	MMAR_5345	0	0	0	0	0	0	0	0.71	0	0	0	0	0	1	0	0.98	hypothetical protein MMAR_5345	http://www.ncbi.nlm.nih.gov/sites/entrez?db=gene&cmd=Retrieve&dopt=full_report&list_uids=6229645	-	262
2315	MAP0134c	0	0	0	0	0	0	0	0.72	1	0.99	1	0.9	0	0	0	0	hypothetical protein MAP0134c	http://www.ncbi.nlm.nih.gov/sites/entrez?db=gene&cmd=Retrieve&dopt=full_report&list_uids=2720335	-	186		null
192	MMAR_2324	0	0	0	0	0	0	0	0.75	0	0	0	0	0	1	0	0	hypothetical protein MMAR_2324	http://www.ncbi.nlm.nih.gov/sites/entrez?db=gene&cmd=Retrieve&dopt=full_report&list_uids=6226588	-	97
262	MMAR_2946	0	0	0	0	0	0	0	0.78	0	0	0	0	0	1	0	1	hypothetical protein MMAR_2946	http://www.ncbi.nlm.nih.gov/sites/entrez?db=gene&cmd=Retrieve&dopt=full_report&list_uids=6227213	-	156
1817	MkanA1_010100013680	0	0	0	0	0	0	0	0.78	0	0	0	0	1	0	0	0	null	http://www.ncbi.nlm.nih.gov/sites/entrez?db=gene&cmd=Retrieve&dopt=full_report&list_uids=null	null	null
1068	MMAR_0344	0	0	0	0	0	0	0	0.81	0.94	0.94	0.94	0.92	0.95	1	0	1	hypothetical protein MMAR_0344	http://www.ncbi.nlm.nih.gov/sites/entrez?db=gene&cmd=Retrieve&dopt=full_report&list_uids=6224592	-	70		MUL_0403
1657	MkanA1_010100008606	0	0	0	0	0	0	0	0.81	0	0	0	0.78	1	0	0	0	null	http://www.ncbi.nlm.nih.gov/sites/entrez?db=gene&cmd=Retrieve&dopt=full_report&list_uids=null	null	null
1823	MkanA1_010100013815	0	0	0	0	0	0	0	0.84	0	0	0	0	1	0	0	0	null	http://www.ncbi.nlm.nih.gov/sites/entrez?db=gene&cmd=Retrieve&dopt=full_report&list_uids=null	null	null
2085	MkanA1_010100022475	0	0	0	0	0	0	0	0.87	0	0	0	0	1	0	0	0	null	http://www.ncbi.nlm.nih.gov/sites/entrez?db=gene&cmd=Retrieve&dopt=full_report&list_uids=null	null	null
2130	MkanA1_010100023708	0	0	0	0	0	0	0	0.88	0.79	0	0.79	0	1	0	0	0	null	http://www.ncbi.nlm.nih.gov/sites/entrez?db=gene&cmd=Retrieve&dopt=full_report&list_uids=null	null	null
1990	MkanA1_010100019591	0	0	0	0	0	0	0.42	0.44	0	0	0	0.41	1	0	0	0	null	http://www.ncbi.nlm.nih.gov/sites/entrez?db=gene&cmd=Retrieve&dopt=full_report&list_uids=null	null	null
2392	MAP1429	0	0	0	0	0	0	0.43	0.43	0.98	0.98	1	0.93	0	0	0	0	hypothetical protein MAP1429	http://www.ncbi.nlm.nih.gov/sites/entrez?db=gene&cmd=Retrieve&dopt=full_report&list_uids=2719228	-	292		null
1495	MkanA1_010100004760	0	0	0	0	0	0	0.5	0	0	0	0	0	1	0	0	0	null	http://www.ncbi.nlm.nih.gov/sites/entrez?db=gene&cmd=Retrieve&dopt=full_report&list_uids=null	null	null
2545	MAP4097	0	0	0	0	0	0	0.5	0	0.99	0.99	1	0.91	0	0	0	0	hypothetical protein MAP4097	http://www.ncbi.nlm.nih.gov/sites/entrez?db=gene&cmd=Retrieve&dopt=full_report&list_uids=2718308	-	257		null
466	MMAR_4426	0	0	0	0	0	0	0.5	0.64	0	0	0	0	0	1	0	0	transcriptional regulatory protein	http://www.ncbi.nlm.nih.gov/sites/entrez?db=gene&cmd=Retrieve&dopt=full_report&list_uids=6228708	-	356
708	MMAR_1042	0	0	0	0	0	0	0.51	0	0	0	0	0	0.77	1	0	1	hypothetical protein MMAR_1042	http://www.ncbi.nlm.nih.gov/sites/entrez?db=gene&cmd=Retrieve&dopt=full_report&list_uids=6225296	-	234
1516	MkanA1_010100005390	0	0	0	0	0	0	0.51	0	0	0	0	0	1	0	0	0	null	http://www.ncbi.nlm.nih.gov/sites/entrez?db=gene&cmd=Retrieve&dopt=full_report&list_uids=null	null	null
618	MMAR_3393	0	0	0	0	0	0	0.52	0	0	0	0.53	0	0.51	1	0	0	methyltransferase	http://www.ncbi.nlm.nih.gov/sites/entrez?db=gene&cmd=Retrieve&dopt=full_report&list_uids=6227664	-	217
1036	MMAR_2999	0	0	0	0	0	0	0.52	0	0.88	0.89	0.88	0.89	0.93	1	0	0.99	hypothetical protein MMAR_2999	http://www.ncbi.nlm.nih.gov/sites/entrez?db=gene&cmd=Retrieve&dopt=full_report&list_uids=6227266	-	174
2243	MkanA1_010100027856	0	0	0	0	0	0	0.53	0	0.9	0.9	0.9	0	1	0	0	0	null	http://www.ncbi.nlm.nih.gov/sites/entrez?db=gene&cmd=Retrieve&dopt=full_report&list_uids=null	null	null
1699	MkanA1_010100009967	0	0	0	0	0	0	0.56	0	0	0	0	0	1	0	0	0	null	http://www.ncbi.nlm.nih.gov/sites/entrez?db=gene&cmd=Retrieve&dopt=full_report&list_uids=null	null	null
2047	MkanA1_010100021320	0	0	0	0	0	0	0.56	0	0	0	0	0	1	0	0	0	null	http://www.ncbi.nlm.nih.gov/sites/entrez?db=gene&cmd=Retrieve&dopt=full_report&list_uids=null	null	null
2013	MkanA1_010100020258	0	0	0	0	0	0	0.58	0	0.72	0.72	0	0	1	0	0	0	null	http://www.ncbi.nlm.nih.gov/sites/entrez?db=gene&cmd=Retrieve&dopt=full_report&list_uids=null	null	null
827	MMAR_3380	0	0	0	0	0	0	0.61	0	0	0	0.73	0	0.84	1	0	0.91	transposase ISMyma01_aa1-like protein	http://www.ncbi.nlm.nih.gov/sites/entrez?db=gene&cmd=Retrieve&dopt=full_report&list_uids=6227651	-	70
528	MMAR_5238	0	0	0	0	0	0	0.63	0.69	0	0	0	0	0	1	0	0.98	hypothetical protein MMAR_5238	http://www.ncbi.nlm.nih.gov/sites/entrez?db=gene&cmd=Retrieve&dopt=full_report&list_uids=6229533	-	167
1515	MkanA1_010100005385	0	0	0	0	0	0	0.64	0	0	0	0	0	1	0	0	0	null	http://www.ncbi.nlm.nih.gov/sites/entrez?db=gene&cmd=Retrieve&dopt=full_report&list_uids=null	null	null
1779	MkanA1_010100012963	0	0	0	0	0	0	0.64	0	0	0	0	0	1	0	0	0	null	http://www.ncbi.nlm.nih.gov/sites/entrez?db=gene&cmd=Retrieve&dopt=full_report&list_uids=null	null	null
2306	MAP0078	0	0	0	0	0	0	0.65	0	0.98	0.98	1	0.73	0	0	0	0	hypothetical protein MAP0078	http://www.ncbi.nlm.nih.gov/sites/entrez?db=gene&cmd=Retrieve&dopt=full_report&list_uids=2718087	-	91		null
684	MMAR_5566	0	0	0	0	0	0	0.66	0	0	0	0	0	0.73	1	0	0.99	hypothetical protein MMAR_5566	http://www.ncbi.nlm.nih.gov/sites/entrez?db=gene&cmd=Retrieve&dopt=full_report&list_uids=6225796	-	117
2145	MkanA1_010100024590	0	0	0	0	0	0	0.66	0	0	0	0	0	1	0	0	0	null	http://www.ncbi.nlm.nih.gov/sites/entrez?db=gene&cmd=Retrieve&dopt=full_report&list_uids=null	null	null
652	MMAR_2572	0	0	0	0	0	0	0.69	0	0	0	0	0	0.63	1	0	0.99	hypothetical protein MMAR_2572	http://www.ncbi.nlm.nih.gov/sites/entrez?db=gene&cmd=Retrieve&dopt=full_report&list_uids=6226840	-	395
839	MMAR_0867	0	0	0	0	0	0	0.7	0	0	0	0	0	0.85	1	0	0.98	hypothetical protein MMAR_0867	http://www.ncbi.nlm.nih.gov/sites/entrez?db=gene&cmd=Retrieve&dopt=full_report&list_uids=6225115	-	99
2554	MAP4319	0	0	0	0	0	0	0.7	0.5	0.99	1	1	0.91	0	0	0	0	hypothetical protein MAP4319	http://www.ncbi.nlm.nih.gov/sites/entrez?db=gene&cmd=Retrieve&dopt=full_report&list_uids=2719816	-	126		null
1645	MkanA1_010100008154	0	0	0	0	0	0	0.71	0	0	0	0	0	1	0	0	0	null	http://www.ncbi.nlm.nih.gov/sites/entrez?db=gene&cmd=Retrieve&dopt=full_report&list_uids=null	null	null
1963	MkanA1_010100018066	0	0	0	0	0	0	0.78	0	0	0	0	0	1	0	0	0	null	http://www.ncbi.nlm.nih.gov/sites/entrez?db=gene&cmd=Retrieve&dopt=full_report&list_uids=null	null	null
529	MMAR_5239	0	0	0	0	0	0	0.78	0.7	0	0	0	0	0	1	0	0.98	hypothetical protein MMAR_5239	http://www.ncbi.nlm.nih.gov/sites/entrez?db=gene&cmd=Retrieve&dopt=full_report&list_uids=6229534	-	158
2163	MkanA1_010100024870	0	0	0	0	0	0	0.82	0	0	0	0	0	1	0	0	0	null	http://www.ncbi.nlm.nih.gov/sites/entrez?db=gene&cmd=Retrieve&dopt=full_report&list_uids=null	null	null
2042	MkanA1_010100021045	0	0	0	0	0	0	0.82	0.63	0	0	0	0	1	0	0	0	null	http://www.ncbi.nlm.nih.gov/sites/entrez?db=gene&cmd=Retrieve&dopt=full_report&list_uids=null	null	null
1881	MkanA1_010100015782	0	0	0	0	0	0	0.84	0	0	0	0	0	1	0	0	0	null	http://www.ncbi.nlm.nih.gov/sites/entrez?db=gene&cmd=Retrieve&dopt=full_report&list_uids=null	null	null
2122	MkanA1_010100023608	0	0	0	0	0	0	0.84	0.89	0	0	0	0	1	0	0	0	null	http://www.ncbi.nlm.nih.gov/sites/entrez?db=gene&cmd=Retrieve&dopt=full_report&list_uids=null	null	null
1646	MkanA1_010100008194	0	0	0	0	0	0	0.85	0	0	0	0	0	1	0	0	0	null	http://www.ncbi.nlm.nih.gov/sites/entrez?db=gene&cmd=Retrieve&dopt=full_report&list_uids=null	null	null
158	MMAR_1622	0	0	0	0	0	0	0.86	0	0	0	0	0	0	1	0	0.99	hypothetical protein MMAR_1622	http://www.ncbi.nlm.nih.gov/sites/entrez?db=gene&cmd=Retrieve&dopt=full_report&list_uids=6225879	-	164
508	MMAR_4827	0	0	0	0	0	0	0.86	0	0	0	0	0	0	1	0	0.98	hypothetical protein MMAR_4827	http://www.ncbi.nlm.nih.gov/sites/entrez?db=gene&cmd=Retrieve&dopt=full_report&list_uids=6229113	-	141
574	MMAR_p18	0	0	0	0	0	0	0.87	0	0	0	0	0	0	1	0	0	hypothetical protein MMAR_p18	http://www.ncbi.nlm.nih.gov/sites/entrez?db=gene&cmd=Retrieve&dopt=full_report&list_uids=6229849	-	98
575	MMAR_p19	0	0	0	0	0	0	0.89	0	0	0	0	0	0	1	0	0	hypothetical protein MMAR_p19	http://www.ncbi.nlm.nih.gov/sites/entrez?db=gene&cmd=Retrieve&dopt=full_report&list_uids=6229863	-	77
251	MMAR_2878	0	0	0	0	0	0	0.9	0	0	0	0	0	0	1	0	0.99	hypothetical protein MMAR_2878	http://www.ncbi.nlm.nih.gov/sites/entrez?db=gene&cmd=Retrieve&dopt=full_report&list_uids=6227145	-	138
491	MMAR_4591	0	0	0	0	0	0	0.9	0	0	0	0	0	0	1	0	0	hypothetical protein MMAR_4591	http://www.ncbi.nlm.nih.gov/sites/entrez?db=gene&cmd=Retrieve&dopt=full_report&list_uids=6228876	-	139
490	MMAR_4590	0	0	0	0	0	0	0.92	0	0	0	0	0	0	1	0	0	hypothetical protein MMAR_4590	http://www.ncbi.nlm.nih.gov/sites/entrez?db=gene&cmd=Retrieve&dopt=full_report&list_uids=6228875	-	209
572	MMAR_p16	0	0	0	0	0	0	0.92	0	0	0	0	0	0	1	0	0	hypothetical protein MMAR_p16	http://www.ncbi.nlm.nih.gov/sites/entrez?db=gene&cmd=Retrieve&dopt=full_report&list_uids=6229870	-	59
1093	MMAR_2932	0	0	0	0	0	0	0.92	0.71	0	0	0	0	0.97	1	0	0	ferredoxin reductase FdxD	http://www.ncbi.nlm.nih.gov/sites/entrez?db=gene&cmd=Retrieve&dopt=full_report&list_uids=6227199	-	71
577	MMAR_p21	0	0	0	0	0	0	0.93	0	0	0	0	0	0	1	0	0	Fis family transcriptional regulator	http://www.ncbi.nlm.nih.gov/sites/entrez?db=gene&cmd=Retrieve&dopt=full_report&list_uids=6229851	-	273
218	MMAR_2595	0	0	0	0	0	0.38	0.39	0	0	0	0	0	0	1	0	0.99	hypothetical protein MMAR_2595	http://www.ncbi.nlm.nih.gov/sites/entrez?db=gene&cmd=Retrieve&dopt=full_report&list_uids=6226863	-	375
1902	MkanA1_010100016322	0	0	0	0	0	0.39	0	0	0	0	0	0	1	0	0	0	null	http://www.ncbi.nlm.nih.gov/sites/entrez?db=gene&cmd=Retrieve&dopt=full_report&list_uids=null	null	null
2364	MAP0955	0	0	0	0	0	0.39	0	0.49	0.97	1	1	0.86	0	0	0	0	hypothetical protein MAP0955	http://www.ncbi.nlm.nih.gov/sites/entrez?db=gene&cmd=Retrieve&dopt=full_report&list_uids=2721105	-	317		null
126	MMAR_1411	0	0	0	0	0	0.39	0.37	0	0.57	0.57	0.46	0.53	0	1	0	0.71	hypothetical protein MMAR_1411	http://www.ncbi.nlm.nih.gov/sites/entrez?db=gene&cmd=Retrieve&dopt=full_report&list_uids=6225669	-	645
1776	MkanA1_010100012848	0	0	0	0	0	0.4	0.41	0.62	0	0	0	0.4	1	0	0	0	null	http://www.ncbi.nlm.nih.gov/sites/entrez?db=gene&cmd=Retrieve&dopt=full_report&list_uids=null	null	null
203	MMAR_2491	0	0	0	0	0	0.4	0.42	0	0.58	0.58	0.58	0.65	0	1	0	0.98	hypothetical protein MMAR_2491	http://www.ncbi.nlm.nih.gov/sites/entrez?db=gene&cmd=Retrieve&dopt=full_report&list_uids=6226758	-	644
870	MMAR_4416	0	0	0	0	0	0.41	0	0	0	0	0	0	0.86	1	0	0	hypothetical protein MMAR_4416	http://www.ncbi.nlm.nih.gov/sites/entrez?db=gene&cmd=Retrieve&dopt=full_report&list_uids=6228698	-	528
118	MMAR_1268	0	0	0	0	0	0.42	0	0.45	0	0	0	0	0	1	0	0.99	putative regulatory protein	http://www.ncbi.nlm.nih.gov/sites/entrez?db=gene&cmd=Retrieve&dopt=full_report&list_uids=6225523	-	218
330	MMAR_3564	0	0	0	0	0	0.43	0	0	0	0	0	0	0	1	0	0.99	quinone reductase
2320	MAP0225c	0	0	0	0	0	0.43	0	0.41	0	0.69	1	0	0	0	0	0	hypothetical protein MAP0225c	http://www.ncbi.nlm.nih.gov/sites/entrez?db=gene&cmd=Retrieve&dopt=full_report&list_uids=2718260	-	351		null
2285	MkanA1_010100029481	0	0	0	0	0	0.43	0.43	0	0	0	0	0	1	0	0	0	null	http://www.ncbi.nlm.nih.gov/sites/entrez?db=gene&cmd=Retrieve&dopt=full_report&list_uids=null	null	null
885	MMAR_0864	0	0	0	0	0	0.44	0	0	0.83	0.82	0.82	0.83	0.87	1	0	0.91	mandelate racemase	http://www.ncbi.nlm.nih.gov/sites/entrez?db=gene&cmd=Retrieve&dopt=full_report&list_uids=6225113	-	385
1875	MkanA1_010100015390	0	0	0	0	0	0.44	0	0.42	0	0	0	0.47	1	0	0	0	null	http://www.ncbi.nlm.nih.gov/sites/entrez?db=gene&cmd=Retrieve&dopt=full_report&list_uids=null	null	null
29	MMAR_0130	0	0	0	0	0	0.45	0	0.46	0	0	0	0	0	1	0	0	monooxygenase hydroxylase
1675	MkanA1_010100009024	0	0	0	0	0	0.46	0	0	0.61	0.61	0.57	0.58	1	0	0	0	null	http://www.ncbi.nlm.nih.gov/sites/entrez?db=gene&cmd=Retrieve&dopt=full_report&list_uids=null	null	null
2415	MAP1721c	0	0	0	0	0	0.46	0	0	0	0	1	0	0	0	0	0	hypothetical protein MAP1721c	http://www.ncbi.nlm.nih.gov/sites/entrez?db=gene&cmd=Retrieve&dopt=full_report&list_uids=2720871	-	223		null
1900	MkanA1_010100016242	0	0	0	0	0	0.48	0.5	0	0	0	0	0	1	0	0	0	null	http://www.ncbi.nlm.nih.gov/sites/entrez?db=gene&cmd=Retrieve&dopt=full_report&list_uids=null	null	null
2011	MkanA1_010100020238	0	0	0	0	0	0.5	0	0.53	0	0	0	0	1	0	0	0	null	http://www.ncbi.nlm.nih.gov/sites/entrez?db=gene&cmd=Retrieve&dopt=full_report&list_uids=null	null	null
160	MMAR_1645	0	0	0	0	0	0.51	0	0	0.82	0.82	0.83	0.85	0	1	0	0.99	transcriptional regulatory protein	http://www.ncbi.nlm.nih.gov/sites/entrez?db=gene&cmd=Retrieve&dopt=full_report&list_uids=6225902	-	181
1995	MkanA1_010100019631	0	0	0	0	0	0.51	0	0	0	0	0	0	1	0	0	0	null	http://www.ncbi.nlm.nih.gov/sites/entrez?db=gene&cmd=Retrieve&dopt=full_report&list_uids=null	null	null
2432	MAP2059	0	0	0	0	0	0.51	0	0	1	0.99	1	0.89	0	0	0	0	hypothetical protein MAP2059	http://www.ncbi.nlm.nih.gov/sites/entrez?db=gene&cmd=Retrieve&dopt=full_report&list_uids=2721165	-	204		null
899	MMAR_3448	0	0	0	0	0	0.51	0	0.45	0	0	0	0	0.87	1	0	0.99	hypothetical protein MMAR_3448	http://www.ncbi.nlm.nih.gov/sites/entrez?db=gene&cmd=Retrieve&dopt=full_report&list_uids=6227718	-	444
120	MMAR_1326	0	0	0	0	0	0.52	0	0	0	0	0	0	0	1	0	0.99	hypothetical protein MMAR_1326	http://www.ncbi.nlm.nih.gov/sites/entrez?db=gene&cmd=Retrieve&dopt=full_report&list_uids=6225582	-	104
1766	MkanA1_010100012416	0	0	0	0	0	0.54	0	0	0	0	0	0	1	0	0	0	null	http://www.ncbi.nlm.nih.gov/sites/entrez?db=gene&cmd=Retrieve&dopt=full_report&list_uids=null	null	null
2124	MkanA1_010100023628	0	0	0	0	0	0.55	0	0	0	0	0	0.76	1	0	0	0	null	http://www.ncbi.nlm.nih.gov/sites/entrez?db=gene&cmd=Retrieve&dopt=full_report&list_uids=null	null	null
155	MMAR_1597	0	0	0	0	0	0.56	0	0	0.46	0.46	0.46	0.47	0	1	0	0.45	transcriptional regulatory protein	http://www.ncbi.nlm.nih.gov/sites/entrez?db=gene&cmd=Retrieve&dopt=full_report&list_uids=6225855	-	212
2464	MAP2678c	0	0	0	0	0	0.56	0	0	0.96	0.96	1	0	0	0	0	0	hypothetical protein MAP2678c	http://www.ncbi.nlm.nih.gov/sites/entrez?db=gene&cmd=Retrieve&dopt=full_report&list_uids=2718049	-	91		null
2529	MAP3808c	0	0	0	0	0	0.56	0	0	0.99	0.99	1	0.75	0	0	0	0	hypothetical protein MAP3808c	http://www.ncbi.nlm.nih.gov/sites/entrez?db=gene&cmd=Retrieve&dopt=full_report&list_uids=2719485	-	260		null
30	MMAR_0131	0	0	0	0	0	0.56	0	0.55	0	0	0	0	0	1	0	0	monooxygenase hydroxylase
21	MMAR_0105	0	0	0	0	0	0.57	0	0	0	0	0	0	0	1	0	0	hypothetical protein MMAR_0105	http://www.ncbi.nlm.nih.gov/sites/entrez?db=gene&cmd=Retrieve&dopt=full_report&list_uids=6224323	-	87		MUL_0126
176	MMAR_1999	0	0	0	0	0	0.57	0.59	0.58	0.66	0.66	0.66	0.66	0	1	0	0.99	hypothetical protein MMAR_1999	http://www.ncbi.nlm.nih.gov/sites/entrez?db=gene&cmd=Retrieve&dopt=full_report&list_uids=6226259	-	275
22	MMAR_0108	0	0	0	0	0	0.58	0	0	0.5	0.5	0.51	0.52	0	1	0	0.51	transcriptional regulatory protein	http://www.ncbi.nlm.nih.gov/sites/entrez?db=gene&cmd=Retrieve&dopt=full_report&list_uids=6224326	-	201		MUL_0129
301	MMAR_3385	0	0	0	0	0	0.58	0	0.38	0	0	0	0	0	1	0	0	hypothetical protein MMAR_3385	http://www.ncbi.nlm.nih.gov/sites/entrez?db=gene&cmd=Retrieve&dopt=full_report&list_uids=6227656	-	422
1796	MkanA1_010100013473	0	0	0	0	0	0.58	0.67	0	0	0	0	0	1	0	0	0	null	http://www.ncbi.nlm.nih.gov/sites/entrez?db=gene&cmd=Retrieve&dopt=full_report&list_uids=null	null	null
2351	MAP0859c	0	0	0	0	0	0.59	0	0.58	0	0	1	0	0	0	0	0	hypothetical protein MAP0859c	http://www.ncbi.nlm.nih.gov/sites/entrez?db=gene&cmd=Retrieve&dopt=full_report&list_uids=2718316	-	202		null
2117	MkanA1_010100023471	0	0	0	0	0	0.59	0.48	0	0.85	0.85	0.85	0.85	1	0	0	0	null	http://www.ncbi.nlm.nih.gov/sites/entrez?db=gene&cmd=Retrieve&dopt=full_report&list_uids=null	null	null
685	MMAR_2186	0	0	0	0	0	0.6	0	0	0.73	0.73	0.73	0.73	0.74	1	0	1	hypothetical protein MMAR_2186	http://www.ncbi.nlm.nih.gov/sites/entrez?db=gene&cmd=Retrieve&dopt=full_report&list_uids=6226450	-	190
1828	MkanA1_010100014180	0	0	0	0	0	0.61	0	0	0.66	0.67	0.66	0.58	1	0	0	0	null	http://www.ncbi.nlm.nih.gov/sites/entrez?db=gene&cmd=Retrieve&dopt=full_report&list_uids=null	null	null
441	MMAR_3973	0	0	0	0	0	0.61	0	0.66	0.88	0.9	0.9	0.92	0	1	0	0.98	ferredoxin FdxD_1	http://www.ncbi.nlm.nih.gov/sites/entrez?db=gene&cmd=Retrieve&dopt=full_report&list_uids=6228248	fdxD_1	63
1421	MkanA1_010100001170	0	0	0	0	0	0.61	0.61	0.59	0	0	0	0	1	0	0	0	null	http://www.ncbi.nlm.nih.gov/sites/entrez?db=gene&cmd=Retrieve&dopt=full_report&list_uids=null	null	null
639	MMAR_0919	0	0	0	0	0	0.62	0	0	0.57	0.57	0.57	0.56	0.59	1	0	0.98	acetyltransferase
13	MMAR_0077	0	0	0	0	0	0.63	0	0.63	0	0	0	0	0	1	0	0	hypothetical protein MMAR_0077	http://www.ncbi.nlm.nih.gov/sites/entrez?db=gene&cmd=Retrieve&dopt=full_report&list_uids=6224295	-	142		MUL_0090
302	MMAR_3391	0	0	0	0	0	0.66	0	0	0	0	0	0	0	1	0	0	hypothetical protein MMAR_3391	http://www.ncbi.nlm.nih.gov/sites/entrez?db=gene&cmd=Retrieve&dopt=full_report&list_uids=6227662	-	433
590	MMAR_3629	0	0	0	0	0	0.66	0	0	0	0	0	0	0.4	1	0	0.98	hypothetical protein MMAR_3629	http://www.ncbi.nlm.nih.gov/sites/entrez?db=gene&cmd=Retrieve&dopt=full_report&list_uids=6227900	-	386
807	MMAR_3353	0	0	0	0	0	0.66	0.68	0	0	0	0	0	0.83	1	0	0.99	hypothetical protein MMAR_3353	http://www.ncbi.nlm.nih.gov/sites/entrez?db=gene&cmd=Retrieve&dopt=full_report&list_uids=6227623	-	249
2266	MkanA1_010100028981	0	0	0	0	0	0.67	0	0	0.82	0.81	0.82	0.83	1	0	0	0	null	http://www.ncbi.nlm.nih.gov/sites/entrez?db=gene&cmd=Retrieve&dopt=full_report&list_uids=null	null	null
1606	MkanA1_010100007639	0	0	0	0	0	0.68	0	0	0	0	0	0	1	0	0	0	null	http://www.ncbi.nlm.nih.gov/sites/entrez?db=gene&cmd=Retrieve&dopt=full_report&list_uids=null	null	null
132	MMAR_1425	0	0	0	0	0	0.69	0	0.75	0	0	0	0	0	1	0	0	transposase for insertion sequence	http://www.ncbi.nlm.nih.gov/sites/entrez?db=gene&cmd=Retrieve&dopt=full_report&list_uids=6225681	-	62
1034	MMAR_1861	0	0	0	0	0	0.69	0	0.76	0	0	0	0	0.93	1	0	0	hypothetical protein MMAR_1861	http://www.ncbi.nlm.nih.gov/sites/entrez?db=gene&cmd=Retrieve&dopt=full_report&list_uids=6226120	-	240
2020	MkanA1_010100020298	0	0	0	0	0	0.7	0	0	0	0.92	0	0	1	0	0	0	null	http://www.ncbi.nlm.nih.gov/sites/entrez?db=gene&cmd=Retrieve&dopt=full_report&list_uids=null	null	null
1851	MkanA1_010100014945	0	0	0	0	0	0.71	0	0	0.48	0.48	0	0.47	1	0	0	0	null	http://www.ncbi.nlm.nih.gov/sites/entrez?db=gene&cmd=Retrieve&dopt=full_report&list_uids=null	null	null
1924	MkanA1_010100017321	0	0	0	0	0	0.72	0	0	0	0	0	0	1	0	0	0	null	http://www.ncbi.nlm.nih.gov/sites/entrez?db=gene&cmd=Retrieve&dopt=full_report&list_uids=null	null	null
1925	MkanA1_010100017331	0	0	0	0	0	0.72	0.63	0.64	0	0	0	0	1	0	0	0	null	http://www.ncbi.nlm.nih.gov/sites/entrez?db=gene&cmd=Retrieve&dopt=full_report&list_uids=null	null	null
1668	MkanA1_010100008818	0	0	0	0	0	0.74	0	0	0.87	0.87	0.87	0.88	1	0	0	0	null	http://www.ncbi.nlm.nih.gov/sites/entrez?db=gene&cmd=Retrieve&dopt=full_report&list_uids=null	null	null
1704	MkanA1_010100010407	0	0	0	0	0	0.74	0	0	0	0	0	0	1	0	0	0	null	http://www.ncbi.nlm.nih.gov/sites/entrez?db=gene&cmd=Retrieve&dopt=full_report&list_uids=null	null	null
527	MMAR_5237	0	0	0	0	0	0.75	0	0	0	0	0	0	0	1	0	1	hypothetical protein MMAR_5237	http://www.ncbi.nlm.nih.gov/sites/entrez?db=gene&cmd=Retrieve&dopt=full_report&list_uids=6229532	-	80
2239	MkanA1_010100027836	0	0	0	0	0	0.76	0.76	0	0.83	0.84	0.82	0	1	0	0	0	null	http://www.ncbi.nlm.nih.gov/sites/entrez?db=gene&cmd=Retrieve&dopt=full_report&list_uids=null	null	null
1927	MkanA1_010100017386	0	0	0	0	0	0.77	0	0	0.76	0.71	0.76	0.74	1	0	0	0	null	http://www.ncbi.nlm.nih.gov/sites/entrez?db=gene&cmd=Retrieve&dopt=full_report&list_uids=null	null	null
1971	MkanA1_010100018676	0	0	0	0	0	0.77	0	0	0	0	0	0	1	0	0	0	null	http://www.ncbi.nlm.nih.gov/sites/entrez?db=gene&cmd=Retrieve&dopt=full_report&list_uids=null	null	null
1731	MkanA1_010100011267	0	0	0	0	0	0.77	0	0.4	0.39	0.39	0.38	0.39	1	0	0	0	null	http://www.ncbi.nlm.nih.gov/sites/entrez?db=gene&cmd=Retrieve&dopt=full_report&list_uids=null	null	null
2311	MAP0099	0	0	0	0	0	0.77	0	0.67	0	0	1	0	0	0	0	0	hypothetical protein MAP0099	http://www.ncbi.nlm.nih.gov/sites/entrez?db=gene&cmd=Retrieve&dopt=full_report&list_uids=2721037	-	57		null
498	MMAR_4607	0	0	0	0	0	0.78	0	0	0	0	0	0	0	1	0	0.98	hypothetical protein MMAR_4607	http://www.ncbi.nlm.nih.gov/sites/entrez?db=gene&cmd=Retrieve&dopt=full_report&list_uids=6228891	-	283
1601	MkanA1_010100007574	0	0	0	0	0	0.78	0	0	0	0	0	0	1	0	0	0	null	http://www.ncbi.nlm.nih.gov/sites/entrez?db=gene&cmd=Retrieve&dopt=full_report&list_uids=null	null	null
2501	MAP3277c	0	0	0	0	0	0.78	0	0	0.99	0.99	1	0.93	0	0	0	0	hypothetical protein MAP3277c	http://www.ncbi.nlm.nih.gov/sites/entrez?db=gene&cmd=Retrieve&dopt=full_report&list_uids=2719278	-	104		null
1896	MkanA1_010100016202	0	0	0	0	0	0.8	0	0	0.89	0.89	0.89	0	1	0	0	0	null	http://www.ncbi.nlm.nih.gov/sites/entrez?db=gene&cmd=Retrieve&dopt=full_report&list_uids=null	null	null
1532	MkanA1_010100005755	0	0	0	0	0	0.8	0.83	0	0	0	0	0	1	0	0	0	null	http://www.ncbi.nlm.nih.gov/sites/entrez?db=gene&cmd=Retrieve&dopt=full_report&list_uids=null	null	null
1756	MkanA1_010100011839	0	0	0	0	0	0.8	0.83	0	0	0	0	0	1	0	0	0	null	http://www.ncbi.nlm.nih.gov/sites/entrez?db=gene&cmd=Retrieve&dopt=full_report&list_uids=null	null	null
2390	MAP1417c	0	0	0	0	0	0.81	0	0	1	0.99	1	0.94	0	0	0	0	hypothetical protein MAP1417c	http://www.ncbi.nlm.nih.gov/sites/entrez?db=gene&cmd=Retrieve&dopt=full_report&list_uids=2717568	-	144		null
992	MMAR_3527	0	0	0	0	0	0.82	0	0	0.89	0.89	0.89	0.88	0.91	1	0	0.92	hypothetical protein MMAR_3527	http://www.ncbi.nlm.nih.gov/sites/entrez?db=gene&cmd=Retrieve&dopt=full_report&list_uids=6227797	-	97
2341	MAP0837	0	0	0	0	0	0.83	0	0	0.99	0.99	1	0	0	0	0	0	hypothetical protein MAP0837	http://www.ncbi.nlm.nih.gov/sites/entrez?db=gene&cmd=Retrieve&dopt=full_report&list_uids=2719608	-	706		null
2380	MAP1172c	0	0	0	0	0	0.85	0	0.45	0.99	0.98	1	0.95	0	0	0	0	hypothetical protein MAP1172c	http://www.ncbi.nlm.nih.gov/sites/entrez?db=gene&cmd=Retrieve&dopt=full_report&list_uids=2720272	-	309		null
1673	MkanA1_010100009004	0	0	0	0	0	0.85	0	0.95	0	0	0	0.44	1	0	0	0	null	http://www.ncbi.nlm.nih.gov/sites/entrez?db=gene&cmd=Retrieve&dopt=full_report&list_uids=null	null	null
310	MMAR_3464	0	0	0	0	0	0.88	0	0	0	0	0	0	0	1	0	0.96	transposase	http://www.ncbi.nlm.nih.gov/sites/entrez?db=gene&cmd=Retrieve&dopt=full_report&list_uids=6227734	-	59
694	MMAR_1440	0	0	0	0	0	0.88	0	0.41	0	0	0	0	0.75	1	0	0	ISL3 family transposase	http://www.ncbi.nlm.nih.gov/sites/entrez?db=gene&cmd=Retrieve&dopt=full_report&list_uids=6225695	-	368
1005	MMAR_1713	0	0	0	0	0	0.88	0.87	0	0.94	0.94	0.94	0.91	0.92	1	0	0.99	hypothetical protein MMAR_1713	http://www.ncbi.nlm.nih.gov/sites/entrez?db=gene&cmd=Retrieve&dopt=full_report&list_uids=6225970	-	200
2316	MAP0136	0	0	0	0	0	0.88	0.89	0	1	1	1	0.96	0	0	0	0	hypothetical protein MAP0136	http://www.ncbi.nlm.nih.gov/sites/entrez?db=gene&cmd=Retrieve&dopt=full_report&list_uids=2718271	-	140		null
1754	MkanA1_010100011824	0	0	0	0	0	0.9	0.89	0	0	0	0	0	1	0	0	0	null	http://www.ncbi.nlm.nih.gov/sites/entrez?db=gene&cmd=Retrieve&dopt=full_report&list_uids=null	null	null
2430	MAP2019c	0	0	0	0	0	0.91	0	0	1	1	1	0	0	0	0	0	hypothetical protein MAP2019c	http://www.ncbi.nlm.nih.gov/sites/entrez?db=gene&cmd=Retrieve&dopt=full_report&list_uids=2718695	-	80		null
2463	MAP2677c	0	0	0	0	0	0.91	0	0	0.99	0.99	1	0.96	0	0	0	0	hypothetical protein MAP2677c	http://www.ncbi.nlm.nih.gov/sites/entrez?db=gene&cmd=Retrieve&dopt=full_report&list_uids=2718106	-	132		null
1755	MkanA1_010100011829	0	0	0	0	0	0.93	0.94	0	0	0	0	0	1	0	0	0	null	http://www.ncbi.nlm.nih.gov/sites/entrez?db=gene&cmd=Retrieve&dopt=full_report&list_uids=null	null	null
566	MMAR_p07	0	0	0	0	0	0.94	0.96	0	0	0	0	0	0	1	0	0	hypothetical protein MMAR_p07	http://www.ncbi.nlm.nih.gov/sites/entrez?db=gene&cmd=Retrieve&dopt=full_report&list_uids=6229871	-	196
2326	MAP0343	0	0	0	0	0	0.95	0.9	0	1	1	1	0.94	0	0	0	0	hypothetical protein MAP0343	http://www.ncbi.nlm.nih.gov/sites/entrez?db=gene&cmd=Retrieve&dopt=full_report&list_uids=2717501	-	122		null
903	MMAR_4504	0	0	0	0	0.39	0	0	0	0.81	0	0.81	0.82	0.87	1	0	0.96	hypothetical protein MMAR_4504	http://www.ncbi.nlm.nih.gov/sites/entrez?db=gene&cmd=Retrieve&dopt=full_report&list_uids=6228788	-	491
669	MMAR_0905	0	0	0	0	0.4	0	0	0.41	0	0	0	0	0.69	1	0	0.98	hypothetical protein MMAR_0905	http://www.ncbi.nlm.nih.gov/sites/entrez?db=gene&cmd=Retrieve&dopt=full_report&list_uids=6225153	-	391
721	MMAR_2907	0	0	0	0	0.41	0	0	0	0	0	0	0	0.78	1	0	0	hypothetical protein MMAR_2907	http://www.ncbi.nlm.nih.gov/sites/entrez?db=gene&cmd=Retrieve&dopt=full_report&list_uids=6227174	-	384
269	MMAR_3023	0	0	0	0	0.42	0	0	0	0	0	0	0	0	1	0	1	hypothetical protein MMAR_3023	http://www.ncbi.nlm.nih.gov/sites/entrez?db=gene&cmd=Retrieve&dopt=full_report&list_uids=6227289	-	287
480	MMAR_4447	0	0	0	0	0.42	0	0	0	0	0	0	0	0	1	0	0	hypothetical protein MMAR_4447	http://www.ncbi.nlm.nih.gov/sites/entrez?db=gene&cmd=Retrieve&dopt=full_report&list_uids=6228729	-	208
1383	MUP067c	0	0	0	0	0.42	0	0.45	0	0	0	0	0	0	0	0	1	hypothetical protein MUP067c	http://www.ncbi.nlm.nih.gov/sites/entrez?db=gene&cmd=Retrieve&dopt=full_report&list_uids=2846604	-	210
1268	MUL_3217	0	0	0	0	0.43	0	0	0	0	0	0	0	0	0	0	1	P-loop ATPase	http://www.ncbi.nlm.nih.gov/sites/entrez?db=gene&cmd=Retrieve&dopt=full_report&list_uids=4554194	-	541
80	MMAR_0586	0	0	0	0	0.43	0.52	0.52	0.63	0	0	0	0	0	1	0	0.98	hypothetical protein MMAR_0586	http://www.ncbi.nlm.nih.gov/sites/entrez?db=gene&cmd=Retrieve&dopt=full_report&list_uids=6224834	-	404
473	MMAR_4437	0	0	0	0	0.44	0.44	0.54	0	0	0	0	0	0	1	0	0.98	hypothetical protein MMAR_4437	http://www.ncbi.nlm.nih.gov/sites/entrez?db=gene&cmd=Retrieve&dopt=full_report&list_uids=6228719	-	234
2062	MkanA1_010100021730	0	0	0	0	0.45	0.47	0	0.45	0	0	0	0	1	0	0	0	null	http://www.ncbi.nlm.nih.gov/sites/entrez?db=gene&cmd=Retrieve&dopt=full_report&list_uids=null	null	null
2238	MkanA1_010100027826	0	0	0	0	0.45	0.9	0.85	0	0.87	0.91	0.91	0	1	0	0	0	null	http://www.ncbi.nlm.nih.gov/sites/entrez?db=gene&cmd=Retrieve&dopt=full_report&list_uids=null	null	null
1266	MUL_3215	0	0	0	0	0.46	0	0	0	0	0	0	0	0	0	0	1	hypothetical protein MUL_3215	http://www.ncbi.nlm.nih.gov/sites/entrez?db=gene&cmd=Retrieve&dopt=full_report&list_uids=4554192	-	420
2270	MkanA1_010100029121	0	0	0	0	0.46	0	0.49	0	0	0	0	0	1	0	0	0	null	http://www.ncbi.nlm.nih.gov/sites/entrez?db=gene&cmd=Retrieve&dopt=full_report&list_uids=null	null	null
2276	MkanA1_010100029301	0	0	0	0	0.46	0	0.65	0.5	0	0	0	0	1	0	0	0	null	http://www.ncbi.nlm.nih.gov/sites/entrez?db=gene&cmd=Retrieve&dopt=full_report&list_uids=null	null	null
717	MMAR_5563	0	0	0	0	0.46	0.43	0.4	0	0.79	0.8	0.8	0.81	0.77	1	0	0.98	PE-PGRS family protein	http://www.ncbi.nlm.nih.gov/sites/entrez?db=gene&cmd=Retrieve&dopt=full_report&list_uids=6226211	-	116
651	MMAR_2300	0	0	0	0	0.47	0	0	0	0.64	0.64	0.64	0.65	0.63	1	0	0.99	hypothetical protein MMAR_2300	http://www.ncbi.nlm.nih.gov/sites/entrez?db=gene&cmd=Retrieve&dopt=full_report&list_uids=6226564	-	324
1265	MUL_3214	0	0	0	0	0.47	0	0	0	0	0	0	0	0	0	0	1	TatD family deoxyribonuclease	http://www.ncbi.nlm.nih.gov/sites/entrez?db=gene&cmd=Retrieve&dopt=full_report&list_uids=4554191	-	249
810	MMAR_4502	0	0	0	0	0.47	0	0	0.48	0	0	0	0	0.83	1	0	0.97	teichoic acid biosynthesis protein	http://www.ncbi.nlm.nih.gov/sites/entrez?db=gene&cmd=Retrieve&dopt=full_report&list_uids=6228786	-	288
435	MMAR_3947	0	0	0	0	0.47	0.45	0.52	0	0	0	0	0	0	1	0	0	transcriptional regulatory protein	http://www.ncbi.nlm.nih.gov/sites/entrez?db=gene&cmd=Retrieve&dopt=full_report&list_uids=6228222	-	228
1527	MkanA1_010100005570	0	0	0	0	0.48	0	0	0	0	0	0	0	1	0	0	0	null	http://www.ncbi.nlm.nih.gov/sites/entrez?db=gene&cmd=Retrieve&dopt=full_report&list_uids=null	null	null
2416	MAP1723	0	0	0	0	0.48	0	0	0.48	0	0	1	0.46	0	0	0	0	hypothetical protein MAP1723	http://www.ncbi.nlm.nih.gov/sites/entrez?db=gene&cmd=Retrieve&dopt=full_report&list_uids=2718881	-	221		null
630	MMAR_4323	0	0	0	0	0.5	0.53	0.51	0	0	0.68	0.52	0	0.54	1	0	1	transposase	http://www.ncbi.nlm.nih.gov/sites/entrez?db=gene&cmd=Retrieve&dopt=full_report&list_uids=6228604	-	280
367	MMAR_3861	0	0	0	0	0.52	0	0	0.45	0.78	0.78	0.78	0.8	0	1	0	0.98	putative regulatory protein	http://www.ncbi.nlm.nih.gov/sites/entrez?db=gene&cmd=Retrieve&dopt=full_report&list_uids=6228138	-	206
534	MMAR_5312	0	0	0	0	0.56	0	0	0	0.91	0.91	0.91	0.89	0	1	0	0.97	hypothetical protein MMAR_5312	http://www.ncbi.nlm.nih.gov/sites/entrez?db=gene&cmd=Retrieve&dopt=full_report&list_uids=6229608	-	200
1526	MkanA1_010100005550	0	0	0	0	0.56	0	0.6	0	0	0	0	0.83	1	0	0	0	null	http://www.ncbi.nlm.nih.gov/sites/entrez?db=gene&cmd=Retrieve&dopt=full_report&list_uids=null	null	null
761	MMAR_3282	0	0	0	0	0.58	0	0	0.59	0	0	0	0	0.8	1	0	0.99	hypothetical protein MMAR_3282	http://www.ncbi.nlm.nih.gov/sites/entrez?db=gene&cmd=Retrieve&dopt=full_report&list_uids=6227550	-	130
2060	MkanA1_010100021703	0	0	0	0	0.59	0	0	0	0.57	0	0.59	0	1	0	0	0	null	http://www.ncbi.nlm.nih.gov/sites/entrez?db=gene&cmd=Retrieve&dopt=full_report&list_uids=null	null	null
149	MMAR_1548	0	0	0	0	0.59	0.51	0	0.59	0	0	0	0	0	1	0	1	glutaminase GlsA	http://www.ncbi.nlm.nih.gov/sites/entrez?db=gene&cmd=Retrieve&dopt=full_report&list_uids=6225805	glsA	320
598	MMAR_0104	0	0	0	0	0.6	0	0.62	0.44	0	0	0	0	0.43	1	0	0	hypothetical protein MMAR_0104	http://www.ncbi.nlm.nih.gov/sites/entrez?db=gene&cmd=Retrieve&dopt=full_report&list_uids=6224322	-	462		MUL_0125
570	MMAR_p14	0	0	0	0	0.61	0	0	0	0	0	0	0	0	1	0	0	mercuric transport protein
1825	MkanA1_010100014055	0	0	0	0	0.61	0	0.62	0.62	0	0	0	0	1	0	0	0	null	http://www.ncbi.nlm.nih.gov/sites/entrez?db=gene&cmd=Retrieve&dopt=full_report&list_uids=null	null	null
857	MMAR_4872	0	0	0	0	0.63	0	0	0	0	0	0	0	0.85	1	0	0.95	hypothetical protein MMAR_4872	http://www.ncbi.nlm.nih.gov/sites/entrez?db=gene&cmd=Retrieve&dopt=full_report&list_uids=6229162	-	788
2499	MAP3239	0	0	0	0	0.65	0	0	0.54	0.99	0.99	1	0.75	0	0	0	0	hypothetical protein MAP3239	http://www.ncbi.nlm.nih.gov/sites/entrez?db=gene&cmd=Retrieve&dopt=full_report&list_uids=2719050	-	252		null
2152	MkanA1_010100024713	0	0	0	0	0.66	0	0.86	0	0	0	0	0	1	0	0	0	null	http://www.ncbi.nlm.nih.gov/sites/entrez?db=gene&cmd=Retrieve&dopt=full_report&list_uids=null	null	null
739	MMAR_1791	0	0	0	0	0.67	0.71	0.71	0.67	0.77	0.77	0.78	0.78	0.79	1	0	1	hypothetical protein MMAR_1791	http://www.ncbi.nlm.nih.gov/sites/entrez?db=gene&cmd=Retrieve&dopt=full_report&list_uids=6226050	-	71
318	MMAR_3530	0	0	0	0	0.68	0	0.64	0.46	0	0	0	0	0	1	0	1	hypothetical protein MMAR_3530	http://www.ncbi.nlm.nih.gov/sites/entrez?db=gene&cmd=Retrieve&dopt=full_report&list_uids=6227800	-	142
215	MMAR_2570	0	0	0	0	0.68	0.54	0.68	0	0	0	0	0	0	1	0	0.99	hydrolase/amidase	http://www.ncbi.nlm.nih.gov/sites/entrez?db=gene&cmd=Retrieve&dopt=full_report&list_uids=6226838	-	328
568	MMAR_p10	0	0	0	0	0.7	0	0	0	0	0	0	0	0	1	0	0	alkylmercury lyase
2108	MkanA1_010100023269	0	0	0	0	0.7	0	0	0.6	0.86	0.86	0.86	0.85	1	0	0	0	null	http://www.ncbi.nlm.nih.gov/sites/entrez?db=gene&cmd=Retrieve&dopt=full_report&list_uids=null	null	null
882	MMAR_0454	0	0	0	0	0.7	0	0.69	0	0.73	0.63	0.7	0.63	0.87	1	0	0.99	hypothetical protein MMAR_0454	http://www.ncbi.nlm.nih.gov/sites/entrez?db=gene&cmd=Retrieve&dopt=full_report&list_uids=6224702	-	133		MUL_0536
1428	MkanA1_010100001400	0	0	0	0	0.7	0	0.72	0	0	0	0	0	1	0	0	0	null	http://www.ncbi.nlm.nih.gov/sites/entrez?db=gene&cmd=Retrieve&dopt=full_report&list_uids=null	null	null
869	MMAR_4140	0	0	0	0	0.7	0.73	0.71	0	0.78	0.78	0.78	0.77	0.86	1	0	0.99	hydrolase	http://www.ncbi.nlm.nih.gov/sites/entrez?db=gene&cmd=Retrieve&dopt=full_report&list_uids=6228421	-	416
278	MMAR_3146	0	0	0	0	0.72	0	0	0	0	0	0	0	0	1	0	0	hypothetical protein MMAR_3146	http://www.ncbi.nlm.nih.gov/sites/entrez?db=gene&cmd=Retrieve&dopt=full_report&list_uids=6227413	-	94
339	MMAR_3592	0	0	0	0	0.72	0	0	0	0	0	0	0	0	1	0	0	hypothetical protein MMAR_3592	http://www.ncbi.nlm.nih.gov/sites/entrez?db=gene&cmd=Retrieve&dopt=full_report&list_uids=6227861	-	52
2321	MAP0281	0	0	0	0	0.72	0	0	0	0.96	0.97	1	0.85	0	0	0	0	hypothetical protein MAP0281	http://www.ncbi.nlm.nih.gov/sites/entrez?db=gene&cmd=Retrieve&dopt=full_report&list_uids=2719562	-	157		null
780	MMAR_3038	0	0	0	0	0.73	0	0	0	0	0	0	0.89	0.81	1	0	1	hypothetical protein MMAR_3038	http://www.ncbi.nlm.nih.gov/sites/entrez?db=gene&cmd=Retrieve&dopt=full_report&list_uids=6227304	-	73
852	MMAR_3430	0	0	0	0	0.74	0	0	0.58	0	0	0	0	0.85	1	0	0.99	hypothetical protein MMAR_3430	http://www.ncbi.nlm.nih.gov/sites/entrez?db=gene&cmd=Retrieve&dopt=full_report&list_uids=6227700	-	333
2421	MAP1749	0	0	0	0	0.74	0.73	0.73	0	0.98	0.99	1	0.88	0	0	0	0	hypothetical protein MAP1749	http://www.ncbi.nlm.nih.gov/sites/entrez?db=gene&cmd=Retrieve&dopt=full_report&list_uids=2721101	-	268		null
2363	MAP0934	0	0	0	0	0.74	0.78	0	0	0.99	0.99	1	0.94	0	0	0	0	hypothetical protein MAP0934	http://www.ncbi.nlm.nih.gov/sites/entrez?db=gene&cmd=Retrieve&dopt=full_report&list_uids=2719518	-	377		null
811	MMAR_4509	0	0	0	0	0.76	0	0.77	0	0	0	0	0	0.83	1	0	0.98	hypothetical protein MMAR_4509	http://www.ncbi.nlm.nih.gov/sites/entrez?db=gene&cmd=Retrieve&dopt=full_report&list_uids=6228793	-	319
1150	MUL_0999	0	0	0	0	0.77	0	0	0	0	0	0	0	0	0	0	1	hypothetical protein MUL_0999	http://www.ncbi.nlm.nih.gov/sites/entrez?db=gene&cmd=Retrieve&dopt=full_report&list_uids=4552821	-	134
1380	MUP064c	0	0	0	0	0.77	0	0	0	0	0	0	0	0	0	0	1	hypothetical protein MUP064c	http://www.ncbi.nlm.nih.gov/sites/entrez?db=gene&cmd=Retrieve&dopt=full_report&list_uids=2846601	-	120
1071	MMAR_0724	0	0	0	0	0.78	0	0.75	0	0.89	0.86	0.85	0.87	0.95	1	0	0.99	hypothetical protein MMAR_0724	http://www.ncbi.nlm.nih.gov/sites/entrez?db=gene&cmd=Retrieve&dopt=full_report&list_uids=6224973	-	110
1972	MkanA1_010100018706	0	0	0	0	0.79	0.77	0	0	0	0	0	0.79	1	0	0	0	null	http://www.ncbi.nlm.nih.gov/sites/entrez?db=gene&cmd=Retrieve&dopt=full_report&list_uids=null	null	null
2153	MkanA1_010100024718	0	0	0	0	0.8	0	0.78	0	0	0	0	0	1	0	0	0	null	http://www.ncbi.nlm.nih.gov/sites/entrez?db=gene&cmd=Retrieve&dopt=full_report&list_uids=null	null	null
1916	MkanA1_010100016895	0	0	0	0	0.8	0.8	0	0	0	0	0	0	1	0	0	0	null	http://www.ncbi.nlm.nih.gov/sites/entrez?db=gene&cmd=Retrieve&dopt=full_report&list_uids=null	null	null
277	MMAR_3145	0	0	0	0	0.81	0	0	0	0	0	0	0	0	1	0	0	hypothetical protein MMAR_3145	http://www.ncbi.nlm.nih.gov/sites/entrez?db=gene&cmd=Retrieve&dopt=full_report&list_uids=6227412	-	102
958	MMAR_4962	0	0	0	0	0.82	0.61	0.84	0.54	0	0	0	0	0.89	1	0	0.99	C4-dicarboxylate transporter/malic acid transport protein	http://www.ncbi.nlm.nih.gov/sites/entrez?db=gene&cmd=Retrieve&dopt=full_report&list_uids=6229253	-	383
2515	MAP3648c	0	0	0	0	0.83	0	0	0	0.98	0.99	1	0.9	0	0	0	0	hypothetical protein MAP3648c	http://www.ncbi.nlm.nih.gov/sites/entrez?db=gene&cmd=Retrieve&dopt=full_report&list_uids=2721447	-	173		null
1640	MkanA1_010100008064	0	0	0	0	0.83	0	0.8	0	0	0	0	0	1	0	0	0	null	http://www.ncbi.nlm.nih.gov/sites/entrez?db=gene&cmd=Retrieve&dopt=full_report&list_uids=null	null	null
153	MMAR_1574	0	0	0	0	0.84	0	0.84	0	0.83	0.83	0.83	0.85	0	1	0	1	hypothetical protein MMAR_1574	http://www.ncbi.nlm.nih.gov/sites/entrez?db=gene&cmd=Retrieve&dopt=full_report&list_uids=6225831	-	132
1371	MUP044c	0	0	0	0	0.84	0.86	0	0	0	0	0	0	0	0	0	1	transposase	http://www.ncbi.nlm.nih.gov/sites/entrez?db=gene&cmd=Retrieve&dopt=full_report&list_uids=2846596	-	46
751	MMAR_5540	0	0	0	0	0.87	0.87	0	0	0	0.82	0	0	0.79	1	0	0	transposase for insertion sequence ISMyma02	http://www.ncbi.nlm.nih.gov/sites/entrez?db=gene&cmd=Retrieve&dopt=full_report&list_uids=6225706	-	401
733	MMAR_1396	0	0	0	0	0.87	0.87	0.37	0	0	0.85	0	0	0.79	1	0	0	transposase for insertion sequence ISMyma02	http://www.ncbi.nlm.nih.gov/sites/entrez?db=gene&cmd=Retrieve&dopt=full_report&list_uids=6225653	-	465
734	MMAR_1403	0	0	0	0	0.87	0.87	0.37	0	0	0.85	0	0	0.79	1	0	0	transposase for insertion sequence ISMyma02	http://www.ncbi.nlm.nih.gov/sites/entrez?db=gene&cmd=Retrieve&dopt=full_report&list_uids=6225660	-	465
735	MMAR_1407	0	0	0	0	0.87	0.87	0.37	0	0	0.85	0	0	0.79	1	0	0	transposase for insertion sequence ISMyma02	http://www.ncbi.nlm.nih.gov/sites/entrez?db=gene&cmd=Retrieve&dopt=full_report&list_uids=6225664	-	465
736	MMAR_1445	0	0	0	0	0.87	0.87	0.37	0	0	0.85	0	0	0.79	1	0	0	transposase for insertion sequence ISMyma02	http://www.ncbi.nlm.nih.gov/sites/entrez?db=gene&cmd=Retrieve&dopt=full_report&list_uids=6225700	-	465
737	MMAR_1468	0	0	0	0	0.87	0.87	0.37	0	0	0.85	0	0	0.79	1	0	0	transposase for insertion sequence ISMyma02	http://www.ncbi.nlm.nih.gov/sites/entrez?db=gene&cmd=Retrieve&dopt=full_report&list_uids=6225723	-	465
746	MMAR_3352	0	0	0	0	0.87	0.87	0.37	0	0	0.85	0	0	0.79	1	0	0	transposase for insertion sequence ISMyma02	http://www.ncbi.nlm.nih.gov/sites/entrez?db=gene&cmd=Retrieve&dopt=full_report&list_uids=6227622	-	465
478	MMAR_4445	0	0	0	0	0.88	0	0	0	0	0	0	0.87	0	1	0	0	hypothetical protein MMAR_4445	http://www.ncbi.nlm.nih.gov/sites/entrez?db=gene&cmd=Retrieve&dopt=full_report&list_uids=6228727	-	80
460	MMAR_4360	0	0	0	0	0.88	0.8	0.89	0.82	0.9	0.9	0.9	0.89	0	1	0	1	hypothetical protein MMAR_4360	http://www.ncbi.nlm.nih.gov/sites/entrez?db=gene&cmd=Retrieve&dopt=full_report&list_uids=6228642	-	85
1040	MMAR_3315	0	0	0	0	0.88	0.88	0.4	0	0	0.88	0	0	0.93	1	0	0	transposase for ISMyma07	http://www.ncbi.nlm.nih.gov/sites/entrez?db=gene&cmd=Retrieve&dopt=full_report&list_uids=6227584	-	468
1041	MMAR_3317	0	0	0	0	0.88	0.88	0.4	0	0	0.89	0	0	0.93	1	0	0	transposase for ISMyma07	http://www.ncbi.nlm.nih.gov/sites/entrez?db=gene&cmd=Retrieve&dopt=full_report&list_uids=6227586	-	468
2324	MAP0338c	0	0	0	0	0.89	0	0.92	0	0	0	1	0	0	0	0	0	hypothetical protein MAP0338c	http://www.ncbi.nlm.nih.gov/sites/entrez?db=gene&cmd=Retrieve&dopt=full_report&list_uids=2717932	-	557		null
2455	MAP2416c	0	0	0	0	0.89	0	0.92	0	0	0	1	0	0	0	0	0	hypothetical protein MAP2416c	http://www.ncbi.nlm.nih.gov/sites/entrez?db=gene&cmd=Retrieve&dopt=full_report&list_uids=2717466	-	557		null
2461	MAP2566	0	0	0	0	0.89	0	0.92	0	0	0	1	0	0	0	0	0	hypothetical protein MAP2566	http://www.ncbi.nlm.nih.gov/sites/entrez?db=gene&cmd=Retrieve&dopt=full_report&list_uids=2718191	-	557		null
2504	MAP3357c	0	0	0	0	0.89	0	0.92	0	0	0	1	0	0	0	0	0	hypothetical protein MAP3357c	http://www.ncbi.nlm.nih.gov/sites/entrez?db=gene&cmd=Retrieve&dopt=full_report&list_uids=2718683	-	557		null
2508	MAP3467c	0	0	0	0	0.89	0	0.92	0	0	0	1	0	0	0	0	0	hypothetical protein MAP3467c	http://www.ncbi.nlm.nih.gov/sites/entrez?db=gene&cmd=Retrieve&dopt=full_report&list_uids=2720300	-	557		null
1903	MkanA1_010100016377	0	0	0	0	0.9	0	0.87	0	0.91	0.91	0.92	0.91	1	0	0	0	null	http://www.ncbi.nlm.nih.gov/sites/entrez?db=gene&cmd=Retrieve&dopt=full_report&list_uids=null	null	null
2275	MkanA1_010100029271	0	0	0	0	0.91	0.9	0.77	0.8	0	0.84	0	0	1	0	0	0	null	http://www.ncbi.nlm.nih.gov/sites/entrez?db=gene&cmd=Retrieve&dopt=full_report&list_uids=null	null	null
326	MMAR_3549	0	0	0	0	0.94	0	0.94	0	0	0	0	0	0	1	0	0.99	hypothetical protein MMAR_3549	http://www.ncbi.nlm.nih.gov/sites/entrez?db=gene&cmd=Retrieve&dopt=full_report&list_uids=6227819	-	725
139	MMAR_1457	0	0	0	0	0.96	0	0	0	0	0	0	0	0	1	0	0	hypothetical protein MMAR_1457	http://www.ncbi.nlm.nih.gov/sites/entrez?db=gene&cmd=Retrieve&dopt=full_report&list_uids=6225713	-	76
476	MMAR_4441	0	0	0	0	0.97	0	0	0	0	0	0	0	0	1	0	0	hypothetical protein MMAR_4441	http://www.ncbi.nlm.nih.gov/sites/entrez?db=gene&cmd=Retrieve&dopt=full_report&list_uids=6228723	-	104
19	MMAR_0087	0	0	0.39	0	0	0	0	0.43	0.37	0.37	0.37	0	0	1	0	0.99	hypothetical protein MMAR_0087	http://www.ncbi.nlm.nih.gov/sites/entrez?db=gene&cmd=Retrieve&dopt=full_report&list_uids=6224305	-	588		MUL_0103
2526	MAP3757c	0	0	0.41	0	0	0.41	0	0	0	0	1	0.4	0	0	0	0	hypothetical protein MAP3757c	http://www.ncbi.nlm.nih.gov/sites/entrez?db=gene&cmd=Retrieve&dopt=full_report&list_uids=2718825	-	368		null
363	MMAR_3794	0	0	0.42	0	0	0.41	0	0	0	0	0	0	0	1	0	0	transcriptional regulatory protein	http://www.ncbi.nlm.nih.gov/sites/entrez?db=gene&cmd=Retrieve&dopt=full_report&list_uids=6228066	-	224
829	MMAR_3762	0	0	0.42	0	0.8	0.84	0	0	0.82	0.81	0.81	0.83	0.84	1	0	0.99	AcrR family transcriptional regulator	http://www.ncbi.nlm.nih.gov/sites/entrez?db=gene&cmd=Retrieve&dopt=full_report&list_uids=6228035	-	212
1361	MUP014c	0	0	0.43	0	0	0	0	0	0	0	0	0	0	0	0	1	putative integral membrane protein	http://www.ncbi.nlm.nih.gov/sites/entrez?db=gene&cmd=Retrieve&dopt=full_report&list_uids=2846613	-	257
1595	MkanA1_010100007494	0	0	0.43	0	0	0.42	0	0	0	0	0	0	1	0	0	0	null	http://www.ncbi.nlm.nih.gov/sites/entrez?db=gene&cmd=Retrieve&dopt=full_report&list_uids=null	null	null
2500	MAP3250	0	0	0.43	0	0	0.46	0	0	0.98	0.98	1	0	0	0	0	0	hypothetical protein MAP3250	http://www.ncbi.nlm.nih.gov/sites/entrez?db=gene&cmd=Retrieve&dopt=full_report&list_uids=2720733	-	333		null
944	MMAR_2972	0	0	0.43	0	0.8	0.87	0.84	0.63	0	0	0	0	0.89	1	0	0	putative sugar transport protein	http://www.ncbi.nlm.nih.gov/sites/entrez?db=gene&cmd=Retrieve&dopt=full_report&list_uids=6227239	-	354
394	MMAR_3900	0	0	0.44	0	0	0	0	0	0	0	0	0	0	1	0	0	hypothetical protein MMAR_3900	http://www.ncbi.nlm.nih.gov/sites/entrez?db=gene&cmd=Retrieve&dopt=full_report&list_uids=6228179	-	523
2317	MAP0156	0	0	0.44	0	0	0	0	0	0.98	0.98	1	0	0	0	0	0	hypothetical protein MAP0156	http://www.ncbi.nlm.nih.gov/sites/entrez?db=gene&cmd=Retrieve&dopt=full_report&list_uids=2717933	-	132		null
500	MMAR_4610	0	0	0.44	0	0	0	0	0.5	0	0	0	0	0	1	0	0.98	hypothetical protein MMAR_4610	http://www.ncbi.nlm.nih.gov/sites/entrez?db=gene&cmd=Retrieve&dopt=full_report&list_uids=6228894	-	266
10	MMAR_0037	0	0	0.44	0	0	0.4	0	0	0	0	0	0.84	0	1	0	0.97	hypothetical protein MMAR_0037	http://www.ncbi.nlm.nih.gov/sites/entrez?db=gene&cmd=Retrieve&dopt=full_report&list_uids=6224255	-	319		MUL_0042
303	MMAR_3401	0	0	0.44	0	0	0.44	0	0.64	0	0	0	0	0	1	0	0	maleate cis-trans isomerase	http://www.ncbi.nlm.nih.gov/sites/entrez?db=gene&cmd=Retrieve&dopt=full_report&list_uids=6227672	-	251
1027	MMAR_0150	0	0	0.44	0	0	0.88	0	0	0.91	0.91	0.76	0.9	0.93	1	0	0.99	TetR family transcriptional regulator	http://www.ncbi.nlm.nih.gov/sites/entrez?db=gene&cmd=Retrieve&dopt=full_report&list_uids=6224367	-	214		MUL_0177
2253	MkanA1_010100028411	0	0	0.44	0	0.51	0	0.45	0	0	0	0	0	1	0	0	0	null	http://www.ncbi.nlm.nih.gov/sites/entrez?db=gene&cmd=Retrieve&dopt=full_report&list_uids=null	null	null
2403	MAP1637c	0	0	0.45	0	0	0	0	0	0.99	0	1	0.49	0	0	0	0	hypothetical protein MAP1637c	http://www.ncbi.nlm.nih.gov/sites/entrez?db=gene&cmd=Retrieve&dopt=full_report&list_uids=2719603	-	479		null
2246	MkanA1_010100028076	0	0	0.45	0	0	0.43	0	0.59	0	0	0	0.47	1	0	0	0	null	http://www.ncbi.nlm.nih.gov/sites/entrez?db=gene&cmd=Retrieve&dopt=full_report&list_uids=null	null	null
2319	MAP0223c	0	0	0.45	0	0.41	0.49	0	0.43	0.98	0.98	1	0.63	0	0	0	0	hypothetical protein MAP0223c	http://www.ncbi.nlm.nih.gov/sites/entrez?db=gene&cmd=Retrieve&dopt=full_report&list_uids=2718969	-	273		null
707	MMAR_0722	0	0	0.45	0	0.5	0	0.51	0	0.69	0.69	0.66	0.63	0.77	1	0	1	hypothetical protein MMAR_0722	http://www.ncbi.nlm.nih.gov/sites/entrez?db=gene&cmd=Retrieve&dopt=full_report&list_uids=6224971	-	174
376	MMAR_3882	0	0	0.46	0	0	0	0	0	0	0	0	0	0	1	0	0	bacteriophage membrane protein	http://www.ncbi.nlm.nih.gov/sites/entrez?db=gene&cmd=Retrieve&dopt=full_report&list_uids=6228161	-	1193
627	MMAR_2939	0	0	0.46	0	0	0	0	0	0.53	0.53	0.53	0.45	0.54	1	0	0	transcriptional regulatory protein	http://www.ncbi.nlm.nih.gov/sites/entrez?db=gene&cmd=Retrieve&dopt=full_report&list_uids=6227206	-	181
1991	MkanA1_010100019596	0	0	0.46	0	0	0	0	0	0	0	0	0	1	0	0	0	null	http://www.ncbi.nlm.nih.gov/sites/entrez?db=gene&cmd=Retrieve&dopt=full_report&list_uids=null	null	null
2485	MAP2998c	0	0	0.46	0	0	0	0	0	0.98	0.98	1	0	0	0	0	0	hypothetical protein MAP2998c	http://www.ncbi.nlm.nih.gov/sites/entrez?db=gene&cmd=Retrieve&dopt=full_report&list_uids=2721722	-	268		null
2358	MAP0904	0	0	0.46	0	0	0	0	0.52	1	0.98	1	0.82	0	0	0	0	hypothetical protein MAP0904	http://www.ncbi.nlm.nih.gov/sites/entrez?db=gene&cmd=Retrieve&dopt=full_report&list_uids=2717591	-	246		null
1859	MkanA1_010100015025	0	0	0.46	0	0	0.45	0	0	0	0	0	0	1	0	0	0	null	http://www.ncbi.nlm.nih.gov/sites/entrez?db=gene&cmd=Retrieve&dopt=full_report&list_uids=null	null	null
261	MMAR_2945	0	0	0.46	0	0	0.46	0	0	0	0	0	0	0	1	0	0.99	1-aminocyclopropane-1-carboxylate deaminase	http://www.ncbi.nlm.nih.gov/sites/entrez?db=gene&cmd=Retrieve&dopt=full_report&list_uids=6227212	-	329
87	MMAR_0636	0	0	0.46	0	0.48	0	0	0	0	0	0	0.48	0	1	0	0	hypothetical protein MMAR_0636	http://www.ncbi.nlm.nih.gov/sites/entrez?db=gene&cmd=Retrieve&dopt=full_report&list_uids=6224885	-	326
1940	MkanA1_010100017616	0	0	0.47	0	0	0	0	0.49	0	0	0	0	1	0	0	0	null	http://www.ncbi.nlm.nih.gov/sites/entrez?db=gene&cmd=Retrieve&dopt=full_report&list_uids=null	null	null
514	MMAR_4840	0	0	0.47	0	0	0	0.53	0.5	0.74	0.74	0.73	0.98	0	1	0	0.76	putative regulatory protein	http://www.ncbi.nlm.nih.gov/sites/entrez?db=gene&cmd=Retrieve&dopt=full_report&list_uids=6229126	-	246
2527	MAP3758c	0	0	0.47	0	0	0.5	0	0.49	0.43	0.43	1	0.44	0	0	0	0	hypothetical protein MAP3758c	http://www.ncbi.nlm.nih.gov/sites/entrez?db=gene&cmd=Retrieve&dopt=full_report&list_uids=2718781	-	252		null
1936	MkanA1_010100017596	0	0	0.48	0	0	0	0	0	0	0	0	0	1	0	0	0	null	http://www.ncbi.nlm.nih.gov/sites/entrez?db=gene&cmd=Retrieve&dopt=full_report&list_uids=null	null	null
1977	MkanA1_010100018791	0	0	0.48	0	0	0	0	0	0	0	0	0	1	0	0	0	null	http://www.ncbi.nlm.nih.gov/sites/entrez?db=gene&cmd=Retrieve&dopt=full_report&list_uids=null	null	null
2397	MAP1460	0	0	0.48	0	0	0	0	0	0.99	0.99	1	0.95	0	0	0	0	hypothetical protein MAP1460	http://www.ncbi.nlm.nih.gov/sites/entrez?db=gene&cmd=Retrieve&dopt=full_report&list_uids=2717948	-	161		null
110	MMAR_1145	0	0	0.48	0	0	0	0	0.51	0.44	0.44	0.44	0	0	1	0	0.99	transcriptional regulatory protein	http://www.ncbi.nlm.nih.gov/sites/entrez?db=gene&cmd=Retrieve&dopt=full_report&list_uids=6225400	-	205
1035	MMAR_2617	0	0	0.48	0	0	0.48	0.45	0.44	0.43	0.93	0.43	0.93	0.93	1	0	0.99	ribulose-5-phosphate 4-epimerase
1483	MkanA1_010100003942	0	0	0.48	0	0	0.66	0	0	0	0	0	0.78	1	0	0	0	null	http://www.ncbi.nlm.nih.gov/sites/entrez?db=gene&cmd=Retrieve&dopt=full_report&list_uids=null	null	null
453	MMAR_4160	0	0	0.48	0	0.46	0.48	0.47	0	0	0.44	0	0.44	0	1	0	0.99	acetyl-CoA hydrolase/transferase	http://www.ncbi.nlm.nih.gov/sites/entrez?db=gene&cmd=Retrieve&dopt=full_report&list_uids=6228441	-	445
620	MMAR_0153	0	0	0.48	0	0.82	0.82	0.85	0.52	0.83	0.84	0.84	0.86	0.52	1	0	1	hypothetical protein MMAR_0153	http://www.ncbi.nlm.nih.gov/sites/entrez?db=gene&cmd=Retrieve&dopt=full_report&list_uids=6224370	-	143		MUL_0180
121	MMAR_1357	0	0	0.49	0	0	0	0	0	0	0	0	0	0	1	0	0.99	hypothetical protein MMAR_1357	http://www.ncbi.nlm.nih.gov/sites/entrez?db=gene&cmd=Retrieve&dopt=full_report&list_uids=6225613	-	280
396	MMAR_3902	0	0	0.49	0	0	0	0	0	0	0	0	0	0	1	0	0	hypothetical protein MMAR_3902	http://www.ncbi.nlm.nih.gov/sites/entrez?db=gene&cmd=Retrieve&dopt=full_report&list_uids=6228181	-	158
1723	MkanA1_010100010827	0	0	0.49	0	0	0	0	0	0	0	0	0	1	0	0	0	null	http://www.ncbi.nlm.nih.gov/sites/entrez?db=gene&cmd=Retrieve&dopt=full_report&list_uids=null	null	null
2381	MAP1193c	0	0	0.49	0	0	0	0	0	1	0.98	1	0.9	0	0	0	0	hypothetical protein MAP1193c	http://www.ncbi.nlm.nih.gov/sites/entrez?db=gene&cmd=Retrieve&dopt=full_report&list_uids=2720704	-	244		null
2418	MAP1726c	0	0	0.49	0	0	0	0	0.43	0.97	0	1	0	0	0	0	0	hypothetical protein MAP1726c	http://www.ncbi.nlm.nih.gov/sites/entrez?db=gene&cmd=Retrieve&dopt=full_report&list_uids=2718578	-	194		null
597	MMAR_4262	0	0	0.49	0	0	0.46	0.42	0.43	0	0	0	0	0.42	1	0	1	hypothetical protein MMAR_4262	http://www.ncbi.nlm.nih.gov/sites/entrez?db=gene&cmd=Retrieve&dopt=full_report&list_uids=6228545	-	459
2520	MAP3726	0	0	0.5	0	0.55	0.56	0	0.52	0	0	1	0	0	0	0	0	hypothetical protein MAP3726	http://www.ncbi.nlm.nih.gov/sites/entrez?db=gene&cmd=Retrieve&dopt=full_report&list_uids=2717649	-	342		null
693	MMAR_1382	0	0	0.5	0	0.58	0.61	0.63	0	0.57	0.57	0.57	0.55	0.75	1	0	0.97	hypothetical protein MMAR_1382	http://www.ncbi.nlm.nih.gov/sites/entrez?db=gene&cmd=Retrieve&dopt=full_report&list_uids=6225639	-	159
1596	MkanA1_010100007519	0	0	0.51	0	0	0	0.5	0.43	0	0	0	0	1	0	0	0	null	http://www.ncbi.nlm.nih.gov/sites/entrez?db=gene&cmd=Retrieve&dopt=full_report&list_uids=null	null	null
183	MMAR_2143	0	0	0.51	0	0	0	0.57	0	0	0	0	0	0	1	0	0	hypothetical protein MMAR_2143	http://www.ncbi.nlm.nih.gov/sites/entrez?db=gene&cmd=Retrieve&dopt=full_report&list_uids=6226407	-	83
2539	MAP3926c	0	0	0.51	0	0	0.74	0	0	0.94	0.94	1	0.9	0	0	0	0	hypothetical protein MAP3926c	http://www.ncbi.nlm.nih.gov/sites/entrez?db=gene&cmd=Retrieve&dopt=full_report&list_uids=2720099	-	260		null
605	MMAR_1376	0	0	0.51	0	0.51	0	0	0.55	0	0.48	0.48	0.51	0.47	1	0	0.99	hypothetical protein MMAR_1376	http://www.ncbi.nlm.nih.gov/sites/entrez?db=gene&cmd=Retrieve&dopt=full_report&list_uids=6225633	-	151
2155	MkanA1_010100024758	0	0	0.52	0	0	0	0	0	0	0	0	0.57	1	0	0	0	null	http://www.ncbi.nlm.nih.gov/sites/entrez?db=gene&cmd=Retrieve&dopt=full_report&list_uids=null	null	null
2171	MkanA1_010100025125	0	0	0.52	0	0	0	0	0	0	0	0	0	1	0	0	0	null	http://www.ncbi.nlm.nih.gov/sites/entrez?db=gene&cmd=Retrieve&dopt=full_report&list_uids=null	null	null
1594	MkanA1_010100007484	0	0	0.52	0	0	0.55	0	0.51	0	0	0	0	1	0	0	0	null	http://www.ncbi.nlm.nih.gov/sites/entrez?db=gene&cmd=Retrieve&dopt=full_report&list_uids=null	null	null
1411	MkanA1_010100000795	0	0	0.53	0	0	0	0	0	0	0	0	0	1	0	0	0	null	http://www.ncbi.nlm.nih.gov/sites/entrez?db=gene&cmd=Retrieve&dopt=full_report&list_uids=null	null	null
1973	MkanA1_010100018766	0	0	0.53	0	0	0	0	0	0	0	0	0	1	0	0	0	null	http://www.ncbi.nlm.nih.gov/sites/entrez?db=gene&cmd=Retrieve&dopt=full_report&list_uids=null	null	null
434	MMAR_3946	0	0	0.54	0	0	0	0	0.46	0	0	0	0	0	1	0	0	hypothetical protein MMAR_3946	http://www.ncbi.nlm.nih.gov/sites/entrez?db=gene&cmd=Retrieve&dopt=full_report&list_uids=6228221	-	188
1773	MkanA1_010100012828	0	0	0.54	0	0	0.49	0.48	0.54	0	0	0	0	1	0	0	0	null	http://www.ncbi.nlm.nih.gov/sites/entrez?db=gene&cmd=Retrieve&dopt=full_report&list_uids=null	null	null
497	MMAR_4605	0	0	0.55	0	0	0	0	0	0	0	0	0	0	1	0	0.99	hypothetical protein MMAR_4605	http://www.ncbi.nlm.nih.gov/sites/entrez?db=gene&cmd=Retrieve&dopt=full_report&list_uids=6228889	-	167
2468	MAP2750c	0	0	0.55	0	0	0	0	0	1	1	1	0.94	0	0	0	0	hypothetical protein MAP2750c	http://www.ncbi.nlm.nih.gov/sites/entrez?db=gene&cmd=Retrieve&dopt=full_report&list_uids=2717511	-	145		null
896	MMAR_2998	0	0	0.55	0	0	0.53	0	0	0.79	0.79	0.79	0.78	0.87	1	0	0.96	hypothetical protein MMAR_2998	http://www.ncbi.nlm.nih.gov/sites/entrez?db=gene&cmd=Retrieve&dopt=full_report&list_uids=6227265	-	355
454	MMAR_4165	0	0	0.55	0	0	0.6	0	0	0	0	0	0	0	1	0	0.99	glyoxalase
2383	MAP1258c	0	0	0.55	0	0	0.77	0	0.56	1	1	1	0.88	0	0	0	0	hypothetical protein MAP1258c	http://www.ncbi.nlm.nih.gov/sites/entrez?db=gene&cmd=Retrieve&dopt=full_report&list_uids=2721598	-	148		null
1716	MkanA1_010100010637	0	0	0.56	0	0	0	0	0.6	0.47	0.47	0.47	0.79	1	0	0	0	null	http://www.ncbi.nlm.nih.gov/sites/entrez?db=gene&cmd=Retrieve&dopt=full_report&list_uids=null	null	null
595	MMAR_3635	0	0	0.56	0	0	0.5	0.42	0.4	0.38	0.38	0.38	0	0.42	1	0	0	integral membrane ion antiporter	http://www.ncbi.nlm.nih.gov/sites/entrez?db=gene&cmd=Retrieve&dopt=full_report&list_uids=6227907	-	431
146	MMAR_1542	0	0	0.57	0	0	0	0	0	0	0	0	0	0	1	0	0.99	hypothetical protein MMAR_1542	http://www.ncbi.nlm.nih.gov/sites/entrez?db=gene&cmd=Retrieve&dopt=full_report&list_uids=6225799	-	288
2065	MkanA1_010100021905	0	0	0.58	0	0	0.62	0	0	0	0	0	0	1	0	0	0	null	http://www.ncbi.nlm.nih.gov/sites/entrez?db=gene&cmd=Retrieve&dopt=full_report&list_uids=null	null	null
2235	MkanA1_010100027631	0	0	0.58	0	0.48	0.59	0.48	0.51	0.59	0.59	0.6	0.59	1	0	0	0	null	http://www.ncbi.nlm.nih.gov/sites/entrez?db=gene&cmd=Retrieve&dopt=full_report&list_uids=null	null	null
865	MMAR_3275	0	0	0.59	0	0	0	0	0	0	0	0	0	0.86	1	0	0.99	hypothetical protein MMAR_3275	http://www.ncbi.nlm.nih.gov/sites/entrez?db=gene&cmd=Retrieve&dopt=full_report&list_uids=6227543	-	178
1271	MUL_3230	0	0	0.59	0	0	0	0	0	0	0	0	0	0	0	0	1	prophage integrase	http://www.ncbi.nlm.nih.gov/sites/entrez?db=gene&cmd=Retrieve&dopt=full_report&list_uids=4554207	-	534
1497	MkanA1_010100004770	0	0	0.59	0	0	0	0	0	0.57	0.57	0.57	0	1	0	0	0	null	http://www.ncbi.nlm.nih.gov/sites/entrez?db=gene&cmd=Retrieve&dopt=full_report&list_uids=null	null	null
2406	MAP1679c	0	0	0.59	0	0	0	0.62	0.58	0.99	0.99	1	0.9	0	0	0	0	hypothetical protein MAP1679c	http://www.ncbi.nlm.nih.gov/sites/entrez?db=gene&cmd=Retrieve&dopt=full_report&list_uids=2719828	-	219		null
1915	MkanA1_010100016843	0	0	0.59	0	0	0.67	0	0	0.79	0.79	0.79	0	1	0	0	0	null	http://www.ncbi.nlm.nih.gov/sites/entrez?db=gene&cmd=Retrieve&dopt=full_report&list_uids=null	null	null
395	MMAR_3901	0	0	0.6	0	0	0	0	0	0	0	0	0	0	1	0	0	phage terminase-like large subunit protein	http://www.ncbi.nlm.nih.gov/sites/entrez?db=gene&cmd=Retrieve&dopt=full_report&list_uids=6228180	-	557
2318	MAP0183c	0	0	0.6	0	0	0	0	0.6	1	1	1	0.8	0	0	0	0	hypothetical protein MAP0183c	http://www.ncbi.nlm.nih.gov/sites/entrez?db=gene&cmd=Retrieve&dopt=full_report&list_uids=2720513	-	210		null
361	MMAR_3780	0	0	0.6	0	0	0.56	0	0.58	0	0	0	0	0	1	0	0	monooxygenase	http://www.ncbi.nlm.nih.gov/sites/entrez?db=gene&cmd=Retrieve&dopt=full_report&list_uids=6228053	-	494
2362	MAP0931	0	0	0.6	0	0	0.61	0.81	0.6	0.99	0.99	1	0	0	0	0	0	hypothetical protein MAP0931	http://www.ncbi.nlm.nih.gov/sites/entrez?db=gene&cmd=Retrieve&dopt=full_report&list_uids=2721190	-	164		null
908	MMAR_5360	0	0	0.6	0	0	0.66	0.73	0	0.66	0.68	0.67	0	0.87	1	0	0.99	hypothetical protein MMAR_5360	http://www.ncbi.nlm.nih.gov/sites/entrez?db=gene&cmd=Retrieve&dopt=full_report&list_uids=6229660	-	155
521	MMAR_4946	0	0	0.6	0	0	0.77	0.77	0.65	0	0	0	0	0	1	0	0.98	hypothetical protein MMAR_4946	http://www.ncbi.nlm.nih.gov/sites/entrez?db=gene&cmd=Retrieve&dopt=full_report&list_uids=6229237	-	274
2424	MAP1762c	0	0	0.6	0	0.61	0.6	0.6	0.53	0.99	0.99	1	0.94	0	0	0	0	hypothetical protein MAP1762c	http://www.ncbi.nlm.nih.gov/sites/entrez?db=gene&cmd=Retrieve&dopt=full_report&list_uids=2720185	-	536		null
247	MMAR_2870	0	0	0.61	0	0	0	0	0	0	0	0	0.73	0	1	0	1	hypothetical protein MMAR_2870	http://www.ncbi.nlm.nih.gov/sites/entrez?db=gene&cmd=Retrieve&dopt=full_report&list_uids=6227137	-	269
463	MMAR_4419	0	0	0.61	0	0	0	0	0	0	0	0	0	0	1	0	0	hypothetical protein MMAR_4419	http://www.ncbi.nlm.nih.gov/sites/entrez?db=gene&cmd=Retrieve&dopt=full_report&list_uids=6228701	-	267
1404	MkanA1_010100000540	0	0	0.61	0	0	0	0	0	0.79	0.79	0.76	0.76	1	0	0	0	null	http://www.ncbi.nlm.nih.gov/sites/entrez?db=gene&cmd=Retrieve&dopt=full_report&list_uids=null	null	null
1719	MkanA1_010100010652	0	0	0.61	0	0	0	0	0	0.52	0.53	0.52	0.73	1	0	0	0	null	http://www.ncbi.nlm.nih.gov/sites/entrez?db=gene&cmd=Retrieve&dopt=full_report&list_uids=null	null	null
1890	MkanA1_010100016132	0	0	0.62	0	0	0	0	0	0	0	0	0	1	0	0	0	null	http://www.ncbi.nlm.nih.gov/sites/entrez?db=gene&cmd=Retrieve&dopt=full_report&list_uids=null	null	null
749	MMAR_5249	0	0	0.62	0	0	0.59	0.63	0.38	0.76	0.76	0.76	0	0.79	1	0	0.98	hypothetical protein MMAR_5249	http://www.ncbi.nlm.nih.gov/sites/entrez?db=gene&cmd=Retrieve&dopt=full_report&list_uids=6229545	-	384
2511	MAP3521	0	0	0.63	0	0	0	0	0.6	0.97	0.98	1	0	0	0	0	0	hypothetical protein MAP3521	http://www.ncbi.nlm.nih.gov/sites/entrez?db=gene&cmd=Retrieve&dopt=full_report&list_uids=2721104	-	250		null
1805	MkanA1_010100013595	0	0	0.63	0	0	0.72	0	0	0	0	0	0	1	0	0	0	null	http://www.ncbi.nlm.nih.gov/sites/entrez?db=gene&cmd=Retrieve&dopt=full_report&list_uids=null	null	null
705	MMAR_3543	0	0	0.63	0	0.62	0	0.53	0.48	0	0	0	0	0.76	1	0	0.98	hypothetical protein MMAR_3543	http://www.ncbi.nlm.nih.gov/sites/entrez?db=gene&cmd=Retrieve&dopt=full_report&list_uids=6227813	-	983
1007	MMAR_2206	0	0	0.64	0	0	0	0	0	0	0.87	0	0.85	0.92	1	0	0.98	hypothetical protein MMAR_2206	http://www.ncbi.nlm.nih.gov/sites/entrez?db=gene&cmd=Retrieve&dopt=full_report&list_uids=6226470	-	191
1584	MkanA1_010100007414	0	0	0.64	0	0	0.7	0	0	0	0	0	0	1	0	0	0	null	http://www.ncbi.nlm.nih.gov/sites/entrez?db=gene&cmd=Retrieve&dopt=full_report&list_uids=null	null	null
2417	MAP1724c	0	0	0.65	0	0	0.64	0	0.69	0.99	0	1	0	0	0	0	0	hypothetical protein MAP1724c	http://www.ncbi.nlm.nih.gov/sites/entrez?db=gene&cmd=Retrieve&dopt=full_report&list_uids=2719057	-	185		null
290	MMAR_3273	0	0	0.66	0	0	0	0	0	0	0	0	0	0	1	0	0.95	hypothetical protein MMAR_3273	http://www.ncbi.nlm.nih.gov/sites/entrez?db=gene&cmd=Retrieve&dopt=full_report&list_uids=6227541	-	98
906	MMAR_5246	0	0	0.66	0	0	0.67	0.65	0.5	0.83	0.83	0.83	0	0.87	1	0	0.79	hypothetical protein MMAR_5246	http://www.ncbi.nlm.nih.gov/sites/entrez?db=gene&cmd=Retrieve&dopt=full_report&list_uids=6229542	-	457
2251	MkanA1_010100028336	0	0	0.66	0	0	0.68	0	0	0	0	0	0	1	0	0	0	null	http://www.ncbi.nlm.nih.gov/sites/entrez?db=gene&cmd=Retrieve&dopt=full_report&list_uids=null	null	null
706	MMAR_3774	0	0	0.66	0	0.64	0.68	0.7	0.65	0	0	0	0	0.76	1	0	0.97	hypothetical protein MMAR_3774	http://www.ncbi.nlm.nih.gov/sites/entrez?db=gene&cmd=Retrieve&dopt=full_report&list_uids=6228047	-	198
846	MMAR_2152	0	0	0.66	0.46	0	0.48	0.74	0.47	0.81	0.81	0.81	0.83	0.85	1	0	0.99	transcriptional regulator	http://www.ncbi.nlm.nih.gov/sites/entrez?db=gene&cmd=Retrieve&dopt=full_report&list_uids=6226416	-	180
334	MMAR_3584	0	0	0.67	0	0	0	0	0	0	0	0	0	0	1	0	0.84	phage-related integrase	http://www.ncbi.nlm.nih.gov/sites/entrez?db=gene&cmd=Retrieve&dopt=full_report&list_uids=6227853	-	174
730	MMAR_0268	0	0	0.67	0	0	0	0	0	0	0	0	0	0.79	1	0	1	hypothetical protein MMAR_0268	http://www.ncbi.nlm.nih.gov/sites/entrez?db=gene&cmd=Retrieve&dopt=full_report&list_uids=6224483	-	72		MUL_0315
1597	MkanA1_010100007524	0	0	0.67	0	0	0	0	0	0	0	0	0	1	0	0	0	null	http://www.ncbi.nlm.nih.gov/sites/entrez?db=gene&cmd=Retrieve&dopt=full_report&list_uids=null	null	null
2486	MAP3048c	0	0	0.67	0	0	0.58	0	0	1	1	1	0.62	0	0	0	0	hypothetical protein MAP3048c	http://www.ncbi.nlm.nih.gov/sites/entrez?db=gene&cmd=Retrieve&dopt=full_report&list_uids=2720484	-	144		null
910	MMAR_0313	0	0	0.67	0	0	0.69	0	0	0.84	0.83	0.84	0.83	0.88	1	0	0.99	O-methyltransferase	http://www.ncbi.nlm.nih.gov/sites/entrez?db=gene&cmd=Retrieve&dopt=full_report&list_uids=6224561	-	221		MUL_0367
2548	MAP4219	0	0	0.68	0	0	0	0	0.55	0.98	0.98	1	0.76	0	0	0	0	hypothetical protein MAP4219	http://www.ncbi.nlm.nih.gov/sites/entrez?db=gene&cmd=Retrieve&dopt=full_report&list_uids=2720387	-	130		null
12	MMAR_0054	0	0	0.68	0	0	0	0	0.64	0	0	0	0	0	1	0	0.99	hypothetical protein MMAR_0054	http://www.ncbi.nlm.nih.gov/sites/entrez?db=gene&cmd=Retrieve&dopt=full_report&list_uids=6224272	-	335		MUL_0061
2004	MkanA1_010100019993	0	0	0.68	0	0	0	0	0.78	0	0	0	0	1	0	0	0	null	http://www.ncbi.nlm.nih.gov/sites/entrez?db=gene&cmd=Retrieve&dopt=full_report&list_uids=null	null	null
244	MMAR_2844	0	0	0.68	0	0	0.83	0.43	0.69	0	0	0	0	0	1	0	0.99	metal-dependent hydrolase	http://www.ncbi.nlm.nih.gov/sites/entrez?db=gene&cmd=Retrieve&dopt=full_report&list_uids=6227111	-	462
2409	MAP1691c	0	0	0.69	0	0	0	0	0	1	1	1	0.95	0	0	0	0	hypothetical protein MAP1691c	http://www.ncbi.nlm.nih.gov/sites/entrez?db=gene&cmd=Retrieve&dopt=full_report&list_uids=2721008	-	227		null
1838	MkanA1_010100014625	0	0	0.69	0	0	0.75	0	0	0	0	0	0.7	1	0	0	0	null	http://www.ncbi.nlm.nih.gov/sites/entrez?db=gene&cmd=Retrieve&dopt=full_report&list_uids=null	null	null
2361	MAP0930	0	0	0.69	0	0.47	0.59	0.8	0.64	0.98	0.99	1	0.67	0	0	0	0	hypothetical protein MAP0930	http://www.ncbi.nlm.nih.gov/sites/entrez?db=gene&cmd=Retrieve&dopt=full_report&list_uids=2721271	-	208		null
901	MMAR_4304	0	0	0.69	0	0.78	0.8	0.75	0.45	0	0	0	0.45	0.87	1	0	0.99	TetR family transcriptional regulator	http://www.ncbi.nlm.nih.gov/sites/entrez?db=gene&cmd=Retrieve&dopt=full_report&list_uids=6228585	-	232
70	MMAR_0556	0	0	0.7	0	0	0.72	0	0.74	0.66	0.67	0.66	0.69	0	1	0	0.97	hypothetical protein MMAR_0556	http://www.ncbi.nlm.nih.gov/sites/entrez?db=gene&cmd=Retrieve&dopt=full_report&list_uids=6224804	-	85
522	MMAR_4947	0	0	0.7	0	0	0.73	0.8	0.66	0	0	0	0	0	1	0	0.98	hypothetical protein MMAR_4947	http://www.ncbi.nlm.nih.gov/sites/entrez?db=gene&cmd=Retrieve&dopt=full_report&list_uids=6229238	-	106
812	MMAR_5245	0	0	0.7	0	0	0.75	0.68	0	0.82	0.78	0.78	0	0.83	1	0	0.98	hypothetical protein MMAR_5245	http://www.ncbi.nlm.nih.gov/sites/entrez?db=gene&cmd=Retrieve&dopt=full_report&list_uids=6229541	-	605
1571	MkanA1_010100007189	0	0	0.7	0	0.63	0.7	0.67	0	0	0	0	0.82	1	0	0	0	null	http://www.ncbi.nlm.nih.gov/sites/entrez?db=gene&cmd=Retrieve&dopt=full_report&list_uids=null	null	null
2401	MAP1635c	0	0	0.71	0	0	0	0	0	0.99	0	1	0.72	0	0	0	0	hypothetical protein MAP1635c	http://www.ncbi.nlm.nih.gov/sites/entrez?db=gene&cmd=Retrieve&dopt=full_report&list_uids=2718878	-	207		null
255	MMAR_2921	0	0	0.71	0	0.65	0.65	0	0	0.88	0.88	0.88	0.86	0	1	0	0	hypothetical protein MMAR_2921	http://www.ncbi.nlm.nih.gov/sites/entrez?db=gene&cmd=Retrieve&dopt=full_report&list_uids=6227188	-	92
179	MMAR_2114	0	0	0.71	0	0.8	0.86	0.8	0.82	0	0	0	0.88	0	1	0	0.98	hypothetical protein MMAR_2114	http://www.ncbi.nlm.nih.gov/sites/entrez?db=gene&cmd=Retrieve&dopt=full_report&list_uids=6226379	-	128
2547	MAP4218	0	0	0.72	0	0	0	0	0	1	1	1	0.86	0	0	0	0	hypothetical protein MAP4218	http://www.ncbi.nlm.nih.gov/sites/entrez?db=gene&cmd=Retrieve&dopt=full_report&list_uids=2720386	-	235		null
2307	MAP0086	0	0	0.72	0	0	0.77	0	0	0.98	0.99	1	0	0	0	0	0	hypothetical protein MAP0086	http://www.ncbi.nlm.nih.gov/sites/entrez?db=gene&cmd=Retrieve&dopt=full_report&list_uids=2721355	-	310		null
114	MMAR_1209	0	0	0.72	0	0.62	0.8	0	0.74	0	0	0	0	0	1	0	0.99	hypothetical protein MMAR_1209	http://www.ncbi.nlm.nih.gov/sites/entrez?db=gene&cmd=Retrieve&dopt=full_report&list_uids=6225464	-	418
924	MMAR_4344	0	0	0.73	0	0	0	0.48	0.8	0	0	0	0.47	0.88	1	0	1	hypothetical protein MMAR_4344	http://www.ncbi.nlm.nih.gov/sites/entrez?db=gene&cmd=Retrieve&dopt=full_report&list_uids=6228626	-	172
2375	MAP1108	0	0	0.73	0	0	0.57	0	0.76	1	0.99	1	0.91	0	0	0	0	hypothetical protein MAP1108	http://www.ncbi.nlm.nih.gov/sites/entrez?db=gene&cmd=Retrieve&dopt=full_report&list_uids=2717828	-	301		null
2493	MAP3129	0	0	0.73	0	0	0.64	0	0	1	1	1	0.86	0	0	0	0	hypothetical protein MAP3129	http://www.ncbi.nlm.nih.gov/sites/entrez?db=gene&cmd=Retrieve&dopt=full_report&list_uids=2721613	-	141		null
1028	MMAR_0535	0	0	0.74	0	0	0	0	0	0.84	0.82	0.81	0.81	0.93	1	0	0.97	hypothetical protein MMAR_0535	http://www.ncbi.nlm.nih.gov/sites/entrez?db=gene&cmd=Retrieve&dopt=full_report&list_uids=6224782	-	182		MUL_0643
1439	MkanA1_010100001937	0	0	0.74	0	0	0	0	0	0	0	0	0	1	0	0	0	null	http://www.ncbi.nlm.nih.gov/sites/entrez?db=gene&cmd=Retrieve&dopt=full_report&list_uids=null	null	null
2382	MAP1230	0	0	0.74	0	0	0	0	0	0.98	0.98	1	0.87	0	0	0	0	hypothetical protein MAP1230	http://www.ncbi.nlm.nih.gov/sites/entrez?db=gene&cmd=Retrieve&dopt=full_report&list_uids=2717647	-	406		null
816	MMAR_0976	0	0	0.74	0	0	0.75	0.75	0.65	0.79	0.79	0.8	0.8	0.84	1	0	0.98	hypothetical protein MMAR_0976	http://www.ncbi.nlm.nih.gov/sites/entrez?db=gene&cmd=Retrieve&dopt=full_report&list_uids=6225228	-	232
1405	MkanA1_010100000545	0	0	0.74	0	0.43	0.74	0	0	0.71	0.71	0.73	0.72	1	0	0	0	null	http://www.ncbi.nlm.nih.gov/sites/entrez?db=gene&cmd=Retrieve&dopt=full_report&list_uids=null	null	null
1090	MMAR_5292	0	0	0.75	0	0	0	0	0	0	0	0	0	0.96	1	0	0.97	hypothetical protein MMAR_5292	http://www.ncbi.nlm.nih.gov/sites/entrez?db=gene&cmd=Retrieve&dopt=full_report&list_uids=6229587	-	127
1403	MkanA1_010100000535	0	0	0.75	0	0	0	0	0	0.88	0.88	0.88	0.87	1	0	0	0	null	http://www.ncbi.nlm.nih.gov/sites/entrez?db=gene&cmd=Retrieve&dopt=full_report&list_uids=null	null	null
2510	MAP3494	0	0	0.75	0	0	0	0	0	0.98	0.99	1	0	0	0	0	0	hypothetical protein MAP3494	http://www.ncbi.nlm.nih.gov/sites/entrez?db=gene&cmd=Retrieve&dopt=full_report&list_uids=2717858	-	468		null
2323	MAP0325c	0	0	0.76	0	0	0	0	0	1	1	1	0	0	0	0	0	hypothetical protein MAP0325c	http://www.ncbi.nlm.nih.gov/sites/entrez?db=gene&cmd=Retrieve&dopt=full_report&list_uids=2719087	-	125		null
878	MMAR_5248	0	0	0.76	0	0	0.73	0.78	0.48	0.8	0.79	0.79	0	0.86	1	0	0.97	hypothetical protein MMAR_5248	http://www.ncbi.nlm.nih.gov/sites/entrez?db=gene&cmd=Retrieve&dopt=full_report&list_uids=6229544	-	443
56	MMAR_0294	0	0	0.76	0	0	0.85	0.85	0.81	0	0	0.91	0.84	0	1	0	1	50S ribosomal protein L31 RpmE_1	http://www.ncbi.nlm.nih.gov/sites/entrez?db=gene&cmd=Retrieve&dopt=full_report&list_uids=6224508	rpmE_1	90		MUL_0346
368	MMAR_3871	0	0	0.76	0	0.69	0.74	0.8	0	0.82	0.82	0.82	0.82	0	1	0	1	hypothetical protein MMAR_3871	http://www.ncbi.nlm.nih.gov/sites/entrez?db=gene&cmd=Retrieve&dopt=full_report&list_uids=6228148	-	259
1440	MkanA1_010100001952	0	0	0.77	0	0	0	0	0	0	0	0	0	1	0	0	0	null	http://www.ncbi.nlm.nih.gov/sites/entrez?db=gene&cmd=Retrieve&dopt=full_report&list_uids=null	null	null
2412	MAP1705c	0	0	0.77	0	0	0	0	0.48	0.99	0.99	1	0.87	0	0	0	0	hypothetical protein MAP1705c	http://www.ncbi.nlm.nih.gov/sites/entrez?db=gene&cmd=Retrieve&dopt=full_report&list_uids=2719875	-	251		null
360	MMAR_3739	0	0	0.77	0	0	0.74	0	0	0.76	0.76	0.76	0.77	0	1	0	0.99	hypothetical protein MMAR_3739	http://www.ncbi.nlm.nih.gov/sites/entrez?db=gene&cmd=Retrieve&dopt=full_report&list_uids=6228012	-	366
39	MMAR_0168	0	0	0.78	0	0	0	0	0	0	0	0	0	0	1	0	1	hypothetical protein MMAR_0168	http://www.ncbi.nlm.nih.gov/sites/entrez?db=gene&cmd=Retrieve&dopt=full_report&list_uids=6224385	-	247		MUL_0197
223	MMAR_2614	0	0	0.78	0	0	0	0	0.71	0	0	0	0	0	1	0	0.98	hypothetical protein MMAR_2614	http://www.ncbi.nlm.nih.gov/sites/entrez?db=gene&cmd=Retrieve&dopt=full_report&list_uids=6226882	-	313
88	MMAR_0663	0	0	0.78	0	0	0.79	0.83	0.83	0	0	0	0	0	1	0	0.98	ethanolamine ammonia-lyase light chain
1956	MkanA1_010100017731	0	0	0.79	0	0	0	0	0	0	0	0	0	1	0	0	0	null	http://www.ncbi.nlm.nih.gov/sites/entrez?db=gene&cmd=Retrieve&dopt=full_report&list_uids=null	null	null
2413	MAP1717	0	0	0.79	0	0	0	0	0	0.98	0.99	1	0.85	0	0	0	0	hypothetical protein MAP1717	http://www.ncbi.nlm.nih.gov/sites/entrez?db=gene&cmd=Retrieve&dopt=full_report&list_uids=2718993	-	214		null
744	MMAR_2985	0	0	0.79	0	0	0.41	0.8	0.41	0	0.83	0	0	0.79	1	0	0	2
1598	MkanA1_010100007534	0	0	0.79	0	0	0.8	0.8	0	0	0	0	0.7	1	0	0	0	null	http://www.ncbi.nlm.nih.gov/sites/entrez?db=gene&cmd=Retrieve&dopt=full_report&list_uids=null	null	null
52	MMAR_0253	0	0	0.79	0	0.51	0.74	0	0.73	0.77	0.78	0	0.78	0	1	0	1	hypothetical protein MMAR_0253	http://www.ncbi.nlm.nih.gov/sites/entrez?db=gene&cmd=Retrieve&dopt=full_report&list_uids=6224468	-	161		MUL_0295
34	MMAR_0160	0	0	0.79	0	0.7	0.75	0.74	0	0.78	0.78	0.78	0.77	0	1	0	0.99	hypothetical protein MMAR_0160	http://www.ncbi.nlm.nih.gov/sites/entrez?db=gene&cmd=Retrieve&dopt=full_report&list_uids=6224377	-	263		MUL_0189
40	MMAR_0170	0	0	0.8	0	0	0	0	0	0	0	0	0	0	1	0	1	hypothetical protein MMAR_0170	http://www.ncbi.nlm.nih.gov/sites/entrez?db=gene&cmd=Retrieve&dopt=full_report&list_uids=6224387	-	242		MUL_0199
349	MMAR_3606	0	0	0.8	0	0	0	0	0	0	0	0	0	0	1	0	0	hypothetical protein MMAR_3606	http://www.ncbi.nlm.nih.gov/sites/entrez?db=gene&cmd=Retrieve&dopt=full_report&list_uids=6227875	-	68
695	MMAR_1444	0	0	0.8	0	0	0.73	0	0	0.73	0.73	0.75	0.74	0.75	1	0	0.74	TetR family transcriptional regulator	http://www.ncbi.nlm.nih.gov/sites/entrez?db=gene&cmd=Retrieve&dopt=full_report&list_uids=6225699	-	200
37	MMAR_0165	0	0	0.81	0	0	0	0	0	0	0	0	0	0	1	0	0.99	hypothetical protein MMAR_0165	http://www.ncbi.nlm.nih.gov/sites/entrez?db=gene&cmd=Retrieve&dopt=full_report&list_uids=6224382	-	365		MUL_0194
2509	MAP3493	0	0	0.81	0	0	0	0	0	0.99	0.98	1	0	0	0	0	0	hypothetical protein MAP3493	http://www.ncbi.nlm.nih.gov/sites/entrez?db=gene&cmd=Retrieve&dopt=full_report&list_uids=2718353	-	362		null
2528	MAP3766	0	0	0.81	0	0	0.76	0.79	0	0.87	0.87	1	0	0	0	0	0	hypothetical protein MAP3766	http://www.ncbi.nlm.nih.gov/sites/entrez?db=gene&cmd=Retrieve&dopt=full_report&list_uids=2718685	-	330		null
36	MMAR_0163	0	0	0.82	0	0	0	0	0	0	0	0	0	0	1	0	0.99	hypothetical protein MMAR_0163	http://www.ncbi.nlm.nih.gov/sites/entrez?db=gene&cmd=Retrieve&dopt=full_report&list_uids=6224380	-	393		MUL_0192
2411	MAP1704c	0	0	0.82	0	0	0	0	0.58	0.99	0.98	1	0.92	0	0	0	0	hypothetical protein MAP1704c	http://www.ncbi.nlm.nih.gov/sites/entrez?db=gene&cmd=Retrieve&dopt=full_report&list_uids=2720885	-	133		null
208	MMAR_2552	0	0	0.83	0	0	0	0	0	0	0	0	0	0	1	0	0.98	hypothetical protein MMAR_2552	http://www.ncbi.nlm.nih.gov/sites/entrez?db=gene&cmd=Retrieve&dopt=full_report&list_uids=6226820	-	263
1724	MkanA1_010100010837	0	0	0.83	0	0	0	0	0	0	0	0	0	1	0	0	0	null	http://www.ncbi.nlm.nih.gov/sites/entrez?db=gene&cmd=Retrieve&dopt=full_report&list_uids=null	null	null
1452	MkanA1_010100002317	0	0	0.83	0	0	0	0	0.72	0.94	0.94	0.94	0.94	1	0	0	0	null	http://www.ncbi.nlm.nih.gov/sites/entrez?db=gene&cmd=Retrieve&dopt=full_report&list_uids=null	null	null
2451	MAP2368c	0	0	0.83	0	0.58	0.57	0.56	0	0.98	0.99	1	0.91	0	0	0	0	hypothetical protein MAP2368c	http://www.ncbi.nlm.nih.gov/sites/entrez?db=gene&cmd=Retrieve&dopt=full_report&list_uids=2719389	-	225		null
42	MMAR_0173	0	0	0.84	0	0	0	0	0	0	0	0	0	0	1	0	0.97	acyl carrier protein	http://www.ncbi.nlm.nih.gov/sites/entrez?db=gene&cmd=Retrieve&dopt=full_report&list_uids=6224390	-	93		MUL_0202
847	MMAR_2984	0	0	0.84	0	0	0	0.8	0.74	0	0.84	0	0	0.85	1	0	0	TetR family transcriptional regulator	http://www.ncbi.nlm.nih.gov/sites/entrez?db=gene&cmd=Retrieve&dopt=full_report&list_uids=6227251	-	223
335	MMAR_3585	0	0	0.84	0	0	0.85	0	0	0	0	0	0	0	1	0	0.92	phage-related integrase	http://www.ncbi.nlm.nih.gov/sites/entrez?db=gene&cmd=Retrieve&dopt=full_report&list_uids=6227854	-	70
634	MMAR_1380	0	0	0.84	0	0.44	0.85	0.42	0.74	0.89	0.88	0.88	0.88	0.56	1	0	0.96	methylisocitrate lyase 2	http://www.ncbi.nlm.nih.gov/sites/entrez?db=gene&cmd=Retrieve&dopt=full_report&list_uids=6225637	-	305
2170	MkanA1_010100025120	0	0	0.85	0	0	0	0	0	0	0	0	0	1	0	0	0	null	http://www.ncbi.nlm.nih.gov/sites/entrez?db=gene&cmd=Retrieve&dopt=full_report&list_uids=null	null	null
2374	MAP1107	0	0	0.85	0	0	0.71	0	0.82	1	1	1	0.95	0	0	0	0	hypothetical protein MAP1107	http://www.ncbi.nlm.nih.gov/sites/entrez?db=gene&cmd=Retrieve&dopt=full_report&list_uids=2718834	-	173		null
73	MMAR_0575	0	0	0.85	0	0.81	0.86	0.81	0	0	0	0	0	0	1	0	0.89	hydrolytic protein	http://www.ncbi.nlm.nih.gov/sites/entrez?db=gene&cmd=Retrieve&dopt=full_report&list_uids=6224823	-	256
509	MMAR_4828	0	0	0.86	0	0	0	0	0	0.73	0	0	0.99	0	1	0	0	hypothetical protein MMAR_4828	http://www.ncbi.nlm.nih.gov/sites/entrez?db=gene&cmd=Retrieve&dopt=full_report&list_uids=6229114	-	500
89	MMAR_0664	0	0	0.86	0	0	0.88	0.91	0.88	0	0	0	0	0	1	0	0.99	ethanolamine ammonia-lyase large subunit
963	MMAR_0137	0	0	0.86	0	0.87	0	0.88	0.76	0.9	0.92	0.92	0.92	0.9	1	0	0.98	hypothetical protein MMAR_0137	http://www.ncbi.nlm.nih.gov/sites/entrez?db=gene&cmd=Retrieve&dopt=full_report&list_uids=6224354	-	88		MUL_0161
274	MMAR_3071	0	0	0.87	0	0	0	0	0	0.89	0.89	0	0	0	1	0	0.97	hypothetical protein MMAR_3071	http://www.ncbi.nlm.nih.gov/sites/entrez?db=gene&cmd=Retrieve&dopt=full_report&list_uids=6227337	-	87
1054	MMAR_2153	0	0	0.87	0	0	0.5	0.86	0.47	0.9	0.9	0.9	0.9	0.94	1	0	0.94	hypothetical protein MMAR_2153	http://www.ncbi.nlm.nih.gov/sites/entrez?db=gene&cmd=Retrieve&dopt=full_report&list_uids=6226417	-	261
35	MMAR_0162	0	0	0.88	0	0	0	0	0	0	0	0	0	0	1	0	0.99	hypothetical protein MMAR_0162	http://www.ncbi.nlm.nih.gov/sites/entrez?db=gene&cmd=Retrieve&dopt=full_report&list_uids=6224379	-	362		MUL_0191
284	MMAR_3182	0	0	0.88	0	0	0	0	0	0	0	0	0	0	1	0	0.99	hypothetical protein MMAR_3182	http://www.ncbi.nlm.nih.gov/sites/entrez?db=gene&cmd=Retrieve&dopt=full_report&list_uids=6227449	-	313
1441	MkanA1_010100001957	0	0	0.88	0	0	0	0	0	0	0	0	0	1	0	0	0	null	http://www.ncbi.nlm.nih.gov/sites/entrez?db=gene&cmd=Retrieve&dopt=full_report&list_uids=null	null	null
2549	MAP4220	0	0	0.88	0	0	0	0	0	0.99	0.99	1	0.91	0	0	0	0	hypothetical protein MAP4220	http://www.ncbi.nlm.nih.gov/sites/entrez?db=gene&cmd=Retrieve&dopt=full_report&list_uids=2720388	-	306		null
2450	MAP2367c	0	0	0.88	0	0.61	0.62	0.62	0.43	0.99	0.99	1	0.96	0	0	0	0	hypothetical protein MAP2367c	http://www.ncbi.nlm.nih.gov/sites/entrez?db=gene&cmd=Retrieve&dopt=full_report&list_uids=2719388	-	634		null
1914	MkanA1_010100016838	0	0	0.93	0	0	0.96	0	0	0.98	0.98	0.98	0	1	0	0	0	null	http://www.ncbi.nlm.nih.gov/sites/entrez?db=gene&cmd=Retrieve&dopt=full_report&list_uids=null	null	null
41	MMAR_0172	0	0	0.95	0	0	0	0	0.45	0	0	0	0	0	1	0	0.99	hypothetical protein MMAR_0172	http://www.ncbi.nlm.nih.gov/sites/entrez?db=gene&cmd=Retrieve&dopt=full_report&list_uids=6224389	-	258		MUL_0201
2373	MAP1106	0	0	0.97	0	0	0	0	0.94	1	0.98	1	0.98	0	0	0	0	hypothetical protein MAP1106	http://www.ncbi.nlm.nih.gov/sites/entrez?db=gene&cmd=Retrieve&dopt=full_report&list_uids=2719178	-	76		null
1953	MkanA1_010100017716	0	0.37	0	0	0	0.36	0.38	0	0	0	0	0	1	0	0	0	null	http://www.ncbi.nlm.nih.gov/sites/entrez?db=gene&cmd=Retrieve&dopt=full_report&list_uids=null	null	null
438	MMAR_3950	0	0.39	0.58	0.39	0	0	0	0	0	0	0	0	0	1	0	0	phage-related integrase	http://www.ncbi.nlm.nih.gov/sites/entrez?db=gene&cmd=Retrieve&dopt=full_report&list_uids=6228225	-	418
660	MMAR_2334	0	0.41	0	0.41	0.41	0.54	0.65	0.55	0	0	0	0.42	0.66	1	0	0	nucleotidyltransferase	http://www.ncbi.nlm.nih.gov/sites/entrez?db=gene&cmd=Retrieve&dopt=full_report&list_uids=6226598	-	245
1660	MkanA1_010100008688	0	0.42	0	0.42	0	0	0	0	0	0	0	0	1	0	0	0	null	http://www.ncbi.nlm.nih.gov/sites/entrez?db=gene&cmd=Retrieve&dopt=full_report&list_uids=null	null	null
663	MMAR_3790	0	0.44	0.49	0.44	0	0	0.44	0.42	0	0	0	0	0.66	1	0	0	isochorismatase family protein	http://www.ncbi.nlm.nih.gov/sites/entrez?db=gene&cmd=Retrieve&dopt=full_report&list_uids=6228062	-	266
2018	MkanA1_010100020288	0	0.45	0	0.45	0	0	0	0	0	0.48	0	0	1	0	0	0	null	http://www.ncbi.nlm.nih.gov/sites/entrez?db=gene&cmd=Retrieve&dopt=full_report&list_uids=null	null	null
1387	MUP074c	0	0.45	0	0.45	0	0	0.43	0	0	0	0	0	0	0	0	1	hypothetical protein MUP074c	http://www.ncbi.nlm.nih.gov/sites/entrez?db=gene&cmd=Retrieve&dopt=full_report&list_uids=2846591	-	194
411	MMAR_3921	0	0.45	0	0.45	0	0	0.46	0.52	0	0	0	0	0	1	0	0	phage DNA methylase	http://www.ncbi.nlm.nih.gov/sites/entrez?db=gene&cmd=Retrieve&dopt=full_report&list_uids=6228197	-	291
2274	MkanA1_010100029226	0	0.47	0.46	0.54	0	0.5	0.46	0	0	0	0.5	0.47	1	0	0	0	null	http://www.ncbi.nlm.nih.gov/sites/entrez?db=gene&cmd=Retrieve&dopt=full_report&list_uids=null	null	null
1443	MkanA1_010100001997	0	0.48	0	0.48	0	0	0	0	0	0	0	0	1	0	0	0	null	http://www.ncbi.nlm.nih.gov/sites/entrez?db=gene&cmd=Retrieve&dopt=full_report&list_uids=null	null	null
397	MMAR_3903	0	0.52	0	0.52	0	0	0	0	0	0	0	0	0	1	0	0	hypothetical protein MMAR_3903	http://www.ncbi.nlm.nih.gov/sites/entrez?db=gene&cmd=Retrieve&dopt=full_report&list_uids=6228182	-	225
1591	MkanA1_010100007454	0	0.55	0	0.55	0.68	0	0.68	0.61	0	0	0	0	1	0	0	0	null	http://www.ncbi.nlm.nih.gov/sites/entrez?db=gene&cmd=Retrieve&dopt=full_report&list_uids=null	null	null
400	MMAR_3906	0	0.56	0	0.56	0	0	0	0	0	0	0	0	0	1	0	0	hypothetical protein MMAR_3906	http://www.ncbi.nlm.nih.gov/sites/entrez?db=gene&cmd=Retrieve&dopt=full_report&list_uids=6228185	-	187
398	MMAR_3904	0	0.56	0.55	0.56	0	0	0	0	0	0	0	0.61	0	1	0	0	hypothetical protein MMAR_3904	http://www.ncbi.nlm.nih.gov/sites/entrez?db=gene&cmd=Retrieve&dopt=full_report&list_uids=6228183	-	118
2016	MkanA1_010100020273	0	0.57	0	0.57	0	0	0	0	0	0	0	0	1	0	0	0	null	http://www.ncbi.nlm.nih.gov/sites/entrez?db=gene&cmd=Retrieve&dopt=full_report&list_uids=null	null	null
1905	MkanA1_010100016427	0	0.59	0	0.59	0.64	0	0	0	0	0	0	0	1	0	0	0	null	http://www.ncbi.nlm.nih.gov/sites/entrez?db=gene&cmd=Retrieve&dopt=full_report&list_uids=null	null	null
1382	MUP066c	0	0.59	0	0.59	0.7	0	0.71	0.6	0	0	0	0	0.62	0	0	1	hypothetical protein MUP066c	http://www.ncbi.nlm.nih.gov/sites/entrez?db=gene&cmd=Retrieve&dopt=full_report&list_uids=2846603	-	168
1743	MkanA1_010100011759	0	0.6	0	0.6	0.62	0	0.62	0	0	0	0	0	1	0	0	0	null	http://www.ncbi.nlm.nih.gov/sites/entrez?db=gene&cmd=Retrieve&dopt=full_report&list_uids=null	null	null
2161	MkanA1_010100024860	0	0.67	0	0.67	0	0	0	0	0	0	0.71	0	1	0	0	0	null	http://www.ncbi.nlm.nih.gov/sites/entrez?db=gene&cmd=Retrieve&dopt=full_report&list_uids=null	null	null
635	MMAR_3582	0	0.67	0	0.67	0.6	0	0.61	0	0	0	0	0	0.56	1	0	0.96	hypothetical protein MMAR_3582	http://www.ncbi.nlm.nih.gov/sites/entrez?db=gene&cmd=Retrieve&dopt=full_report&list_uids=6227851	-	88
1882	MkanA1_010100015787	0	0.67	0	0.74	0.6	0.66	0.64	0.64	0.87	0.87	0.88	0.85	1	0	0	0	null	http://www.ncbi.nlm.nih.gov/sites/entrez?db=gene&cmd=Retrieve&dopt=full_report&list_uids=null	null	null
576	MMAR_p20	0	0.68	0	0.68	0	0	0.94	0	0	0	0	0	0	1	0	0	hypothetical protein MMAR_p20	http://www.ncbi.nlm.nih.gov/sites/entrez?db=gene&cmd=Retrieve&dopt=full_report&list_uids=6229862	-	146
202	MMAR_2489	0	0.68	0	0.68	0.64	0.69	0.41	0	0.51	0.69	0.69	0.42	0	1	0	0	transposase for ISMyma06	http://www.ncbi.nlm.nih.gov/sites/entrez?db=gene&cmd=Retrieve&dopt=full_report&list_uids=6226756	-	323
224	MMAR_2619	0	0.68	0	0.68	0.64	0.69	0.41	0	0.51	0.69	0.69	0.42	0	1	0	0	transposase for ISMyma06	http://www.ncbi.nlm.nih.gov/sites/entrez?db=gene&cmd=Retrieve&dopt=full_report&list_uids=6226887	-	323
1748	MkanA1_010100011789	0	0.7	0	0.7	0.75	0	0	0	0	0	0	0	1	0	0	0	null	http://www.ncbi.nlm.nih.gov/sites/entrez?db=gene&cmd=Retrieve&dopt=full_report&list_uids=null	null	null
83	MMAR_0590	0	0.74	0	0.74	0	0	0	0	0	0	0	0	0	1	0	0.71	hypothetical protein MMAR_0590	http://www.ncbi.nlm.nih.gov/sites/entrez?db=gene&cmd=Retrieve&dopt=full_report&list_uids=6224838	-	102
1733	MkanA1_010100011394	0	0.75	0	0.75	0.69	0.73	0.8	0	0	0	0	0	1	0	0	0	null	http://www.ncbi.nlm.nih.gov/sites/entrez?db=gene&cmd=Retrieve&dopt=full_report&list_uids=null	null	null
1747	MkanA1_010100011779	0	0.76	0	0.76	0.76	0	0	0	0	0	0	0	1	0	0	0	null	http://www.ncbi.nlm.nih.gov/sites/entrez?db=gene&cmd=Retrieve&dopt=full_report&list_uids=null	null	null
1742	MkanA1_010100011754	0	0.82	0	0.82	0.41	0.38	0.41	0	0	0.5	0	0	1	0	0	0	null	http://www.ncbi.nlm.nih.gov/sites/entrez?db=gene&cmd=Retrieve&dopt=full_report&list_uids=null	null	null
1734	MkanA1_010100011399	0	0.82	0	0.87	0.6	0.81	0.79	0.58	0.67	0.67	0.66	0.64	1	0	0	0	null	http://www.ncbi.nlm.nih.gov/sites/entrez?db=gene&cmd=Retrieve&dopt=full_report&list_uids=null	null	null
1659	MkanA1_010100008683	0	0.87	0	0.87	0	0.47	0.48	0	0	0	0	0	1	0	0	0	null	http://www.ncbi.nlm.nih.gov/sites/entrez?db=gene&cmd=Retrieve&dopt=full_report&list_uids=null	null	null
98	MMAR_0795	0	0.87	0	0.87	0.53	0.53	0.41	0	0	0.54	0.53	0.39	0	1	0	0	transposase for ISMyma04	http://www.ncbi.nlm.nih.gov/sites/entrez?db=gene&cmd=Retrieve&dopt=full_report&list_uids=6225045	-	323
108	MMAR_0988	0	0.87	0	0.87	0.53	0.53	0.41	0	0	0.54	0.53	0.39	0	1	0	0	transposase for ISMyma04	http://www.ncbi.nlm.nih.gov/sites/entrez?db=gene&cmd=Retrieve&dopt=full_report&list_uids=6225240	-	323
307	MMAR_3432	0	0.87	0	0.87	0.53	0.53	0.41	0	0	0.54	0.53	0.39	0	1	0	0	transposase for ISMyma04	http://www.ncbi.nlm.nih.gov/sites/entrez?db=gene&cmd=Retrieve&dopt=full_report&list_uids=6227702	-	323
365	MMAR_3857	0	0.87	0	0.87	0.53	0.53	0.41	0	0	0.54	0.53	0.39	0	1	0	0	transposase for ISMyma04	http://www.ncbi.nlm.nih.gov/sites/entrez?db=gene&cmd=Retrieve&dopt=full_report&list_uids=6228133	-	323
449	MMAR_4073	0	0.87	0	0.87	0.53	0.53	0.41	0	0	0.54	0.53	0.39	0	1	0	0	transposase for ISMyma04	http://www.ncbi.nlm.nih.gov/sites/entrez?db=gene&cmd=Retrieve&dopt=full_report&list_uids=6228349	-	323
565	MMAR_p06	0	0.89	0	0.89	0.63	0	0.82	0	0	0	0	0	0	1	0	0	hypothetical protein MMAR_p06	http://www.ncbi.nlm.nih.gov/sites/entrez?db=gene&cmd=Retrieve&dopt=full_report&list_uids=6229856	-	175
1745	MkanA1_010100011769	0	0.91	0	0.91	0.91	0	0	0	0.38	0.38	0	0	1	0	0	0	null	http://www.ncbi.nlm.nih.gov/sites/entrez?db=gene&cmd=Retrieve&dopt=full_report&list_uids=null	null	null
1739	MkanA1_010100011734	0	0.92	0	0.92	0	0	0	0	0	0	0	0	1	0	0	0	null	http://www.ncbi.nlm.nih.gov/sites/entrez?db=gene&cmd=Retrieve&dopt=full_report&list_uids=null	null	null
586	MMAR_3864	0.35	0.36	0.76	0.36	0.73	0.78	0.77	0.43	0.82	0.82	0.82	0.83	0.36	1	0	0.99	Mce protein
194	MMAR_2328	0.36	0.36	0	0.36	0	0	0	0	0	0	0	0	0	1	0	0	putative sugar kinase	http://www.ncbi.nlm.nih.gov/sites/entrez?db=gene&cmd=Retrieve&dopt=full_report&list_uids=6226592	-	425
2492	MAP3128	0.36	0.36	0.37	0.36	0.39	0.38	0.38	0.4	0.98	0.96	1	0.74	0	0	0	0	hypothetical protein MAP3128	http://www.ncbi.nlm.nih.gov/sites/entrez?db=gene&cmd=Retrieve&dopt=full_report&list_uids=2721612	-	473		null
615	MMAR_0947	0.37	0.37	0	0.37	0.4	0.39	0.41	0.49	0.41	0	0	0.37	0.5	1	0	0.92	hypothetical protein MMAR_0947	http://www.ncbi.nlm.nih.gov/sites/entrez?db=gene&cmd=Retrieve&dopt=full_report&list_uids=6225196	-	506
258	MMAR_2926	0.37	0.41	0	0.41	0	0	0	0.38	0.41	0.41	0.41	0.4	0	1	0	0	glycine/D-amino acid oxidase	http://www.ncbi.nlm.nih.gov/sites/entrez?db=gene&cmd=Retrieve&dopt=full_report&list_uids=6227193	-	366
1989	MkanA1_010100019586	0.38	0.37	0	0.37	0	0	0	0.74	0	0	0	0	1	0	0	0	null	http://www.ncbi.nlm.nih.gov/sites/entrez?db=gene&cmd=Retrieve&dopt=full_report&list_uids=null	null	null
589	MMAR_2060	0.38	0.38	0.45	0.38	0.39	0.47	0.39	0.46	0.84	0.84	0.84	0.83	0.4	1	0	0.99	catalase	http://www.ncbi.nlm.nih.gov/sites/entrez?db=gene&cmd=Retrieve&dopt=full_report&list_uids=6226325	-	315
1514	MkanA1_010100005345	0.38	0.38	0.6	0.38	0.38	0	0.38	0.59	0	0.4	0.39	0	1	0	0	0	null	http://www.ncbi.nlm.nih.gov/sites/entrez?db=gene&cmd=Retrieve&dopt=full_report&list_uids=null	null	null
797	MMAR_3060	0.38	0.49	0.47	0.49	0	0.59	0	0.39	0.75	0.76	0.76	0	0.82	1	0	0.86	hypothetical protein MMAR_3060	http://www.ncbi.nlm.nih.gov/sites/entrez?db=gene&cmd=Retrieve&dopt=full_report&list_uids=6227326	-	278
843	MMAR_1618	0.39	0	0.35	0	0	0	0.34	0.4	0	0	0	0.38	0.85	1	0	0.97	multicopper oxidase
486	MMAR_4512	0.39	0.39	0.4	0.39	0	0.7	0	0.49	0.42	0.41	0.42	0.41	0	1	0	0.97	amidohydrolase	http://www.ncbi.nlm.nih.gov/sites/entrez?db=gene&cmd=Retrieve&dopt=full_report&list_uids=6228796	-	252
784	MMAR_4505	0.39	0.39	0.43	0.39	0	0.42	0	0	0.7	0.41	0.7	0.81	0.81	1	0	0.97	glycosyltransferase	http://www.ncbi.nlm.nih.gov/sites/entrez?db=gene&cmd=Retrieve&dopt=full_report&list_uids=6228789	-	663
1602	MkanA1_010100007609	0.39	0.39	0.43	0.39	0.4	0.45	0.43	0.42	0.42	0.42	0.42	0.45	1	0	0	0	null	http://www.ncbi.nlm.nih.gov/sites/entrez?db=gene&cmd=Retrieve&dopt=full_report&list_uids=null	null	null
2387	MAP1323	0.39	0.39	0.51	0.39	0.45	0.4	0.82	0.41	1	1	1	0.93	0	0	0	0	hypothetical protein MAP1323	http://www.ncbi.nlm.nih.gov/sites/entrez?db=gene&cmd=Retrieve&dopt=full_report&list_uids=2721362	-	209		null
350	MMAR_3607	0.39	0.42	0.8	0.42	0	0.58	0	0	0.43	0.41	0.38	0.45	0	1	0	0.68	phage integrase	http://www.ncbi.nlm.nih.gov/sites/entrez?db=gene&cmd=Retrieve&dopt=full_report&list_uids=6227876	-	420
796	MMAR_3059	0.39	0.48	0.44	0.48	0	0.61	0	0.4	0.75	0.75	0.75	0	0.82	1	0	1	hypothetical protein MMAR_3059	http://www.ncbi.nlm.nih.gov/sites/entrez?db=gene&cmd=Retrieve&dopt=full_report&list_uids=6227325	-	276
727	MMAR_4508	0.4	0.4	0	0.4	0.57	0	0.61	0	0.75	0.74	0.75	0.76	0.78	1	0	0.99	hypothetical protein MMAR_4508	http://www.ncbi.nlm.nih.gov/sites/entrez?db=gene&cmd=Retrieve&dopt=full_report&list_uids=6228792	-	653
518	MMAR_4903	0.4	0.4	0.4	0.4	0	0.4	0.38	0.42	0	0	0	0	0	1	0	0.99	hypothetical protein MMAR_4903	http://www.ncbi.nlm.nih.gov/sites/entrez?db=gene&cmd=Retrieve&dopt=full_report&list_uids=6229193	-	335
804	MMAR_2376	0.4	0.4	0.43	0.4	0.4	0.51	0.38	0.45	0.82	0.82	0.82	0.76	0.83	1	0	0.99	GntR family transcriptional regulator	http://www.ncbi.nlm.nih.gov/sites/entrez?db=gene&cmd=Retrieve&dopt=full_report&list_uids=6226640	-	441
320	MMAR_3536	0.4	0.4	0.56	0.4	0	0	0	0.43	0	0	0	0	0	1	0	0.98	hypothetical protein MMAR_3536	http://www.ncbi.nlm.nih.gov/sites/entrez?db=gene&cmd=Retrieve&dopt=full_report&list_uids=6227806	-	280
592	MMAR_3384	0.4	0.41	0.46	0.41	0.43	0.43	0.43	0.44	0.43	0.43	0.44	0.44	0.41	1	0	0.39	hydroxylase	http://www.ncbi.nlm.nih.gov/sites/entrez?db=gene&cmd=Retrieve&dopt=full_report&list_uids=6227655	-	551
1952	MkanA1_010100017711	0.4	0.46	0.4	0	0.38	0.47	0.47	0.4	0.38	0.39	0	0.57	1	0	0	0	null	http://www.ncbi.nlm.nih.gov/sites/entrez?db=gene&cmd=Retrieve&dopt=full_report&list_uids=null	null	null
612	MMAR_1533	0.4	0.51	0.52	0.51	0	0.5	0	0.43	0.5	0.5	0.53	0	0.49	1	0	0.92	hypothetical protein MMAR_1533	http://www.ncbi.nlm.nih.gov/sites/entrez?db=gene&cmd=Retrieve&dopt=full_report&list_uids=6225788	-	288
1535	MkanA1_010100005830	0.41	0	0	0	0	0	0	0	0.41	0.39	0	0.41	1	0	0	0	null	http://www.ncbi.nlm.nih.gov/sites/entrez?db=gene&cmd=Retrieve&dopt=full_report&list_uids=null	null	null
938	MMAR_1569	0.41	0	0	0	0.44	0	0.41	0	0	0.7	0	0	0.89	1	0	0.99	putative regulatory protein	http://www.ncbi.nlm.nih.gov/sites/entrez?db=gene&cmd=Retrieve&dopt=full_report&list_uids=6225826	-	255
588	MMAR_0083	0.41	0	0.46	0	0	0.38	0	0.4	0	0.41	0	0.43	0.39	1	0	0.39	amidohydrolase	http://www.ncbi.nlm.nih.gov/sites/entrez?db=gene&cmd=Retrieve&dopt=full_report&list_uids=6224301	-	303		MUL_0096
2369	MAP1086	0.41	0.41	0	0.41	0.4	0.85	0.4	0.48	0.99	1	1	0.43	0	0	0	0	hypothetical protein MAP1086	http://www.ncbi.nlm.nih.gov/sites/entrez?db=gene&cmd=Retrieve&dopt=full_report&list_uids=2718029	-	530		null
1518	MkanA1_010100005405	0.41	0.41	0	0.41	0.41	0.39	0	0.41	0.43	0.42	0.41	0	1	0	0	0	null	http://www.ncbi.nlm.nih.gov/sites/entrez?db=gene&cmd=Retrieve&dopt=full_report&list_uids=null	null	null
1082	MMAR_4821	0.41	0.41	0	0.41	0.41	0.42	0.41	0	0.94	0.93	0.94	0.94	0.95	1	0	0.98	hypothetical protein MMAR_4821	http://www.ncbi.nlm.nih.gov/sites/entrez?db=gene&cmd=Retrieve&dopt=full_report&list_uids=6229106	-	431
2218	MkanA1_010100026921	0.41	0.41	0	0.41	0.41	0.43	0	0	0.41	0.4	0.4	0.41	1	0	0	0	null	http://www.ncbi.nlm.nih.gov/sites/entrez?db=gene&cmd=Retrieve&dopt=full_report&list_uids=null	null	null
2496	MAP3159	0.41	0.41	0	0.41	0.77	0.4	0.78	0.73	0.99	0.99	1	0.89	0	0	0	0	hypothetical protein MAP3159	http://www.ncbi.nlm.nih.gov/sites/entrez?db=gene&cmd=Retrieve&dopt=full_report&list_uids=2721209	-	486		null
436	MMAR_3948	0.41	0.41	0.36	0.41	0.42	0.41	0.5	0.44	0.4	0.4	0.4	0.42	0	1	0	0.39	hydrolase	http://www.ncbi.nlm.nih.gov/sites/entrez?db=gene&cmd=Retrieve&dopt=full_report&list_uids=6228223	-	265
1487	MkanA1_010100004482	0.41	0.41	0.4	0.41	0.38	0.41	0.4	0.41	0	0	0	0	1	0	0	0	null	http://www.ncbi.nlm.nih.gov/sites/entrez?db=gene&cmd=Retrieve&dopt=full_report&list_uids=null	null	null
243	MMAR_2843	0.42	0	0	0	0	0	0.4	0.7	0	0	0	0	0	1	0	0.48	hypothetical protein MMAR_2843	http://www.ncbi.nlm.nih.gov/sites/entrez?db=gene&cmd=Retrieve&dopt=full_report&list_uids=6227110	-	332
2388	MAP1379	0.42	0	0	0	0.87	0	0.78	0	0	0.99	1	0.85	0	0	0	0	hypothetical protein MAP1379	http://www.ncbi.nlm.nih.gov/sites/entrez?db=gene&cmd=Retrieve&dopt=full_report&list_uids=2718166	-	354		null
119	MMAR_1324	0.42	0.41	0.42	0.41	0.44	0.43	0.42	0.37	0.69	0.69	0.69	0.4	0	1	0	0.99	hypothetical protein MMAR_1324	http://www.ncbi.nlm.nih.gov/sites/entrez?db=gene&cmd=Retrieve&dopt=full_report&list_uids=6225580	-	909
2080	MkanA1_010100022370	0.42	0.41	0.75	0.41	0	0.79	0	0.52	0.79	0.76	0.76	0.74	1	0	0	0	null	http://www.ncbi.nlm.nih.gov/sites/entrez?db=gene&cmd=Retrieve&dopt=full_report&list_uids=null	null	null
2303	MAP0024c	0.42	0.42	0	0.42	0	0.42	0	0	0.8	0.89	1	0.7	0	0	0	0	hypothetical protein MAP0024c	http://www.ncbi.nlm.nih.gov/sites/entrez?db=gene&cmd=Retrieve&dopt=full_report&list_uids=2717801	-	221		null
2377	MAP1145c	0.42	0.42	0	0.42	0.43	0	0	0	0.98	0.98	1	0.83	0	0	0	0	hypothetical protein MAP1145c	http://www.ncbi.nlm.nih.gov/sites/entrez?db=gene&cmd=Retrieve&dopt=full_report&list_uids=2719014	-	393		null
1730	MkanA1_010100011262	0.42	0.43	0.45	0.43	0	0.42	0.4	0.46	0.43	0.44	0.43	0.43	1	0	0	0	null	http://www.ncbi.nlm.nih.gov/sites/entrez?db=gene&cmd=Retrieve&dopt=full_report&list_uids=null	null	null
2077	MkanA1_010100022270	0.43	0.41	0	0.41	0.4	0.43	0.4	0.41	0	0	0	0	1	0	0	0	null	http://www.ncbi.nlm.nih.gov/sites/entrez?db=gene&cmd=Retrieve&dopt=full_report&list_uids=null	null	null
1889	MkanA1_010100016032	0.43	0.42	0	0.42	0.44	0.45	0.45	0	0	0	0	0	1	0	0	0	null	http://www.ncbi.nlm.nih.gov/sites/entrez?db=gene&cmd=Retrieve&dopt=full_report&list_uids=null	null	null
270	MMAR_3033	0.43	0.43	0	0.43	0.44	0	0.44	0	0	0	0	0	0	1	0	0.99	hypothetical protein MMAR_3033	http://www.ncbi.nlm.nih.gov/sites/entrez?db=gene&cmd=Retrieve&dopt=full_report&list_uids=6227299	-	544
185	MMAR_2244	0.43	0.43	0.52	0.43	0	0.48	0.43	0.51	0.47	0.47	0.47	0.45	0	1	0	0.99	GntR family transcriptional regulator	http://www.ncbi.nlm.nih.gov/sites/entrez?db=gene&cmd=Retrieve&dopt=full_report&list_uids=6226508	-	242
1740	MkanA1_010100011739	0.43	0.44	0	0.44	0	0	0	0.46	0	0	0.43	0	1	0	0	0	null	http://www.ncbi.nlm.nih.gov/sites/entrez?db=gene&cmd=Retrieve&dopt=full_report&list_uids=null	null	null
1048	MMAR_4820	0.43	0.44	0	0.44	0.45	0.44	0.46	0	0.92	0.93	0.92	0.93	0.93	1	0	0.98	hypothetical protein MMAR_4820	http://www.ncbi.nlm.nih.gov/sites/entrez?db=gene&cmd=Retrieve&dopt=full_report&list_uids=6229105	-	404
599	MMAR_1500	0.44	0	0.43	0	0	0.62	0	0	0	0.86	0.88	0.4	0.43	1	0	0.99	hypothetical protein MMAR_1500	http://www.ncbi.nlm.nih.gov/sites/entrez?db=gene&cmd=Retrieve&dopt=full_report&list_uids=6225755	-	344
2309	MAP0091c	0.44	0	0.63	0	0.59	0.68	0.6	0	0.99	0.99	1	0.84	0	0	0	0	hypothetical protein MAP0091c	http://www.ncbi.nlm.nih.gov/sites/entrez?db=gene&cmd=Retrieve&dopt=full_report&list_uids=2720612	-	227		null
711	MMAR_3508	0.44	0.43	0	0.43	0	0	0	0	0	0	0	0	0.77	1	0	0.97	hypothetical protein MMAR_3508	http://www.ncbi.nlm.nih.gov/sites/entrez?db=gene&cmd=Retrieve&dopt=full_report&list_uids=6227778	-	168
1661	MkanA1_010100008693	0.44	0.43	0	0.43	0	0	0.42	0	0.43	0	0	0	1	0	0	0	null	http://www.ncbi.nlm.nih.gov/sites/entrez?db=gene&cmd=Retrieve&dopt=full_report&list_uids=null	null	null
2126	MkanA1_010100023673	0.44	0.43	0.4	0.43	0	0.46	0.44	0	0	0	0	0	1	0	0	0	null	http://www.ncbi.nlm.nih.gov/sites/entrez?db=gene&cmd=Retrieve&dopt=full_report&list_uids=null	null	null
1030	MMAR_0925	0.44	0.43	0.47	0.43	0.46	0.46	0.46	0.5	0.39	0	0.39	0.49	0.93	1	0	0.99	ion antiporter
299	MMAR_3381	0.44	0.44	0	0.44	0	0.65	0	0	0	0	0	0	0	1	0	0.99	hypothetical protein MMAR_3381	http://www.ncbi.nlm.nih.gov/sites/entrez?db=gene&cmd=Retrieve&dopt=full_report&list_uids=6227652	-	533
74	MMAR_0580	0.44	0.44	0	0.44	0.43	0.5	0.43	0	0	0	0	0	0	1	0	1	hydrolase	http://www.ncbi.nlm.nih.gov/sites/entrez?db=gene&cmd=Retrieve&dopt=full_report&list_uids=6224828	-	222
969	MMAR_2798	0.44	0.44	0.39	0.44	0.42	0.42	0.42	0	0.9	0.9	0.9	0.89	0.9	1	0	0.93	amidohydrolase	http://www.ncbi.nlm.nih.gov/sites/entrez?db=gene&cmd=Retrieve&dopt=full_report&list_uids=6227065	-	355
2428	MAP1864c	0.44	0.45	0	0.45	0.45	0.43	0.46	0.41	0.98	0.98	1	0.86	0	0	0	0	hypothetical protein MAP1864c	http://www.ncbi.nlm.nih.gov/sites/entrez?db=gene&cmd=Retrieve&dopt=full_report&list_uids=2718443	-	222		null
596	MMAR_4157	0.44	0.47	0.52	0.47	0.48	0.72	0.48	0.48	0.49	0.48	0.48	0.44	0.42	1	0	0.99	LuxR family transcriptional regulator	http://www.ncbi.nlm.nih.gov/sites/entrez?db=gene&cmd=Retrieve&dopt=full_report&list_uids=6228438	-	300
631	MMAR_2657	0.44	0.65	0.85	0.65	0	0	0.64	0.51	0	0	0	0	0.55	1	0	0.9	isochorismatase family protein	http://www.ncbi.nlm.nih.gov/sites/entrez?db=gene&cmd=Retrieve&dopt=full_report&list_uids=6226925	-	190
824	MMAR_2982	0.45	0.44	0.44	0.44	0.66	0.43	0.69	0	0.78	0.79	0.78	0.75	0.84	1	0	0.45	hypothetical protein MMAR_2982	http://www.ncbi.nlm.nih.gov/sites/entrez?db=gene&cmd=Retrieve&dopt=full_report&list_uids=6227249	-	456
38	MMAR_0167	0.45	0.44	0.77	0.44	0	0.46	0	0	0	0	0	0	0	1	0	0.99	glutamate decarboxylase	http://www.ncbi.nlm.nih.gov/sites/entrez?db=gene&cmd=Retrieve&dopt=full_report&list_uids=6224384	-	502		MUL_0196
817	MMAR_1227	0.45	0.45	0	0.45	0.47	0.54	0.68	0.5	0	0	0.43	0.5	0.84	1	0	0.72	hypothetical protein MMAR_1227	http://www.ncbi.nlm.nih.gov/sites/entrez?db=gene&cmd=Retrieve&dopt=full_report&list_uids=6225482	-	212
1065	MMAR_5349	0.45	0.45	0.46	0.45	0	0.52	0.46	0.49	0	0	0	0	0.94	1	0	0.99	hypothetical protein MMAR_5349	http://www.ncbi.nlm.nih.gov/sites/entrez?db=gene&cmd=Retrieve&dopt=full_report&list_uids=6229649	-	377
809	MMAR_4251	0.45	0.45	0.46	0.45	0.48	0.44	0.47	0.5	0.85	0.85	0.86	0.83	0.83	1	0	0.99	transcriptional regulator	http://www.ncbi.nlm.nih.gov/sites/entrez?db=gene&cmd=Retrieve&dopt=full_report&list_uids=6228533	-	209
2423	MAP1761c	0.45	0.45	0.47	0.45	0.51	0.49	0.5	0.48	0.99	0.99	1	0.9	0	0	0	0	hypothetical protein MAP1761c	http://www.ncbi.nlm.nih.gov/sites/entrez?db=gene&cmd=Retrieve&dopt=full_report&list_uids=2720184	-	417		null
1599	MkanA1_010100007544	0.45	0.45	0.67	0.45	0	0.51	0.47	0	0.43	0.43	0.43	0.49	1	0	0	0	null	http://www.ncbi.nlm.nih.gov/sites/entrez?db=gene&cmd=Retrieve&dopt=full_report&list_uids=null	null	null
1447	MkanA1_010100002057	0.45	0.46	0	0.46	0.49	0.51	0.46	0.48	0	0	0	0	1	0	0	0	null	http://www.ncbi.nlm.nih.gov/sites/entrez?db=gene&cmd=Retrieve&dopt=full_report&list_uids=null	null	null
1386	MUP072c	0.45	0.48	0	0.48	0.51	0.37	0.49	0	0	0	0	0	0.43	0	0	1	hypothetical protein MUP072c	http://www.ncbi.nlm.nih.gov/sites/entrez?db=gene&cmd=Retrieve&dopt=full_report&list_uids=2846584	-	398
357	MMAR_3679	0.46	0.45	0.48	0.45	0.44	0.49	0.42	0.47	0	0	0.46	0.47	0	1	0	0.99	putative regulatory protein	http://www.ncbi.nlm.nih.gov/sites/entrez?db=gene&cmd=Retrieve&dopt=full_report&list_uids=6227952	-	232
1039	MMAR_3280	0.46	0.46	0	0.46	0	0.62	0	0	0	0	0	0	0.93	1	0	1	hypothetical protein MMAR_3280	http://www.ncbi.nlm.nih.gov/sites/entrez?db=gene&cmd=Retrieve&dopt=full_report&list_uids=6227548	-	219
699	MMAR_3441	0.46	0.46	0	0.46	0.44	0	0.45	0	0.44	0.44	0.44	0.83	0.75	1	0	0.98	hypothetical protein MMAR_3441	http://www.ncbi.nlm.nih.gov/sites/entrez?db=gene&cmd=Retrieve&dopt=full_report&list_uids=6227711	-	244
945	MMAR_2997	0.46	0.46	0.44	0.46	0.45	0.42	0.51	0.54	0.86	0.86	0.86	0.87	0.89	1	0	1	alternative RNA polymerase sigma factor	http://www.ncbi.nlm.nih.gov/sites/entrez?db=gene&cmd=Retrieve&dopt=full_report&list_uids=6227264	-	204
462	MMAR_4418	0.46	0.46	0.62	0.46	0.57	0	0.57	0.48	0.42	0.42	0.42	0.51	0	1	0	0	transcriptional regulatory protein	http://www.ncbi.nlm.nih.gov/sites/entrez?db=gene&cmd=Retrieve&dopt=full_report&list_uids=6228700	-	207
1003	MMAR_0702	0.46	0.46	0.72	0.46	0.82	0.79	0.46	0.76	0.81	0.81	0.81	0.82	0.92	1	0	0.98	monooxygenase-like hypothetical protein	http://www.ncbi.nlm.nih.gov/sites/entrez?db=gene&cmd=Retrieve&dopt=full_report&list_uids=6224951	-	372
524	MMAR_4949	0.46	0.46	0.76	0.46	0.46	0.9	0.9	0.61	0	0	0	0	0	1	0	0.99	xanthine/uracil permease	http://www.ncbi.nlm.nih.gov/sites/entrez?db=gene&cmd=Retrieve&dopt=full_report&list_uids=6229240	-	633
2201	MkanA1_010100026477	0.46	0.89	0	0.89	0	0	0	0.43	0	0	0.46	0	1	0	0	0	null	http://www.ncbi.nlm.nih.gov/sites/entrez?db=gene&cmd=Retrieve&dopt=full_report&list_uids=null	null	null
990	MMAR_2351	0.47	0.47	0	0.47	0	0	0	0	0	0	0	0	0.91	1	0	0.99	glycosyl transferase	http://www.ncbi.nlm.nih.gov/sites/entrez?db=gene&cmd=Retrieve&dopt=full_report&list_uids=6226615	-	249
993	MMAR_4129	0.47	0.47	0	0.47	0	0.49	0	0.49	0.91	0.91	0.91	0.91	0.91	1	0	1	glyoxalase
48	MMAR_0222	0.47	0.47	0	0.47	0.74	0.46	0.76	0.46	0.48	0.47	0.48	0.84	0	1	0	0.98	TetR family transcriptional regulator	http://www.ncbi.nlm.nih.gov/sites/entrez?db=gene&cmd=Retrieve&dopt=full_report&list_uids=6224438	-	197		MUL_0265
2506	MAP3436c	0.47	0.47	0.43	0.47	0.46	0.47	0.47	0	0	0	1	0.47	0	0	0	0	hypothetical protein MAP3436c	http://www.ncbi.nlm.nih.gov/sites/entrez?db=gene&cmd=Retrieve&dopt=full_report&list_uids=2720499	-	231		null
102	MMAR_0923	0.47	0.47	0.45	0.47	0	0	0	0.46	0	0	0	0	0	1	0	0.98	transcriptional regulator	http://www.ncbi.nlm.nih.gov/sites/entrez?db=gene&cmd=Retrieve&dopt=full_report&list_uids=6225172	-	201
1429	MkanA1_010100001430	0.47	0.47	0.45	0.47	0	0.4	0	0.48	0.72	0.72	0.73	0.71	1	0	0	0	null	http://www.ncbi.nlm.nih.gov/sites/entrez?db=gene&cmd=Retrieve&dopt=full_report&list_uids=null	null	null
308	MMAR_3438	0.47	0.47	0.49	0.47	0.46	0.79	0.44	0.52	0.44	0.44	0.44	0.84	0	1	0	1	TetR family transcriptional regulator	http://www.ncbi.nlm.nih.gov/sites/entrez?db=gene&cmd=Retrieve&dopt=full_report&list_uids=6227708	-	216
440	MMAR_3952	0.47	0.47	0.52	0.47	0	0.51	0.72	0.55	0.76	0.76	0.76	0	0	1	0	0.97	hypothetical protein MMAR_3952	http://www.ncbi.nlm.nih.gov/sites/entrez?db=gene&cmd=Retrieve&dopt=full_report&list_uids=6228227	-	193
221	MMAR_2611	0.47	0.47	0.57	0.47	0.48	0.47	0.46	0.47	0	0	0	0	0	1	0	0.98	hypothetical protein MMAR_2611	http://www.ncbi.nlm.nih.gov/sites/entrez?db=gene&cmd=Retrieve&dopt=full_report&list_uids=6226879	-	441
2436	MAP2119	0.48	0	0.89	0	0	0.49	0	0.48	0.99	0.99	1	0.94	0	0	0	0	hypothetical protein MAP2119	http://www.ncbi.nlm.nih.gov/sites/entrez?db=gene&cmd=Retrieve&dopt=full_report&list_uids=2719241	-	412		null
771	MMAR_1620	0.48	0.41	0	0.41	0.48	0.49	0.49	0	0.59	0.59	0.59	0.58	0.81	1	0	1	hypothetical protein MMAR_1620	http://www.ncbi.nlm.nih.gov/sites/entrez?db=gene&cmd=Retrieve&dopt=full_report&list_uids=6225877	-	194
[truncated: 555 more rows]

## Sheet: present in rapids
nr	protein	M. sp. JLS	M. sp. KMS	M. abscessus	M. sp. MCS	M. guilvum	M. smegmatis	M. vanbaalenii	rhodococcus	M. avium avium	M. avium hominisuis	M. avium paratuberculosis	M. intracellulare	M. kansasii	M. marinum	M. tuberculosis	M. ulcerans	productName	geneID	locus	length		protein	Fredtoo
587	MMAR_0921	0	0	0	0	0	0	0	0.36	0.38	0.35	0.35	0	0.37	1	0	0.99	ABC-type transporter	http://www.ncbi.nlm.nih.gov/sites/entrez?db=gene&cmd=Retrieve&dopt=full_report&list_uids=6225170	-	794
1666	MkanA1_010100008733	0	0	0	0	0	0	0	0.38	0	0	0	0	1	0	0	0	null	http://www.ncbi.nlm.nih.gov/sites/entrez?db=gene&cmd=Retrieve&dopt=full_report&list_uids=null	null	null
316	MMAR_3526	0	0	0	0	0	0	0	0.39	0	0	0	0	0	1	0	0.99	hypothetical protein MMAR_3526	http://www.ncbi.nlm.nih.gov/sites/entrez?db=gene&cmd=Retrieve&dopt=full_report&list_uids=6227796	-	349
1876	MkanA1_010100015410	0	0	0	0	0	0	0	0.4	0	0	0	0	1	0	0	0	null	http://www.ncbi.nlm.nih.gov/sites/entrez?db=gene&cmd=Retrieve&dopt=full_report&list_uids=null	null	null
264	MMAR_2952	0	0	0	0	0	0	0	0.41	0	0	0	0	0	1	0	0.97	hypothetical protein MMAR_2952	http://www.ncbi.nlm.nih.gov/sites/entrez?db=gene&cmd=Retrieve&dopt=full_report&list_uids=6227219	-	269
344	MMAR_3600	0	0	0	0	0	0	0	0.41	0	0	0	0	0	1	0	0	DNA repair exonuclease	http://www.ncbi.nlm.nih.gov/sites/entrez?db=gene&cmd=Retrieve&dopt=full_report&list_uids=6227869	-	410
2533	MAP3817c	0	0	0	0	0	0	0	0.43	0	0	1	0	0	0	0	0	hypothetical protein MAP3817c	http://www.ncbi.nlm.nih.gov/sites/entrez?db=gene&cmd=Retrieve&dopt=full_report&list_uids=2718568	-	312		null
475	MMAR_4440	0	0	0	0	0	0	0	0.45	0	0	0	0	0	1	0	0	hypothetical protein MMAR_4440	http://www.ncbi.nlm.nih.gov/sites/entrez?db=gene&cmd=Retrieve&dopt=full_report&list_uids=6228722	-	351
1677	MkanA1_010100009034	0	0	0	0	0	0	0	0.46	0	0	0	0	1	0	0	0	null	http://www.ncbi.nlm.nih.gov/sites/entrez?db=gene&cmd=Retrieve&dopt=full_report&list_uids=null	null	null
1448	MkanA1_010100002062	0	0	0	0	0	0	0	0.47	0	0	0	0	1	0	0	0	null	http://www.ncbi.nlm.nih.gov/sites/entrez?db=gene&cmd=Retrieve&dopt=full_report&list_uids=null	null	null
2210	MkanA1_010100026687	0	0	0	0	0	0	0	0.47	0	0	0	0.68	1	0	0	0	null	http://www.ncbi.nlm.nih.gov/sites/entrez?db=gene&cmd=Retrieve&dopt=full_report&list_uids=null	null	null
1802	MkanA1_010100013575	0	0	0	0	0	0	0	0.48	0	0	0	0	1	0	0	0	null	http://www.ncbi.nlm.nih.gov/sites/entrez?db=gene&cmd=Retrieve&dopt=full_report&list_uids=null	null	null
1683	MkanA1_010100009064	0	0	0	0	0	0	0	0.5	0	0	0	0	1	0	0	0	null	http://www.ncbi.nlm.nih.gov/sites/entrez?db=gene&cmd=Retrieve&dopt=full_report&list_uids=null	null	null
2092	MkanA1_010100022659	0	0	0	0	0	0	0	0.5	0.59	0.59	0.59	0	1	0	0	0	null	http://www.ncbi.nlm.nih.gov/sites/entrez?db=gene&cmd=Retrieve&dopt=full_report&list_uids=null	null	null
101	MMAR_0904	0	0	0	0	0	0	0	0.51	0	0	0	0	0	1	0	1	transcriptional regulator	http://www.ncbi.nlm.nih.gov/sites/entrez?db=gene&cmd=Retrieve&dopt=full_report&list_uids=6225152	-	200
943	MMAR_2857	0	0	0	0	0	0	0	0.51	0	0	0	0	0.89	1	0	0.99	Short-chain fatty acids transporter	http://www.ncbi.nlm.nih.gov/sites/entrez?db=gene&cmd=Retrieve&dopt=full_report&list_uids=6227123	-	473
1680	MkanA1_010100009049	0	0	0	0	0	0	0	0.51	0	0	0	0	1	0	0	0	null	http://www.ncbi.nlm.nih.gov/sites/entrez?db=gene&cmd=Retrieve&dopt=full_report&list_uids=null	null	null
105	MMAR_0945	0	0	0	0	0	0	0	0.54	0.74	0.77	0.74	0.86	0	1	0	0.99	hypothetical protein MMAR_0945	http://www.ncbi.nlm.nih.gov/sites/entrez?db=gene&cmd=Retrieve&dopt=full_report&list_uids=6225194	-	758
1877	MkanA1_010100015425	0	0	0	0	0	0	0	0.54	0	0	0	0	1	0	0	0	null	http://www.ncbi.nlm.nih.gov/sites/entrez?db=gene&cmd=Retrieve&dopt=full_report&list_uids=null	null	null
1951	MkanA1_010100017706	0	0	0	0	0	0	0	0.54	0	0	0	0	1	0	0	0	null	http://www.ncbi.nlm.nih.gov/sites/entrez?db=gene&cmd=Retrieve&dopt=full_report&list_uids=null	null	null
1985	MkanA1_010100019406	0	0	0	0	0	0	0	0.54	0	0	0	0	1	0	0	0	null	http://www.ncbi.nlm.nih.gov/sites/entrez?db=gene&cmd=Retrieve&dopt=full_report&list_uids=null	null	null
222	MMAR_2613	0	0	0	0	0	0	0	0.55	0	0	0	0	0	1	0	0.99	hypothetical protein MMAR_2613	http://www.ncbi.nlm.nih.gov/sites/entrez?db=gene&cmd=Retrieve&dopt=full_report&list_uids=6226881	-	171
833	MMAR_4513	0	0	0	0	0	0	0	0.55	0	0	0	0	0.84	1	0	0.98	hypothetical protein MMAR_4513	http://www.ncbi.nlm.nih.gov/sites/entrez?db=gene&cmd=Retrieve&dopt=full_report&list_uids=6228797	-	253
1485	MkanA1_010100004442	0	0	0	0	0	0	0	0.56	0	0	0	0	1	0	0	0	null	http://www.ncbi.nlm.nih.gov/sites/entrez?db=gene&cmd=Retrieve&dopt=full_report&list_uids=null	null	null
1678	MkanA1_010100009039	0	0	0	0	0	0	0	0.57	0	0	0	0	1	0	0	0	null	http://www.ncbi.nlm.nih.gov/sites/entrez?db=gene&cmd=Retrieve&dopt=full_report&list_uids=null	null	null
296	MMAR_3367	0	0	0	0	0	0	0	0.59	0	0	0	0	0	1	0	1	hypothetical protein MMAR_3367	http://www.ncbi.nlm.nih.gov/sites/entrez?db=gene&cmd=Retrieve&dopt=full_report&list_uids=6227637	-	132
1669	MkanA1_010100008959	0	0	0	0	0	0	0	0.6	0	0	0	0	1	0	0	0	null	http://www.ncbi.nlm.nih.gov/sites/entrez?db=gene&cmd=Retrieve&dopt=full_report&list_uids=null	null	null
201	MMAR_2480	0	0	0	0	0	0	0	0.61	0	0	0	0	0	1	0	0.97	lactoylglutathione lyase
331	MMAR_3574	0	0	0	0	0	0	0	0.61	0	0	0	0	0	1	0	0	hypothetical protein MMAR_3574	http://www.ncbi.nlm.nih.gov/sites/entrez?db=gene&cmd=Retrieve&dopt=full_report&list_uids=6227843	-	244
1967	MkanA1_010100018261	0	0	0	0	0	0	0	0.62	0	0	0	0	1	0	0	0	null	http://www.ncbi.nlm.nih.gov/sites/entrez?db=gene&cmd=Retrieve&dopt=full_report&list_uids=null	null	null
2079	MkanA1_010100022345	0	0	0	0	0	0	0	0.62	0	0	0	0.82	1	0	0	0	null	http://www.ncbi.nlm.nih.gov/sites/entrez?db=gene&cmd=Retrieve&dopt=full_report&list_uids=null	null	null
2180	MkanA1_010100025510	0	0	0	0	0	0	0	0.62	0	0	0	0	1	0	0	0	null	http://www.ncbi.nlm.nih.gov/sites/entrez?db=gene&cmd=Retrieve&dopt=full_report&list_uids=null	null	null
2372	MAP1104c	0	0	0	0	0	0	0	0.62	0.99	0.99	1	0	0	0	0	0	hypothetical protein MAP1104c	http://www.ncbi.nlm.nih.gov/sites/entrez?db=gene&cmd=Retrieve&dopt=full_report&list_uids=2719582	-	268		null
752	MMAR_0320	0	0	0	0	0	0	0	0.66	0.61	0.61	0.61	0.61	0.8	1	0	0.98	hypothetical protein MMAR_0320	http://www.ncbi.nlm.nih.gov/sites/entrez?db=gene&cmd=Retrieve&dopt=full_report&list_uids=6224568	-	158		MUL_0375
1025	MMAR_4938	0	0	0	0	0	0	0	0.66	0	0	0	0	0.92	1	0	0.98	hypothetical protein MMAR_4938	http://www.ncbi.nlm.nih.gov/sites/entrez?db=gene&cmd=Retrieve&dopt=full_report&list_uids=6229228	-	480
1679	MkanA1_010100009044	0	0	0	0	0	0	0	0.66	0	0	0	0	1	0	0	0	null	http://www.ncbi.nlm.nih.gov/sites/entrez?db=gene&cmd=Retrieve&dopt=full_report&list_uids=null	null	null
292	MMAR_3325	0	0	0	0	0	0	0	0.7	0	0	0	0	0	1	0	0	hypothetical protein MMAR_3325	http://www.ncbi.nlm.nih.gov/sites/entrez?db=gene&cmd=Retrieve&dopt=full_report&list_uids=6227594	-	186
293	MMAR_3327	0	0	0	0	0	0	0	0.7	0	0	0	0	0	1	0	0	hypothetical protein MMAR_3327	http://www.ncbi.nlm.nih.gov/sites/entrez?db=gene&cmd=Retrieve&dopt=full_report&list_uids=6227596	-	186
2123	MkanA1_010100023613	0	0	0	0	0	0	0	0.7	0	0	0	0	1	0	0	0	null	http://www.ncbi.nlm.nih.gov/sites/entrez?db=gene&cmd=Retrieve&dopt=full_report&list_uids=null	null	null
538	MMAR_5345	0	0	0	0	0	0	0	0.71	0	0	0	0	0	1	0	0.98	hypothetical protein MMAR_5345	http://www.ncbi.nlm.nih.gov/sites/entrez?db=gene&cmd=Retrieve&dopt=full_report&list_uids=6229645	-	262
2315	MAP0134c	0	0	0	0	0	0	0	0.72	1	0.99	1	0.9	0	0	0	0	hypothetical protein MAP0134c	http://www.ncbi.nlm.nih.gov/sites/entrez?db=gene&cmd=Retrieve&dopt=full_report&list_uids=2720335	-	186		null
192	MMAR_2324	0	0	0	0	0	0	0	0.75	0	0	0	0	0	1	0	0	hypothetical protein MMAR_2324	http://www.ncbi.nlm.nih.gov/sites/entrez?db=gene&cmd=Retrieve&dopt=full_report&list_uids=6226588	-	97
262	MMAR_2946	0	0	0	0	0	0	0	0.78	0	0	0	0	0	1	0	1	hypothetical protein MMAR_2946	http://www.ncbi.nlm.nih.gov/sites/entrez?db=gene&cmd=Retrieve&dopt=full_report&list_uids=6227213	-	156
1817	MkanA1_010100013680	0	0	0	0	0	0	0	0.78	0	0	0	0	1	0	0	0	null	http://www.ncbi.nlm.nih.gov/sites/entrez?db=gene&cmd=Retrieve&dopt=full_report&list_uids=null	null	null
1068	MMAR_0344	0	0	0	0	0	0	0	0.81	0.94	0.94	0.94	0.92	0.95	1	0	1	hypothetical protein MMAR_0344	http://www.ncbi.nlm.nih.gov/sites/entrez?db=gene&cmd=Retrieve&dopt=full_report&list_uids=6224592	-	70		MUL_0403
1657	MkanA1_010100008606	0	0	0	0	0	0	0	0.81	0	0	0	0.78	1	0	0	0	null	http://www.ncbi.nlm.nih.gov/sites/entrez?db=gene&cmd=Retrieve&dopt=full_report&list_uids=null	null	null
1823	MkanA1_010100013815	0	0	0	0	0	0	0	0.84	0	0	0	0	1	0	0	0	null	http://www.ncbi.nlm.nih.gov/sites/entrez?db=gene&cmd=Retrieve&dopt=full_report&list_uids=null	null	null
2085	MkanA1_010100022475	0	0	0	0	0	0	0	0.87	0	0	0	0	1	0	0	0	null	http://www.ncbi.nlm.nih.gov/sites/entrez?db=gene&cmd=Retrieve&dopt=full_report&list_uids=null	null	null
2130	MkanA1_010100023708	0	0	0	0	0	0	0	0.88	0.79	0	0.79	0	1	0	0	0	null	http://www.ncbi.nlm.nih.gov/sites/entrez?db=gene&cmd=Retrieve&dopt=full_report&list_uids=null	null	null
1990	MkanA1_010100019591	0	0	0	0	0	0	0.42	0.44	0	0	0	0.41	1	0	0	0	null	http://www.ncbi.nlm.nih.gov/sites/entrez?db=gene&cmd=Retrieve&dopt=full_report&list_uids=null	null	null
2392	MAP1429	0	0	0	0	0	0	0.43	0.43	0.98	0.98	1	0.93	0	0	0	0	hypothetical protein MAP1429	http://www.ncbi.nlm.nih.gov/sites/entrez?db=gene&cmd=Retrieve&dopt=full_report&list_uids=2719228	-	292		null
1495	MkanA1_010100004760	0	0	0	0	0	0	0.5	0	0	0	0	0	1	0	0	0	null	http://www.ncbi.nlm.nih.gov/sites/entrez?db=gene&cmd=Retrieve&dopt=full_report&list_uids=null	null	null
2545	MAP4097	0	0	0	0	0	0	0.5	0	0.99	0.99	1	0.91	0	0	0	0	hypothetical protein MAP4097	http://www.ncbi.nlm.nih.gov/sites/entrez?db=gene&cmd=Retrieve&dopt=full_report&list_uids=2718308	-	257		null
466	MMAR_4426	0	0	0	0	0	0	0.5	0.64	0	0	0	0	0	1	0	0	transcriptional regulatory protein	http://www.ncbi.nlm.nih.gov/sites/entrez?db=gene&cmd=Retrieve&dopt=full_report&list_uids=6228708	-	356
708	MMAR_1042	0	0	0	0	0	0	0.51	0	0	0	0	0	0.77	1	0	1	hypothetical protein MMAR_1042	http://www.ncbi.nlm.nih.gov/sites/entrez?db=gene&cmd=Retrieve&dopt=full_report&list_uids=6225296	-	234
1516	MkanA1_010100005390	0	0	0	0	0	0	0.51	0	0	0	0	0	1	0	0	0	null	http://www.ncbi.nlm.nih.gov/sites/entrez?db=gene&cmd=Retrieve&dopt=full_report&list_uids=null	null	null
618	MMAR_3393	0	0	0	0	0	0	0.52	0	0	0	0.53	0	0.51	1	0	0	methyltransferase	http://www.ncbi.nlm.nih.gov/sites/entrez?db=gene&cmd=Retrieve&dopt=full_report&list_uids=6227664	-	217
1036	MMAR_2999	0	0	0	0	0	0	0.52	0	0.88	0.89	0.88	0.89	0.93	1	0	0.99	hypothetical protein MMAR_2999	http://www.ncbi.nlm.nih.gov/sites/entrez?db=gene&cmd=Retrieve&dopt=full_report&list_uids=6227266	-	174
2243	MkanA1_010100027856	0	0	0	0	0	0	0.53	0	0.9	0.9	0.9	0	1	0	0	0	null	http://www.ncbi.nlm.nih.gov/sites/entrez?db=gene&cmd=Retrieve&dopt=full_report&list_uids=null	null	null
1699	MkanA1_010100009967	0	0	0	0	0	0	0.56	0	0	0	0	0	1	0	0	0	null	http://www.ncbi.nlm.nih.gov/sites/entrez?db=gene&cmd=Retrieve&dopt=full_report&list_uids=null	null	null
2047	MkanA1_010100021320	0	0	0	0	0	0	0.56	0	0	0	0	0	1	0	0	0	null	http://www.ncbi.nlm.nih.gov/sites/entrez?db=gene&cmd=Retrieve&dopt=full_report&list_uids=null	null	null
2013	MkanA1_010100020258	0	0	0	0	0	0	0.58	0	0.72	0.72	0	0	1	0	0	0	null	http://www.ncbi.nlm.nih.gov/sites/entrez?db=gene&cmd=Retrieve&dopt=full_report&list_uids=null	null	null
827	MMAR_3380	0	0	0	0	0	0	0.61	0	0	0	0.73	0	0.84	1	0	0.91	transposase ISMyma01_aa1-like protein	http://www.ncbi.nlm.nih.gov/sites/entrez?db=gene&cmd=Retrieve&dopt=full_report&list_uids=6227651	-	70
528	MMAR_5238	0	0	0	0	0	0	0.63	0.69	0	0	0	0	0	1	0	0.98	hypothetical protein MMAR_5238	http://www.ncbi.nlm.nih.gov/sites/entrez?db=gene&cmd=Retrieve&dopt=full_report&list_uids=6229533	-	167
1515	MkanA1_010100005385	0	0	0	0	0	0	0.64	0	0	0	0	0	1	0	0	0	null	http://www.ncbi.nlm.nih.gov/sites/entrez?db=gene&cmd=Retrieve&dopt=full_report&list_uids=null	null	null
1779	MkanA1_010100012963	0	0	0	0	0	0	0.64	0	0	0	0	0	1	0	0	0	null	http://www.ncbi.nlm.nih.gov/sites/entrez?db=gene&cmd=Retrieve&dopt=full_report&list_uids=null	null	null
2306	MAP0078	0	0	0	0	0	0	0.65	0	0.98	0.98	1	0.73	0	0	0	0	hypothetical protein MAP0078	http://www.ncbi.nlm.nih.gov/sites/entrez?db=gene&cmd=Retrieve&dopt=full_report&list_uids=2718087	-	91		null
684	MMAR_5566	0	0	0	0	0	0	0.66	0	0	0	0	0	0.73	1	0	0.99	hypothetical protein MMAR_5566	http://www.ncbi.nlm.nih.gov/sites/entrez?db=gene&cmd=Retrieve&dopt=full_report&list_uids=6225796	-	117
2145	MkanA1_010100024590	0	0	0	0	0	0	0.66	0	0	0	0	0	1	0	0	0	null	http://www.ncbi.nlm.nih.gov/sites/entrez?db=gene&cmd=Retrieve&dopt=full_report&list_uids=null	null	null
652	MMAR_2572	0	0	0	0	0	0	0.69	0	0	0	0	0	0.63	1	0	0.99	hypothetical protein MMAR_2572	http://www.ncbi.nlm.nih.gov/sites/entrez?db=gene&cmd=Retrieve&dopt=full_report&list_uids=6226840	-	395
839	MMAR_0867	0	0	0	0	0	0	0.7	0	0	0	0	0	0.85	1	0	0.98	hypothetical protein MMAR_0867	http://www.ncbi.nlm.nih.gov/sites/entrez?db=gene&cmd=Retrieve&dopt=full_report&list_uids=6225115	-	99
2554	MAP4319	0	0	0	0	0	0	0.7	0.5	0.99	1	1	0.91	0	0	0	0	hypothetical protein MAP4319	http://www.ncbi.nlm.nih.gov/sites/entrez?db=gene&cmd=Retrieve&dopt=full_report&list_uids=2719816	-	126		null
1645	MkanA1_010100008154	0	0	0	0	0	0	0.71	0	0	0	0	0	1	0	0	0	null	http://www.ncbi.nlm.nih.gov/sites/entrez?db=gene&cmd=Retrieve&dopt=full_report&list_uids=null	null	null
1963	MkanA1_010100018066	0	0	0	0	0	0	0.78	0	0	0	0	0	1	0	0	0	null	http://www.ncbi.nlm.nih.gov/sites/entrez?db=gene&cmd=Retrieve&dopt=full_report&list_uids=null	null	null
529	MMAR_5239	0	0	0	0	0	0	0.78	0.7	0	0	0	0	0	1	0	0.98	hypothetical protein MMAR_5239	http://www.ncbi.nlm.nih.gov/sites/entrez?db=gene&cmd=Retrieve&dopt=full_report&list_uids=6229534	-	158
2163	MkanA1_010100024870	0	0	0	0	0	0	0.82	0	0	0	0	0	1	0	0	0	null	http://www.ncbi.nlm.nih.gov/sites/entrez?db=gene&cmd=Retrieve&dopt=full_report&list_uids=null	null	null
2042	MkanA1_010100021045	0	0	0	0	0	0	0.82	0.63	0	0	0	0	1	0	0	0	null	http://www.ncbi.nlm.nih.gov/sites/entrez?db=gene&cmd=Retrieve&dopt=full_report&list_uids=null	null	null
1881	MkanA1_010100015782	0	0	0	0	0	0	0.84	0	0	0	0	0	1	0	0	0	null	http://www.ncbi.nlm.nih.gov/sites/entrez?db=gene&cmd=Retrieve&dopt=full_report&list_uids=null	null	null
2122	MkanA1_010100023608	0	0	0	0	0	0	0.84	0.89	0	0	0	0	1	0	0	0	null	http://www.ncbi.nlm.nih.gov/sites/entrez?db=gene&cmd=Retrieve&dopt=full_report&list_uids=null	null	null
1646	MkanA1_010100008194	0	0	0	0	0	0	0.85	0	0	0	0	0	1	0	0	0	null	http://www.ncbi.nlm.nih.gov/sites/entrez?db=gene&cmd=Retrieve&dopt=full_report&list_uids=null	null	null
158	MMAR_1622	0	0	0	0	0	0	0.86	0	0	0	0	0	0	1	0	0.99	hypothetical protein MMAR_1622	http://www.ncbi.nlm.nih.gov/sites/entrez?db=gene&cmd=Retrieve&dopt=full_report&list_uids=6225879	-	164
508	MMAR_4827	0	0	0	0	0	0	0.86	0	0	0	0	0	0	1	0	0.98	hypothetical protein MMAR_4827	http://www.ncbi.nlm.nih.gov/sites/entrez?db=gene&cmd=Retrieve&dopt=full_report&list_uids=6229113	-	141
574	MMAR_p18	0	0	0	0	0	0	0.87	0	0	0	0	0	0	1	0	0	hypothetical protein MMAR_p18	http://www.ncbi.nlm.nih.gov/sites/entrez?db=gene&cmd=Retrieve&dopt=full_report&list_uids=6229849	-	98
575	MMAR_p19	0	0	0	0	0	0	0.89	0	0	0	0	0	0	1	0	0	hypothetical protein MMAR_p19	http://www.ncbi.nlm.nih.gov/sites/entrez?db=gene&cmd=Retrieve&dopt=full_report&list_uids=6229863	-	77
251	MMAR_2878	0	0	0	0	0	0	0.9	0	0	0	0	0	0	1	0	0.99	hypothetical protein MMAR_2878	http://www.ncbi.nlm.nih.gov/sites/entrez?db=gene&cmd=Retrieve&dopt=full_report&list_uids=6227145	-	138
491	MMAR_4591	0	0	0	0	0	0	0.9	0	0	0	0	0	0	1	0	0	hypothetical protein MMAR_4591	http://www.ncbi.nlm.nih.gov/sites/entrez?db=gene&cmd=Retrieve&dopt=full_report&list_uids=6228876	-	139
490	MMAR_4590	0	0	0	0	0	0	0.92	0	0	0	0	0	0	1	0	0	hypothetical protein MMAR_4590	http://www.ncbi.nlm.nih.gov/sites/entrez?db=gene&cmd=Retrieve&dopt=full_report&list_uids=6228875	-	209
572	MMAR_p16	0	0	0	0	0	0	0.92	0	0	0	0	0	0	1	0	0	hypothetical protein MMAR_p16	http://www.ncbi.nlm.nih.gov/sites/entrez?db=gene&cmd=Retrieve&dopt=full_report&list_uids=6229870	-	59
1093	MMAR_2932	0	0	0	0	0	0	0.92	0.71	0	0	0	0	0.97	1	0	0	ferredoxin reductase FdxD	http://www.ncbi.nlm.nih.gov/sites/entrez?db=gene&cmd=Retrieve&dopt=full_report&list_uids=6227199	-	71
577	MMAR_p21	0	0	0	0	0	0	0.93	0	0	0	0	0	0	1	0	0	Fis family transcriptional regulator	http://www.ncbi.nlm.nih.gov/sites/entrez?db=gene&cmd=Retrieve&dopt=full_report&list_uids=6229851	-	273
218	MMAR_2595	0	0	0	0	0	0.38	0.39	0	0	0	0	0	0	1	0	0.99	hypothetical protein MMAR_2595	http://www.ncbi.nlm.nih.gov/sites/entrez?db=gene&cmd=Retrieve&dopt=full_report&list_uids=6226863	-	375
1902	MkanA1_010100016322	0	0	0	0	0	0.39	0	0	0	0	0	0	1	0	0	0	null	http://www.ncbi.nlm.nih.gov/sites/entrez?db=gene&cmd=Retrieve&dopt=full_report&list_uids=null	null	null
2364	MAP0955	0	0	0	0	0	0.39	0	0.49	0.97	1	1	0.86	0	0	0	0	hypothetical protein MAP0955	http://www.ncbi.nlm.nih.gov/sites/entrez?db=gene&cmd=Retrieve&dopt=full_report&list_uids=2721105	-	317		null
126	MMAR_1411	0	0	0	0	0	0.39	0.37	0	0.57	0.57	0.46	0.53	0	1	0	0.71	hypothetical protein MMAR_1411	http://www.ncbi.nlm.nih.gov/sites/entrez?db=gene&cmd=Retrieve&dopt=full_report&list_uids=6225669	-	645
1776	MkanA1_010100012848	0	0	0	0	0	0.4	0.41	0.62	0	0	0	0.4	1	0	0	0	null	http://www.ncbi.nlm.nih.gov/sites/entrez?db=gene&cmd=Retrieve&dopt=full_report&list_uids=null	null	null
203	MMAR_2491	0	0	0	0	0	0.4	0.42	0	0.58	0.58	0.58	0.65	0	1	0	0.98	hypothetical protein MMAR_2491	http://www.ncbi.nlm.nih.gov/sites/entrez?db=gene&cmd=Retrieve&dopt=full_report&list_uids=6226758	-	644
870	MMAR_4416	0	0	0	0	0	0.41	0	0	0	0	0	0	0.86	1	0	0	hypothetical protein MMAR_4416	http://www.ncbi.nlm.nih.gov/sites/entrez?db=gene&cmd=Retrieve&dopt=full_report&list_uids=6228698	-	528
118	MMAR_1268	0	0	0	0	0	0.42	0	0.45	0	0	0	0	0	1	0	0.99	putative regulatory protein	http://www.ncbi.nlm.nih.gov/sites/entrez?db=gene&cmd=Retrieve&dopt=full_report&list_uids=6225523	-	218
330	MMAR_3564	0	0	0	0	0	0.43	0	0	0	0	0	0	0	1	0	0.99	quinone reductase
2320	MAP0225c	0	0	0	0	0	0.43	0	0.41	0	0.69	1	0	0	0	0	0	hypothetical protein MAP0225c	http://www.ncbi.nlm.nih.gov/sites/entrez?db=gene&cmd=Retrieve&dopt=full_report&list_uids=2718260	-	351		null
2285	MkanA1_010100029481	0	0	0	0	0	0.43	0.43	0	0	0	0	0	1	0	0	0	null	http://www.ncbi.nlm.nih.gov/sites/entrez?db=gene&cmd=Retrieve&dopt=full_report&list_uids=null	null	null
885	MMAR_0864	0	0	0	0	0	0.44	0	0	0.83	0.82	0.82	0.83	0.87	1	0	0.91	mandelate racemase	http://www.ncbi.nlm.nih.gov/sites/entrez?db=gene&cmd=Retrieve&dopt=full_report&list_uids=6225113	-	385
1875	MkanA1_010100015390	0	0	0	0	0	0.44	0	0.42	0	0	0	0.47	1	0	0	0	null	http://www.ncbi.nlm.nih.gov/sites/entrez?db=gene&cmd=Retrieve&dopt=full_report&list_uids=null	null	null
29	MMAR_0130	0	0	0	0	0	0.45	0	0.46	0	0	0	0	0	1	0	0	monooxygenase hydroxylase
1675	MkanA1_010100009024	0	0	0	0	0	0.46	0	0	0.61	0.61	0.57	0.58	1	0	0	0	null	http://www.ncbi.nlm.nih.gov/sites/entrez?db=gene&cmd=Retrieve&dopt=full_report&list_uids=null	null	null
2415	MAP1721c	0	0	0	0	0	0.46	0	0	0	0	1	0	0	0	0	0	hypothetical protein MAP1721c	http://www.ncbi.nlm.nih.gov/sites/entrez?db=gene&cmd=Retrieve&dopt=full_report&list_uids=2720871	-	223		null
1900	MkanA1_010100016242	0	0	0	0	0	0.48	0.5	0	0	0	0	0	1	0	0	0	null	http://www.ncbi.nlm.nih.gov/sites/entrez?db=gene&cmd=Retrieve&dopt=full_report&list_uids=null	null	null
2011	MkanA1_010100020238	0	0	0	0	0	0.5	0	0.53	0	0	0	0	1	0	0	0	null	http://www.ncbi.nlm.nih.gov/sites/entrez?db=gene&cmd=Retrieve&dopt=full_report&list_uids=null	null	null
160	MMAR_1645	0	0	0	0	0	0.51	0	0	0.82	0.82	0.83	0.85	0	1	0	0.99	transcriptional regulatory protein	http://www.ncbi.nlm.nih.gov/sites/entrez?db=gene&cmd=Retrieve&dopt=full_report&list_uids=6225902	-	181
1995	MkanA1_010100019631	0	0	0	0	0	0.51	0	0	0	0	0	0	1	0	0	0	null	http://www.ncbi.nlm.nih.gov/sites/entrez?db=gene&cmd=Retrieve&dopt=full_report&list_uids=null	null	null
2432	MAP2059	0	0	0	0	0	0.51	0	0	1	0.99	1	0.89	0	0	0	0	hypothetical protein MAP2059	http://www.ncbi.nlm.nih.gov/sites/entrez?db=gene&cmd=Retrieve&dopt=full_report&list_uids=2721165	-	204		null
899	MMAR_3448	0	0	0	0	0	0.51	0	0.45	0	0	0	0	0.87	1	0	0.99	hypothetical protein MMAR_3448	http://www.ncbi.nlm.nih.gov/sites/entrez?db=gene&cmd=Retrieve&dopt=full_report&list_uids=6227718	-	444
120	MMAR_1326	0	0	0	0	0	0.52	0	0	0	0	0	0	0	1	0	0.99	hypothetical protein MMAR_1326	http://www.ncbi.nlm.nih.gov/sites/entrez?db=gene&cmd=Retrieve&dopt=full_report&list_uids=6225582	-	104
1766	MkanA1_010100012416	0	0	0	0	0	0.54	0	0	0	0	0	0	1	0	0	0	null	http://www.ncbi.nlm.nih.gov/sites/entrez?db=gene&cmd=Retrieve&dopt=full_report&list_uids=null	null	null
2124	MkanA1_010100023628	0	0	0	0	0	0.55	0	0	0	0	0	0.76	1	0	0	0	null	http://www.ncbi.nlm.nih.gov/sites/entrez?db=gene&cmd=Retrieve&dopt=full_report&list_uids=null	null	null
155	MMAR_1597	0	0	0	0	0	0.56	0	0	0.46	0.46	0.46	0.47	0	1	0	0.45	transcriptional regulatory protein	http://www.ncbi.nlm.nih.gov/sites/entrez?db=gene&cmd=Retrieve&dopt=full_report&list_uids=6225855	-	212
2464	MAP2678c	0	0	0	0	0	0.56	0	0	0.96	0.96	1	0	0	0	0	0	hypothetical protein MAP2678c	http://www.ncbi.nlm.nih.gov/sites/entrez?db=gene&cmd=Retrieve&dopt=full_report&list_uids=2718049	-	91		null
2529	MAP3808c	0	0	0	0	0	0.56	0	0	0.99	0.99	1	0.75	0	0	0	0	hypothetical protein MAP3808c	http://www.ncbi.nlm.nih.gov/sites/entrez?db=gene&cmd=Retrieve&dopt=full_report&list_uids=2719485	-	260		null
30	MMAR_0131	0	0	0	0	0	0.56	0	0.55	0	0	0	0	0	1	0	0	monooxygenase hydroxylase
21	MMAR_0105	0	0	0	0	0	0.57	0	0	0	0	0	0	0	1	0	0	hypothetical protein MMAR_0105	http://www.ncbi.nlm.nih.gov/sites/entrez?db=gene&cmd=Retrieve&dopt=full_report&list_uids=6224323	-	87		MUL_0126
176	MMAR_1999	0	0	0	0	0	0.57	0.59	0.58	0.66	0.66	0.66	0.66	0	1	0	0.99	hypothetical protein MMAR_1999	http://www.ncbi.nlm.nih.gov/sites/entrez?db=gene&cmd=Retrieve&dopt=full_report&list_uids=6226259	-	275
22	MMAR_0108	0	0	0	0	0	0.58	0	0	0.5	0.5	0.51	0.52	0	1	0	0.51	transcriptional regulatory protein	http://www.ncbi.nlm.nih.gov/sites/entrez?db=gene&cmd=Retrieve&dopt=full_report&list_uids=6224326	-	201		MUL_0129
301	MMAR_3385	0	0	0	0	0	0.58	0	0.38	0	0	0	0	0	1	0	0	hypothetical protein MMAR_3385	http://www.ncbi.nlm.nih.gov/sites/entrez?db=gene&cmd=Retrieve&dopt=full_report&list_uids=6227656	-	422
1796	MkanA1_010100013473	0	0	0	0	0	0.58	0.67	0	0	0	0	0	1	0	0	0	null	http://www.ncbi.nlm.nih.gov/sites/entrez?db=gene&cmd=Retrieve&dopt=full_report&list_uids=null	null	null
2351	MAP0859c	0	0	0	0	0	0.59	0	0.58	0	0	1	0	0	0	0	0	hypothetical protein MAP0859c	http://www.ncbi.nlm.nih.gov/sites/entrez?db=gene&cmd=Retrieve&dopt=full_report&list_uids=2718316	-	202		null
2117	MkanA1_010100023471	0	0	0	0	0	0.59	0.48	0	0.85	0.85	0.85	0.85	1	0	0	0	null	http://www.ncbi.nlm.nih.gov/sites/entrez?db=gene&cmd=Retrieve&dopt=full_report&list_uids=null	null	null
685	MMAR_2186	0	0	0	0	0	0.6	0	0	0.73	0.73	0.73	0.73	0.74	1	0	1	hypothetical protein MMAR_2186	http://www.ncbi.nlm.nih.gov/sites/entrez?db=gene&cmd=Retrieve&dopt=full_report&list_uids=6226450	-	190
1828	MkanA1_010100014180	0	0	0	0	0	0.61	0	0	0.66	0.67	0.66	0.58	1	0	0	0	null	http://www.ncbi.nlm.nih.gov/sites/entrez?db=gene&cmd=Retrieve&dopt=full_report&list_uids=null	null	null
441	MMAR_3973	0	0	0	0	0	0.61	0	0.66	0.88	0.9	0.9	0.92	0	1	0	0.98	ferredoxin FdxD_1	http://www.ncbi.nlm.nih.gov/sites/entrez?db=gene&cmd=Retrieve&dopt=full_report&list_uids=6228248	fdxD_1	63
1421	MkanA1_010100001170	0	0	0	0	0	0.61	0.61	0.59	0	0	0	0	1	0	0	0	null	http://www.ncbi.nlm.nih.gov/sites/entrez?db=gene&cmd=Retrieve&dopt=full_report&list_uids=null	null	null
639	MMAR_0919	0	0	0	0	0	0.62	0	0	0.57	0.57	0.57	0.56	0.59	1	0	0.98	acetyltransferase
13	MMAR_0077	0	0	0	0	0	0.63	0	0.63	0	0	0	0	0	1	0	0	hypothetical protein MMAR_0077	http://www.ncbi.nlm.nih.gov/sites/entrez?db=gene&cmd=Retrieve&dopt=full_report&list_uids=6224295	-	142		MUL_0090
302	MMAR_3391	0	0	0	0	0	0.66	0	0	0	0	0	0	0	1	0	0	hypothetical protein MMAR_3391	http://www.ncbi.nlm.nih.gov/sites/entrez?db=gene&cmd=Retrieve&dopt=full_report&list_uids=6227662	-	433
590	MMAR_3629	0	0	0	0	0	0.66	0	0	0	0	0	0	0.4	1	0	0.98	hypothetical protein MMAR_3629	http://www.ncbi.nlm.nih.gov/sites/entrez?db=gene&cmd=Retrieve&dopt=full_report&list_uids=6227900	-	386
807	MMAR_3353	0	0	0	0	0	0.66	0.68	0	0	0	0	0	0.83	1	0	0.99	hypothetical protein MMAR_3353	http://www.ncbi.nlm.nih.gov/sites/entrez?db=gene&cmd=Retrieve&dopt=full_report&list_uids=6227623	-	249
2266	MkanA1_010100028981	0	0	0	0	0	0.67	0	0	0.82	0.81	0.82	0.83	1	0	0	0	null	http://www.ncbi.nlm.nih.gov/sites/entrez?db=gene&cmd=Retrieve&dopt=full_report&list_uids=null	null	null
1606	MkanA1_010100007639	0	0	0	0	0	0.68	0	0	0	0	0	0	1	0	0	0	null	http://www.ncbi.nlm.nih.gov/sites/entrez?db=gene&cmd=Retrieve&dopt=full_report&list_uids=null	null	null
132	MMAR_1425	0	0	0	0	0	0.69	0	0.75	0	0	0	0	0	1	0	0	transposase for insertion sequence	http://www.ncbi.nlm.nih.gov/sites/entrez?db=gene&cmd=Retrieve&dopt=full_report&list_uids=6225681	-	62
1034	MMAR_1861	0	0	0	0	0	0.69	0	0.76	0	0	0	0	0.93	1	0	0	hypothetical protein MMAR_1861	http://www.ncbi.nlm.nih.gov/sites/entrez?db=gene&cmd=Retrieve&dopt=full_report&list_uids=6226120	-	240
2020	MkanA1_010100020298	0	0	0	0	0	0.7	0	0	0	0.92	0	0	1	0	0	0	null	http://www.ncbi.nlm.nih.gov/sites/entrez?db=gene&cmd=Retrieve&dopt=full_report&list_uids=null	null	null
1851	MkanA1_010100014945	0	0	0	0	0	0.71	0	0	0.48	0.48	0	0.47	1	0	0	0	null	http://www.ncbi.nlm.nih.gov/sites/entrez?db=gene&cmd=Retrieve&dopt=full_report&list_uids=null	null	null
1924	MkanA1_010100017321	0	0	0	0	0	0.72	0	0	0	0	0	0	1	0	0	0	null	http://www.ncbi.nlm.nih.gov/sites/entrez?db=gene&cmd=Retrieve&dopt=full_report&list_uids=null	null	null
1925	MkanA1_010100017331	0	0	0	0	0	0.72	0.63	0.64	0	0	0	0	1	0	0	0	null	http://www.ncbi.nlm.nih.gov/sites/entrez?db=gene&cmd=Retrieve&dopt=full_report&list_uids=null	null	null
1668	MkanA1_010100008818	0	0	0	0	0	0.74	0	0	0.87	0.87	0.87	0.88	1	0	0	0	null	http://www.ncbi.nlm.nih.gov/sites/entrez?db=gene&cmd=Retrieve&dopt=full_report&list_uids=null	null	null
1704	MkanA1_010100010407	0	0	0	0	0	0.74	0	0	0	0	0	0	1	0	0	0	null	http://www.ncbi.nlm.nih.gov/sites/entrez?db=gene&cmd=Retrieve&dopt=full_report&list_uids=null	null	null
527	MMAR_5237	0	0	0	0	0	0.75	0	0	0	0	0	0	0	1	0	1	hypothetical protein MMAR_5237	http://www.ncbi.nlm.nih.gov/sites/entrez?db=gene&cmd=Retrieve&dopt=full_report&list_uids=6229532	-	80
2239	MkanA1_010100027836	0	0	0	0	0	0.76	0.76	0	0.83	0.84	0.82	0	1	0	0	0	null	http://www.ncbi.nlm.nih.gov/sites/entrez?db=gene&cmd=Retrieve&dopt=full_report&list_uids=null	null	null
1927	MkanA1_010100017386	0	0	0	0	0	0.77	0	0	0.76	0.71	0.76	0.74	1	0	0	0	null	http://www.ncbi.nlm.nih.gov/sites/entrez?db=gene&cmd=Retrieve&dopt=full_report&list_uids=null	null	null
1971	MkanA1_010100018676	0	0	0	0	0	0.77	0	0	0	0	0	0	1	0	0	0	null	http://www.ncbi.nlm.nih.gov/sites/entrez?db=gene&cmd=Retrieve&dopt=full_report&list_uids=null	null	null
1731	MkanA1_010100011267	0	0	0	0	0	0.77	0	0.4	0.39	0.39	0.38	0.39	1	0	0	0	null	http://www.ncbi.nlm.nih.gov/sites/entrez?db=gene&cmd=Retrieve&dopt=full_report&list_uids=null	null	null
2311	MAP0099	0	0	0	0	0	0.77	0	0.67	0	0	1	0	0	0	0	0	hypothetical protein MAP0099	http://www.ncbi.nlm.nih.gov/sites/entrez?db=gene&cmd=Retrieve&dopt=full_report&list_uids=2721037	-	57		null
498	MMAR_4607	0	0	0	0	0	0.78	0	0	0	0	0	0	0	1	0	0.98	hypothetical protein MMAR_4607	http://www.ncbi.nlm.nih.gov/sites/entrez?db=gene&cmd=Retrieve&dopt=full_report&list_uids=6228891	-	283
1601	MkanA1_010100007574	0	0	0	0	0	0.78	0	0	0	0	0	0	1	0	0	0	null	http://www.ncbi.nlm.nih.gov/sites/entrez?db=gene&cmd=Retrieve&dopt=full_report&list_uids=null	null	null
2501	MAP3277c	0	0	0	0	0	0.78	0	0	0.99	0.99	1	0.93	0	0	0	0	hypothetical protein MAP3277c	http://www.ncbi.nlm.nih.gov/sites/entrez?db=gene&cmd=Retrieve&dopt=full_report&list_uids=2719278	-	104		null
1896	MkanA1_010100016202	0	0	0	0	0	0.8	0	0	0.89	0.89	0.89	0	1	0	0	0	null	http://www.ncbi.nlm.nih.gov/sites/entrez?db=gene&cmd=Retrieve&dopt=full_report&list_uids=null	null	null
1532	MkanA1_010100005755	0	0	0	0	0	0.8	0.83	0	0	0	0	0	1	0	0	0	null	http://www.ncbi.nlm.nih.gov/sites/entrez?db=gene&cmd=Retrieve&dopt=full_report&list_uids=null	null	null
1756	MkanA1_010100011839	0	0	0	0	0	0.8	0.83	0	0	0	0	0	1	0	0	0	null	http://www.ncbi.nlm.nih.gov/sites/entrez?db=gene&cmd=Retrieve&dopt=full_report&list_uids=null	null	null
2390	MAP1417c	0	0	0	0	0	0.81	0	0	1	0.99	1	0.94	0	0	0	0	hypothetical protein MAP1417c	http://www.ncbi.nlm.nih.gov/sites/entrez?db=gene&cmd=Retrieve&dopt=full_report&list_uids=2717568	-	144		null
992	MMAR_3527	0	0	0	0	0	0.82	0	0	0.89	0.89	0.89	0.88	0.91	1	0	0.92	hypothetical protein MMAR_3527	http://www.ncbi.nlm.nih.gov/sites/entrez?db=gene&cmd=Retrieve&dopt=full_report&list_uids=6227797	-	97
2341	MAP0837	0	0	0	0	0	0.83	0	0	0.99	0.99	1	0	0	0	0	0	hypothetical protein MAP0837	http://www.ncbi.nlm.nih.gov/sites/entrez?db=gene&cmd=Retrieve&dopt=full_report&list_uids=2719608	-	706		null
2380	MAP1172c	0	0	0	0	0	0.85	0	0.45	0.99	0.98	1	0.95	0	0	0	0	hypothetical protein MAP1172c	http://www.ncbi.nlm.nih.gov/sites/entrez?db=gene&cmd=Retrieve&dopt=full_report&list_uids=2720272	-	309		null
1673	MkanA1_010100009004	0	0	0	0	0	0.85	0	0.95	0	0	0	0.44	1	0	0	0	null	http://www.ncbi.nlm.nih.gov/sites/entrez?db=gene&cmd=Retrieve&dopt=full_report&list_uids=null	null	null
310	MMAR_3464	0	0	0	0	0	0.88	0	0	0	0	0	0	0	1	0	0.96	transposase	http://www.ncbi.nlm.nih.gov/sites/entrez?db=gene&cmd=Retrieve&dopt=full_report&list_uids=6227734	-	59
694	MMAR_1440	0	0	0	0	0	0.88	0	0.41	0	0	0	0	0.75	1	0	0	ISL3 family transposase	http://www.ncbi.nlm.nih.gov/sites/entrez?db=gene&cmd=Retrieve&dopt=full_report&list_uids=6225695	-	368
1005	MMAR_1713	0	0	0	0	0	0.88	0.87	0	0.94	0.94	0.94	0.91	0.92	1	0	0.99	hypothetical protein MMAR_1713	http://www.ncbi.nlm.nih.gov/sites/entrez?db=gene&cmd=Retrieve&dopt=full_report&list_uids=6225970	-	200
2316	MAP0136	0	0	0	0	0	0.88	0.89	0	1	1	1	0.96	0	0	0	0	hypothetical protein MAP0136	http://www.ncbi.nlm.nih.gov/sites/entrez?db=gene&cmd=Retrieve&dopt=full_report&list_uids=2718271	-	140		null
1754	MkanA1_010100011824	0	0	0	0	0	0.9	0.89	0	0	0	0	0	1	0	0	0	null	http://www.ncbi.nlm.nih.gov/sites/entrez?db=gene&cmd=Retrieve&dopt=full_report&list_uids=null	null	null
2430	MAP2019c	0	0	0	0	0	0.91	0	0	1	1	1	0	0	0	0	0	hypothetical protein MAP2019c	http://www.ncbi.nlm.nih.gov/sites/entrez?db=gene&cmd=Retrieve&dopt=full_report&list_uids=2718695	-	80		null
2463	MAP2677c	0	0	0	0	0	0.91	0	0	0.99	0.99	1	0.96	0	0	0	0	hypothetical protein MAP2677c	http://www.ncbi.nlm.nih.gov/sites/entrez?db=gene&cmd=Retrieve&dopt=full_report&list_uids=2718106	-	132		null
1755	MkanA1_010100011829	0	0	0	0	0	0.93	0.94	0	0	0	0	0	1	0	0	0	null	http://www.ncbi.nlm.nih.gov/sites/entrez?db=gene&cmd=Retrieve&dopt=full_report&list_uids=null	null	null
566	MMAR_p07	0	0	0	0	0	0.94	0.96	0	0	0	0	0	0	1	0	0	hypothetical protein MMAR_p07	http://www.ncbi.nlm.nih.gov/sites/entrez?db=gene&cmd=Retrieve&dopt=full_report&list_uids=6229871	-	196
2326	MAP0343	0	0	0	0	0	0.95	0.9	0	1	1	1	0.94	0	0	0	0	hypothetical protein MAP0343	http://www.ncbi.nlm.nih.gov/sites/entrez?db=gene&cmd=Retrieve&dopt=full_report&list_uids=2717501	-	122		null
903	MMAR_4504	0	0	0	0	0.39	0	0	0	0.81	0	0.81	0.82	0.87	1	0	0.96	hypothetical protein MMAR_4504	http://www.ncbi.nlm.nih.gov/sites/entrez?db=gene&cmd=Retrieve&dopt=full_report&list_uids=6228788	-	491
669	MMAR_0905	0	0	0	0	0.4	0	0	0.41	0	0	0	0	0.69	1	0	0.98	hypothetical protein MMAR_0905	http://www.ncbi.nlm.nih.gov/sites/entrez?db=gene&cmd=Retrieve&dopt=full_report&list_uids=6225153	-	391
721	MMAR_2907	0	0	0	0	0.41	0	0	0	0	0	0	0	0.78	1	0	0	hypothetical protein MMAR_2907	http://www.ncbi.nlm.nih.gov/sites/entrez?db=gene&cmd=Retrieve&dopt=full_report&list_uids=6227174	-	384
269	MMAR_3023	0	0	0	0	0.42	0	0	0	0	0	0	0	0	1	0	1	hypothetical protein MMAR_3023	http://www.ncbi.nlm.nih.gov/sites/entrez?db=gene&cmd=Retrieve&dopt=full_report&list_uids=6227289	-	287
480	MMAR_4447	0	0	0	0	0.42	0	0	0	0	0	0	0	0	1	0	0	hypothetical protein MMAR_4447	http://www.ncbi.nlm.nih.gov/sites/entrez?db=gene&cmd=Retrieve&dopt=full_report&list_uids=6228729	-	208
1383	MUP067c	0	0	0	0	0.42	0	0.45	0	0	0	0	0	0	0	0	1	hypothetical protein MUP067c	http://www.ncbi.nlm.nih.gov/sites/entrez?db=gene&cmd=Retrieve&dopt=full_report&list_uids=2846604	-	210
1268	MUL_3217	0	0	0	0	0.43	0	0	0	0	0	0	0	0	0	0	1	P-loop ATPase	http://www.ncbi.nlm.nih.gov/sites/entrez?db=gene&cmd=Retrieve&dopt=full_report&list_uids=4554194	-	541
80	MMAR_0586	0	0	0	0	0.43	0.52	0.52	0.63	0	0	0	0	0	1	0	0.98	hypothetical protein MMAR_0586	http://www.ncbi.nlm.nih.gov/sites/entrez?db=gene&cmd=Retrieve&dopt=full_report&list_uids=6224834	-	404
473	MMAR_4437	0	0	0	0	0.44	0.44	0.54	0	0	0	0	0	0	1	0	0.98	hypothetical protein MMAR_4437	http://www.ncbi.nlm.nih.gov/sites/entrez?db=gene&cmd=Retrieve&dopt=full_report&list_uids=6228719	-	234
2062	MkanA1_010100021730	0	0	0	0	0.45	0.47	0	0.45	0	0	0	0	1	0	0	0	null	http://www.ncbi.nlm.nih.gov/sites/entrez?db=gene&cmd=Retrieve&dopt=full_report&list_uids=null	null	null
2238	MkanA1_010100027826	0	0	0	0	0.45	0.9	0.85	0	0.87	0.91	0.91	0	1	0	0	0	null	http://www.ncbi.nlm.nih.gov/sites/entrez?db=gene&cmd=Retrieve&dopt=full_report&list_uids=null	null	null
1266	MUL_3215	0	0	0	0	0.46	0	0	0	0	0	0	0	0	0	0	1	hypothetical protein MUL_3215	http://www.ncbi.nlm.nih.gov/sites/entrez?db=gene&cmd=Retrieve&dopt=full_report&list_uids=4554192	-	420
2270	MkanA1_010100029121	0	0	0	0	0.46	0	0.49	0	0	0	0	0	1	0	0	0	null	http://www.ncbi.nlm.nih.gov/sites/entrez?db=gene&cmd=Retrieve&dopt=full_report&list_uids=null	null	null
2276	MkanA1_010100029301	0	0	0	0	0.46	0	0.65	0.5	0	0	0	0	1	0	0	0	null	http://www.ncbi.nlm.nih.gov/sites/entrez?db=gene&cmd=Retrieve&dopt=full_report&list_uids=null	null	null
717	MMAR_5563	0	0	0	0	0.46	0.43	0.4	0	0.79	0.8	0.8	0.81	0.77	1	0	0.98	PE-PGRS family protein	http://www.ncbi.nlm.nih.gov/sites/entrez?db=gene&cmd=Retrieve&dopt=full_report&list_uids=6226211	-	116
651	MMAR_2300	0	0	0	0	0.47	0	0	0	0.64	0.64	0.64	0.65	0.63	1	0	0.99	hypothetical protein MMAR_2300	http://www.ncbi.nlm.nih.gov/sites/entrez?db=gene&cmd=Retrieve&dopt=full_report&list_uids=6226564	-	324
1265	MUL_3214	0	0	0	0	0.47	0	0	0	0	0	0	0	0	0	0	1	TatD family deoxyribonuclease	http://www.ncbi.nlm.nih.gov/sites/entrez?db=gene&cmd=Retrieve&dopt=full_report&list_uids=4554191	-	249
810	MMAR_4502	0	0	0	0	0.47	0	0	0.48	0	0	0	0	0.83	1	0	0.97	teichoic acid biosynthesis protein	http://www.ncbi.nlm.nih.gov/sites/entrez?db=gene&cmd=Retrieve&dopt=full_report&list_uids=6228786	-	288
435	MMAR_3947	0	0	0	0	0.47	0.45	0.52	0	0	0	0	0	0	1	0	0	transcriptional regulatory protein	http://www.ncbi.nlm.nih.gov/sites/entrez?db=gene&cmd=Retrieve&dopt=full_report&list_uids=6228222	-	228
1527	MkanA1_010100005570	0	0	0	0	0.48	0	0	0	0	0	0	0	1	0	0	0	null	http://www.ncbi.nlm.nih.gov/sites/entrez?db=gene&cmd=Retrieve&dopt=full_report&list_uids=null	null	null
2416	MAP1723	0	0	0	0	0.48	0	0	0.48	0	0	1	0.46	0	0	0	0	hypothetical protein MAP1723	http://www.ncbi.nlm.nih.gov/sites/entrez?db=gene&cmd=Retrieve&dopt=full_report&list_uids=2718881	-	221		null
630	MMAR_4323	0	0	0	0	0.5	0.53	0.51	0	0	0.68	0.52	0	0.54	1	0	1	transposase	http://www.ncbi.nlm.nih.gov/sites/entrez?db=gene&cmd=Retrieve&dopt=full_report&list_uids=6228604	-	280
367	MMAR_3861	0	0	0	0	0.52	0	0	0.45	0.78	0.78	0.78	0.8	0	1	0	0.98	putative regulatory protein	http://www.ncbi.nlm.nih.gov/sites/entrez?db=gene&cmd=Retrieve&dopt=full_report&list_uids=6228138	-	206
534	MMAR_5312	0	0	0	0	0.56	0	0	0	0.91	0.91	0.91	0.89	0	1	0	0.97	hypothetical protein MMAR_5312	http://www.ncbi.nlm.nih.gov/sites/entrez?db=gene&cmd=Retrieve&dopt=full_report&list_uids=6229608	-	200
1526	MkanA1_010100005550	0	0	0	0	0.56	0	0.6	0	0	0	0	0.83	1	0	0	0	null	http://www.ncbi.nlm.nih.gov/sites/entrez?db=gene&cmd=Retrieve&dopt=full_report&list_uids=null	null	null
761	MMAR_3282	0	0	0	0	0.58	0	0	0.59	0	0	0	0	0.8	1	0	0.99	hypothetical protein MMAR_3282	http://www.ncbi.nlm.nih.gov/sites/entrez?db=gene&cmd=Retrieve&dopt=full_report&list_uids=6227550	-	130
2060	MkanA1_010100021703	0	0	0	0	0.59	0	0	0	0.57	0	0.59	0	1	0	0	0	null	http://www.ncbi.nlm.nih.gov/sites/entrez?db=gene&cmd=Retrieve&dopt=full_report&list_uids=null	null	null
149	MMAR_1548	0	0	0	0	0.59	0.51	0	0.59	0	0	0	0	0	1	0	1	glutaminase GlsA	http://www.ncbi.nlm.nih.gov/sites/entrez?db=gene&cmd=Retrieve&dopt=full_report&list_uids=6225805	glsA	320
598	MMAR_0104	0	0	0	0	0.6	0	0.62	0.44	0	0	0	0	0.43	1	0	0	hypothetical protein MMAR_0104	http://www.ncbi.nlm.nih.gov/sites/entrez?db=gene&cmd=Retrieve&dopt=full_report&list_uids=6224322	-	462		MUL_0125
570	MMAR_p14	0	0	0	0	0.61	0	0	0	0	0	0	0	0	1	0	0	mercuric transport protein
1825	MkanA1_010100014055	0	0	0	0	0.61	0	0.62	0.62	0	0	0	0	1	0	0	0	null	http://www.ncbi.nlm.nih.gov/sites/entrez?db=gene&cmd=Retrieve&dopt=full_report&list_uids=null	null	null
857	MMAR_4872	0	0	0	0	0.63	0	0	0	0	0	0	0	0.85	1	0	0.95	hypothetical protein MMAR_4872	http://www.ncbi.nlm.nih.gov/sites/entrez?db=gene&cmd=Retrieve&dopt=full_report&list_uids=6229162	-	788
2499	MAP3239	0	0	0	0	0.65	0	0	0.54	0.99	0.99	1	0.75	0	0	0	0	hypothetical protein MAP3239	http://www.ncbi.nlm.nih.gov/sites/entrez?db=gene&cmd=Retrieve&dopt=full_report&list_uids=2719050	-	252		null
2152	MkanA1_010100024713	0	0	0	0	0.66	0	0.86	0	0	0	0	0	1	0	0	0	null	http://www.ncbi.nlm.nih.gov/sites/entrez?db=gene&cmd=Retrieve&dopt=full_report&list_uids=null	null	null
739	MMAR_1791	0	0	0	0	0.67	0.71	0.71	0.67	0.77	0.77	0.78	0.78	0.79	1	0	1	hypothetical protein MMAR_1791	http://www.ncbi.nlm.nih.gov/sites/entrez?db=gene&cmd=Retrieve&dopt=full_report&list_uids=6226050	-	71
318	MMAR_3530	0	0	0	0	0.68	0	0.64	0.46	0	0	0	0	0	1	0	1	hypothetical protein MMAR_3530	http://www.ncbi.nlm.nih.gov/sites/entrez?db=gene&cmd=Retrieve&dopt=full_report&list_uids=6227800	-	142
215	MMAR_2570	0	0	0	0	0.68	0.54	0.68	0	0	0	0	0	0	1	0	0.99	hydrolase/amidase	http://www.ncbi.nlm.nih.gov/sites/entrez?db=gene&cmd=Retrieve&dopt=full_report&list_uids=6226838	-	328
568	MMAR_p10	0	0	0	0	0.7	0	0	0	0	0	0	0	0	1	0	0	alkylmercury lyase
2108	MkanA1_010100023269	0	0	0	0	0.7	0	0	0.6	0.86	0.86	0.86	0.85	1	0	0	0	null	http://www.ncbi.nlm.nih.gov/sites/entrez?db=gene&cmd=Retrieve&dopt=full_report&list_uids=null	null	null
882	MMAR_0454	0	0	0	0	0.7	0	0.69	0	0.73	0.63	0.7	0.63	0.87	1	0	0.99	hypothetical protein MMAR_0454	http://www.ncbi.nlm.nih.gov/sites/entrez?db=gene&cmd=Retrieve&dopt=full_report&list_uids=6224702	-	133		MUL_0536
1428	MkanA1_010100001400	0	0	0	0	0.7	0	0.72	0	0	0	0	0	1	0	0	0	null	http://www.ncbi.nlm.nih.gov/sites/entrez?db=gene&cmd=Retrieve&dopt=full_report&list_uids=null	null	null
869	MMAR_4140	0	0	0	0	0.7	0.73	0.71	0	0.78	0.78	0.78	0.77	0.86	1	0	0.99	hydrolase	http://www.ncbi.nlm.nih.gov/sites/entrez?db=gene&cmd=Retrieve&dopt=full_report&list_uids=6228421	-	416
278	MMAR_3146	0	0	0	0	0.72	0	0	0	0	0	0	0	0	1	0	0	hypothetical protein MMAR_3146	http://www.ncbi.nlm.nih.gov/sites/entrez?db=gene&cmd=Retrieve&dopt=full_report&list_uids=6227413	-	94
339	MMAR_3592	0	0	0	0	0.72	0	0	0	0	0	0	0	0	1	0	0	hypothetical protein MMAR_3592	http://www.ncbi.nlm.nih.gov/sites/entrez?db=gene&cmd=Retrieve&dopt=full_report&list_uids=6227861	-	52
2321	MAP0281	0	0	0	0	0.72	0	0	0	0.96	0.97	1	0.85	0	0	0	0	hypothetical protein MAP0281	http://www.ncbi.nlm.nih.gov/sites/entrez?db=gene&cmd=Retrieve&dopt=full_report&list_uids=2719562	-	157		null
780	MMAR_3038	0	0	0	0	0.73	0	0	0	0	0	0	0.89	0.81	1	0	1	hypothetical protein MMAR_3038	http://www.ncbi.nlm.nih.gov/sites/entrez?db=gene&cmd=Retrieve&dopt=full_report&list_uids=6227304	-	73
852	MMAR_3430	0	0	0	0	0.74	0	0	0.58	0	0	0	0	0.85	1	0	0.99	hypothetical protein MMAR_3430	http://www.ncbi.nlm.nih.gov/sites/entrez?db=gene&cmd=Retrieve&dopt=full_report&list_uids=6227700	-	333
2421	MAP1749	0	0	0	0	0.74	0.73	0.73	0	0.98	0.99	1	0.88	0	0	0	0	hypothetical protein MAP1749	http://www.ncbi.nlm.nih.gov/sites/entrez?db=gene&cmd=Retrieve&dopt=full_report&list_uids=2721101	-	268		null
2363	MAP0934	0	0	0	0	0.74	0.78	0	0	0.99	0.99	1	0.94	0	0	0	0	hypothetical protein MAP0934	http://www.ncbi.nlm.nih.gov/sites/entrez?db=gene&cmd=Retrieve&dopt=full_report&list_uids=2719518	-	377		null
811	MMAR_4509	0	0	0	0	0.76	0	0.77	0	0	0	0	0	0.83	1	0	0.98	hypothetical protein MMAR_4509	http://www.ncbi.nlm.nih.gov/sites/entrez?db=gene&cmd=Retrieve&dopt=full_report&list_uids=6228793	-	319
1150	MUL_0999	0	0	0	0	0.77	0	0	0	0	0	0	0	0	0	0	1	hypothetical protein MUL_0999	http://www.ncbi.nlm.nih.gov/sites/entrez?db=gene&cmd=Retrieve&dopt=full_report&list_uids=4552821	-	134
1380	MUP064c	0	0	0	0	0.77	0	0	0	0	0	0	0	0	0	0	1	hypothetical protein MUP064c	http://www.ncbi.nlm.nih.gov/sites/entrez?db=gene&cmd=Retrieve&dopt=full_report&list_uids=2846601	-	120
[truncated: 889 more rows]

## Sheet: List Bd
nr	protein	M. sp. JLS	M. sp. KMS	M. abscessus	M. sp. MCS	M. guilvum	M. smegmatis	M. vanbaalenii	rhodococcus	M. avium avium	M. avium hominisuis	M. avium paratuberculosis	M. intracellulare	M. marinum	M. ulcerans	M. kansasii	M. tuberculosis	productName	geneID	locus	length		protein	Fredtoo
[truncated: 145 more rows]

[truncated: 2 more sheets: List Cd, List Dd]
